# Supplementary material for: Genome-scale metabolic models of Microbacterium species isolated from a high altitude desert environment
Source: Sci Rep. 2020 Mar 27;10:5560. doi: 10.1038/s41598-020-62130-8 (PMC7101325; doi:10.1038/s41598-020-62130-8)
Supplement: Supplementary file 1 — GEM Mcgr1. [file 41598_2020_62130_MOESM1_ESM.zip]

Archive with 1 entries (1 files):
- SREP-19-35196-s01.xml
