# Supplementary material for: Genome-scale metabolic models of Microbacterium species isolated from a high altitude desert environment
Source: Sci Rep. 2020 Mar 27;10:5560. doi: 10.1038/s41598-020-62130-8 (PMC7101325; doi:10.1038/s41598-020-62130-8)
Supplement: Supplementary file 2 — GEM Mcgr2. [file 41598_2020_62130_MOESM2_ESM.zip › SREP-19-35196-s02.xml]

<?xml version='1.0' encoding='UTF-8'?>
<sbml xmlns:fbc="http://www.sbml.org/sbml/level3/version1/fbc/version2" level="3" sboTerm="SBO:0000624" version="1" xmlns="http://www.sbml.org/sbml/level3/version1/core" fbc:required="false">
  <model fbc:strict="true" id="model_cgr2_July2018">
    <listOfUnitDefinitions>
      <unitDefinition id="mmol_per_gDW_per_hr">
        <listOfUnits>
          <unit exponent="1" kind="mole" multiplier="1" scale="-3"/>
          <unit exponent="-1" kind="gram" multiplier="1" scale="0"/>
          <unit exponent="-1" kind="second" multiplier="3600" scale="0"/>
        </listOfUnits>
      </unitDefinition>
    </listOfUnitDefinitions>
    <fbc:listOfObjectives fbc:activeObjective="obj">
      <fbc:objective fbc:id="obj" fbc:type="maximize">
        <fbc:listOfFluxObjectives>
          <fbc:fluxObjective fbc:reaction="R_Biomass_Mcgr1" fbc:coefficient="1"/>
        </fbc:listOfFluxObjectives>
      </fbc:objective>
    </fbc:listOfObjectives>
    <listOfParameters>
      <parameter constant="true" id="cobra_default_lb" sboTerm="SBO:0000626" units="mmol_per_gDW_per_hr" value="-1000"/>
      <parameter constant="true" id="cobra_default_ub" sboTerm="SBO:0000626" units="mmol_per_gDW_per_hr" value="1000"/>
      <parameter constant="true" id="cobra_0_bound" sboTerm="SBO:0000626" units="mmol_per_gDW_per_hr" value="0"/>
      <parameter constant="true" id="R_EX_ala_B(e)_lower_bound" sboTerm="SBO:0000625" units="mmol_per_gDW_per_hr" value="-0.2"/>
      <parameter constant="true" id="R_EX_btn(e)_lower_bound" sboTerm="SBO:0000625" units="mmol_per_gDW_per_hr" value="-0.2"/>
      <parameter constant="true" id="R_EX_glc__D(e)_lower_bound" sboTerm="SBO:0000625" units="mmol_per_gDW_per_hr" value="-10"/>
      <parameter constant="true" id="R_EX_h2s(e)_lower_bound" sboTerm="SBO:0000625" units="mmol_per_gDW_per_hr" value="-1"/>
      <parameter constant="true" id="R_EX_met__L(e)_lower_bound" sboTerm="SBO:0000625" units="mmol_per_gDW_per_hr" value="-0.2"/>
      <parameter constant="true" id="R_NTP1_lower_bound" sboTerm="SBO:0000625" units="mmol_per_gDW_per_hr" value="3"/>
    </listOfParameters>
    <listOfCompartments>
      <compartment constant="true" id="c" name=""/>
      <compartment constant="true" id="e" name=""/>
    </listOfCompartments>
    <listOfSpecies>
      <species boundaryCondition="false" constant="false" hasOnlySubstanceUnits="false" id="M_2ins_c" name="2-Inosose" compartment="c" fbc:charge="0" fbc:chemicalFormula="C6H10O6"/>
      <species boundaryCondition="false" constant="false" hasOnlySubstanceUnits="false" id="M_h2o_c" name="H2O" compartment="c" fbc:charge="0" fbc:chemicalFormula="H2O"/>
      <species boundaryCondition="false" constant="false" hasOnlySubstanceUnits="false" id="M_dkdi_c" name="D-2,3-Diketo 4-deoxy-epi-inositol" compartment="c" fbc:charge="0" fbc:chemicalFormula="C6H8O5"/>
      <species boundaryCondition="false" constant="false" hasOnlySubstanceUnits="false" id="M_34dhbz_e" name="3,4-Dihydroxybenzoate" compartment="e" fbc:charge="-1" fbc:chemicalFormula="C7H5O4"/>
      <species boundaryCondition="false" constant="false" hasOnlySubstanceUnits="false" id="M_h_e" name="H+" compartment="e" fbc:charge="1" fbc:chemicalFormula="H"/>
      <species boundaryCondition="false" constant="false" hasOnlySubstanceUnits="false" id="M_34dhbz_c" name="3,4-Dihydroxybenzoate" compartment="c" fbc:charge="-1" fbc:chemicalFormula="C7H5O4"/>
      <species boundaryCondition="false" constant="false" hasOnlySubstanceUnits="false" id="M_h_c" name="H+" compartment="c" fbc:charge="1" fbc:chemicalFormula="H"/>
      <species boundaryCondition="false" constant="false" hasOnlySubstanceUnits="false" id="M_3hdecACP_c" name="(R)-3-Hydroxydecanoyl-[acyl-carrier protein]" compartment="c" fbc:charge="-1" fbc:chemicalFormula="C21H39N2O9PRS"/>
      <species boundaryCondition="false" constant="false" hasOnlySubstanceUnits="false" id="M_tdec2eACP_c" name="Trans-Dec-2-enoyl-[acyl-carrier protein]" compartment="c" fbc:charge="-1" fbc:chemicalFormula="C21H37N2O8PRS"/>
      <species boundaryCondition="false" constant="false" hasOnlySubstanceUnits="false" id="M_3hddecACP_c" name="(R)-3-Hydroxydodecanoyl-[acyl-carrier protein]" compartment="c" fbc:charge="-1" fbc:chemicalFormula="C23H43N2O9PRS"/>
      <species boundaryCondition="false" constant="false" hasOnlySubstanceUnits="false" id="M_tddec2eACP_c" name="Trans-Dodec-2-enoyl-[acyl-carrier protein]" compartment="c" fbc:charge="-1" fbc:chemicalFormula="C23H41N2O8PRS"/>
      <species boundaryCondition="false" constant="false" hasOnlySubstanceUnits="false" id="M_3hcddec5eACP_c" name="(R)-3-hydroxy-cis-dodec-5-enoyl-[acyl-carrier protein]" compartment="c" fbc:charge="-1" fbc:chemicalFormula="C23H41N2O9PRS"/>
      <species boundaryCondition="false" constant="false" hasOnlySubstanceUnits="false" id="M_t3c5ddeceACP_c" name="Trans-3-cis-5-dodecenoyl-[acyl-carrier protein]" compartment="c" fbc:charge="-1" fbc:chemicalFormula="C23H39N2O8PRS"/>
      <species boundaryCondition="false" constant="false" hasOnlySubstanceUnits="false" id="M_3hmrsACP_c" name="(R)-3-Hydroxytetradecanoyl-[acyl-carrier protein]" compartment="c" fbc:charge="-1" fbc:chemicalFormula="C25H47N2O9PRS"/>
      <species boundaryCondition="false" constant="false" hasOnlySubstanceUnits="false" id="M_tmrs2eACP_c" name="Trans-Tetradec-2-enoyl-[acyl-carrier protein]" compartment="c" fbc:charge="-1" fbc:chemicalFormula="C25H45N2O8PRS"/>
      <species boundaryCondition="false" constant="false" hasOnlySubstanceUnits="false" id="M_3hcmrs7eACP_c" name="(R)-3-hydroxy-cis-myristol-7-eoyl-[acyl-carrier protein]" compartment="c" fbc:charge="-1" fbc:chemicalFormula="C25H45N2O9PRS"/>
      <species boundaryCondition="false" constant="false" hasOnlySubstanceUnits="false" id="M_t3c7mrseACP_c" name="Trans-3-cis-7-myristoleoyl-[acyl-carrier protein]" compartment="c" fbc:charge="-1" fbc:chemicalFormula="C25H43N2O8PRS"/>
      <species boundaryCondition="false" constant="false" hasOnlySubstanceUnits="false" id="M_3hpalmACP_c" name="R-3-hydroxypalmitoyl-[acyl-carrier protein]" compartment="c" fbc:charge="-1" fbc:chemicalFormula="C27H51N2O9PRS"/>
      <species boundaryCondition="false" constant="false" hasOnlySubstanceUnits="false" id="M_tpalm2eACP_c" name="Trans-Hexadec-2-enoyl-[acyl-carrier protein]" compartment="c" fbc:charge="-1" fbc:chemicalFormula="C27H49N2O8PRS"/>
      <species boundaryCondition="false" constant="false" hasOnlySubstanceUnits="false" id="M_3hcpalm9eACP_c" name="(R)-3-hydroxy-cis-palm-9-eoyl-[acyl-carrier protein]" compartment="c" fbc:charge="-1" fbc:chemicalFormula="C27H49N2O9PRS"/>
      <species boundaryCondition="false" constant="false" hasOnlySubstanceUnits="false" id="M_t3c9palmeACP_c" name="Trans-3-cis-9-palmitoleoyl-[acyl-carrier protein]" compartment="c" fbc:charge="-1" fbc:chemicalFormula="C27H47N2O8PRS"/>
      <species boundaryCondition="false" constant="false" hasOnlySubstanceUnits="false" id="M_3haACP_c" name="(3R)-3-Hydroxyacyl-[acyl-carrier protein]" compartment="c" fbc:charge="-1" fbc:chemicalFormula="C15H27N2O9PRS"/>
      <species boundaryCondition="false" constant="false" hasOnlySubstanceUnits="false" id="M_but2eACP_c" name="But-2-enoyl-[acyl-carrier protein]" compartment="c" fbc:charge="-1" fbc:chemicalFormula="C15H25N2O8PRS"/>
      <species boundaryCondition="false" constant="false" hasOnlySubstanceUnits="false" id="M_3hhexACP_c" name="(R)-3-Hydroxyhexanoyl-[acyl-carrier protein]" compartment="c" fbc:charge="-1" fbc:chemicalFormula="C17H31N2O9PRS"/>
      <species boundaryCondition="false" constant="false" hasOnlySubstanceUnits="false" id="M_thex2eACP_c" name="Trans-Hex-2-enoyl-[acyl-carrier protein]" compartment="c" fbc:charge="-1" fbc:chemicalFormula="C17H29N2O8PRS"/>
      <species boundaryCondition="false" constant="false" hasOnlySubstanceUnits="false" id="M_3hoctACP_c" name="(R)-3-Hydroxyoctanoyl-[acyl-carrier protein]" compartment="c" fbc:charge="-1" fbc:chemicalFormula="C19H35N2O9PRS"/>
      <species boundaryCondition="false" constant="false" hasOnlySubstanceUnits="false" id="M_toct2eACP_c" name="Trans-Oct-2-enoyl-[acyl-carrier protein]" compartment="c" fbc:charge="-1" fbc:chemicalFormula="C19H33N2O8PRS"/>
      <species boundaryCondition="false" constant="false" hasOnlySubstanceUnits="false" id="M_3oxoadp_c" name="3-Oxoadipate" compartment="c" fbc:charge="-1" fbc:chemicalFormula="C6H6O5"/>
      <species boundaryCondition="false" constant="false" hasOnlySubstanceUnits="false" id="M_succoa_c" name="Succinyl-CoA" compartment="c" fbc:charge="-5" fbc:chemicalFormula="C25H35N7O19P3S"/>
      <species boundaryCondition="false" constant="false" hasOnlySubstanceUnits="false" id="M_succ_c" name="Succinate" compartment="c" fbc:charge="-2" fbc:chemicalFormula="C4H4O4"/>
      <species boundaryCondition="false" constant="false" hasOnlySubstanceUnits="false" id="M_oxadpcoa_c" name="3-Oxoadipyl-CoA" compartment="c" fbc:charge="-5" fbc:chemicalFormula="C27H37N7O20P3S"/>
      <species boundaryCondition="false" constant="false" hasOnlySubstanceUnits="false" id="M_3odecACP_c" name="3-Oxodecanoyl-[acyl-carrier protein]" compartment="c" fbc:charge="-1" fbc:chemicalFormula="C21H37N2O9PRS"/>
      <species boundaryCondition="false" constant="false" hasOnlySubstanceUnits="false" id="M_nadph_c" name="Nicotinamide adenine dinucleotide phosphate - reduced" compartment="c" fbc:charge="-4" fbc:chemicalFormula="C21H26N7O17P3"/>
      <species boundaryCondition="false" constant="false" hasOnlySubstanceUnits="false" id="M_nadp_c" name="Nicotinamide adenine dinucleotide phosphate" compartment="c" fbc:charge="-3" fbc:chemicalFormula="C21H25N7O17P3"/>
      <species boundaryCondition="false" constant="false" hasOnlySubstanceUnits="false" id="M_3oddecACP_c" name="3-Oxododecanoyl-[acyl-carrier protein]" compartment="c" fbc:charge="-1" fbc:chemicalFormula="C23H41N2O9PRS"/>
      <species boundaryCondition="false" constant="false" hasOnlySubstanceUnits="false" id="M_3ocddec5eACP_c" name="3-oxo-cis-dodec-5-enoyl-[acyl-carrier protein]" compartment="c" fbc:charge="-1" fbc:chemicalFormula="C23H39N2O9PRS"/>
      <species boundaryCondition="false" constant="false" hasOnlySubstanceUnits="false" id="M_3omrsACP_c" name="3-Oxotetradecanoyl-[acyl-carrier protein]" compartment="c" fbc:charge="-1" fbc:chemicalFormula="C25H45N2O9PRS"/>
      <species boundaryCondition="false" constant="false" hasOnlySubstanceUnits="false" id="M_3ocmrs7eACP_c" name="3-oxo-cis-myristol-7-eoyl-[acyl-carrier protein]" compartment="c" fbc:charge="-1" fbc:chemicalFormula="C25H43N2O9PRS"/>
      <species boundaryCondition="false" constant="false" hasOnlySubstanceUnits="false" id="M_3opalmACP_c" name="3-Oxohexadecanoyl-[acyl-carrier protein]" compartment="c" fbc:charge="-1" fbc:chemicalFormula="C27H49N2O9PRS"/>
      <species boundaryCondition="false" constant="false" hasOnlySubstanceUnits="false" id="M_3ocpalm9eACP_c" name="3-oxo-cis-palm-9-eoyl-[acyl-carrier protein]" compartment="c" fbc:charge="-1" fbc:chemicalFormula="C27H47N2O9PRS"/>
      <species boundaryCondition="false" constant="false" hasOnlySubstanceUnits="false" id="M_3ooctdACP_c" name="3-Oxooctadecanoyl-[acyl-carrier protein]" compartment="c" fbc:charge="-1" fbc:chemicalFormula="C29H53N2O9PRS"/>
      <species boundaryCondition="false" constant="false" hasOnlySubstanceUnits="false" id="M_3hoctaACP_c" name="(R)-3-Hydroxyoctadecanoyl-[acyl-carrier protein]" compartment="c" fbc:charge="-1" fbc:chemicalFormula="C29H55N2O9PRS"/>
      <species boundaryCondition="false" constant="false" hasOnlySubstanceUnits="false" id="M_3ocvac11eACP_c" name="3-oxo-cis-vacc-11-enoyl-[acyl-carrier protein]" compartment="c" fbc:charge="-1" fbc:chemicalFormula="C29H51N2O9PRS"/>
      <species boundaryCondition="false" constant="false" hasOnlySubstanceUnits="false" id="M_3hcvac11eACP_c" name="(R)-3-hydroxy-cis-vacc-11-enoyl-[acyl-carrier protein]" compartment="c" fbc:charge="-1" fbc:chemicalFormula="C29H53N2O9PRS"/>
      <species boundaryCondition="false" constant="false" hasOnlySubstanceUnits="false" id="M_actACP_c" name="Acetoacetyl-ACP" compartment="c" fbc:charge="-1" fbc:chemicalFormula="C15H25N2O9PRS"/>
      <species boundaryCondition="false" constant="false" hasOnlySubstanceUnits="false" id="M_3ohexACP_c" name="3-Oxohexanoyl-[acyl-carrier protein]" compartment="c" fbc:charge="-1" fbc:chemicalFormula="C17H29N2O9PRS"/>
      <species boundaryCondition="false" constant="false" hasOnlySubstanceUnits="false" id="M_3ooctACP_c" name="3-Oxooctanoyl-[acyl-carrier protein]" compartment="c" fbc:charge="-1" fbc:chemicalFormula="C19H33N2O9PRS"/>
      <species boundaryCondition="false" constant="false" hasOnlySubstanceUnits="false" id="M_ocACP_c" name="Octanoyl-ACP (n-C8:0ACP)" compartment="c" fbc:charge="-1" fbc:chemicalFormula="C19H35N2O8PRS"/>
      <species boundaryCondition="false" constant="false" hasOnlySubstanceUnits="false" id="M_malACP_c" name="Malonyl-[acyl-carrier protein]" compartment="c" fbc:charge="-2" fbc:chemicalFormula="C14H22N2O10PRS"/>
      <species boundaryCondition="false" constant="false" hasOnlySubstanceUnits="false" id="M_ACP_c" name="Acyl carrier protein" compartment="c" fbc:charge="-1" fbc:chemicalFormula="C11H21N2O7PRS"/>
      <species boundaryCondition="false" constant="false" hasOnlySubstanceUnits="false" id="M_co2_c" name="CO2" compartment="c" fbc:charge="0" fbc:chemicalFormula="CO2"/>
      <species boundaryCondition="false" constant="false" hasOnlySubstanceUnits="false" id="M_dcaACP_c" name="Decanoyl-ACP (n-C10:0ACP)" compartment="c" fbc:charge="-1" fbc:chemicalFormula="C21H39N2O8PRS"/>
      <species boundaryCondition="false" constant="false" hasOnlySubstanceUnits="false" id="M_cdec3eACP_c" name="Cis-dec-3-enoyl-[acyl-carrier protein] (n-C10:1)" compartment="c" fbc:charge="-1" fbc:chemicalFormula="C21H37N2O8PRS"/>
      <species boundaryCondition="false" constant="false" hasOnlySubstanceUnits="false" id="M_ddcaACP_c" name="Dodecanoyl-ACP (n-C12:0ACP)" compartment="c" fbc:charge="-1" fbc:chemicalFormula="C23H43N2O8PRS"/>
      <species boundaryCondition="false" constant="false" hasOnlySubstanceUnits="false" id="M_cddec5eACP_c" name="Cis-dodec-5-enoyl-[acyl-carrier protein] (n-C12:1)" compartment="c" fbc:charge="-1" fbc:chemicalFormula="C23H41N2O8PRS"/>
      <species boundaryCondition="false" constant="false" hasOnlySubstanceUnits="false" id="M_myrsACP_c" name="Myristoyl-ACP (n-C14:0ACP)" compartment="c" fbc:charge="-1" fbc:chemicalFormula="C25H47N2O8PRS"/>
      <species boundaryCondition="false" constant="false" hasOnlySubstanceUnits="false" id="M_tdeACP_c" name="Cis-tetradec-7-enoyl-[acyl-carrier protein] (n-C14:1)" compartment="c" fbc:charge="-1" fbc:chemicalFormula="C25H45N2O8PRS"/>
      <species boundaryCondition="false" constant="false" hasOnlySubstanceUnits="false" id="M_palmACP_c" name="Palmitoyl-ACP (n-C16:0ACP)" compartment="c" fbc:charge="-1" fbc:chemicalFormula="C27H51N2O8PRS"/>
      <species boundaryCondition="false" constant="false" hasOnlySubstanceUnits="false" id="M_hdeACP_c" name="Cis-hexadec-9-enoyl-[acyl-carrier protein] (n-C16:1)" compartment="c" fbc:charge="-1" fbc:chemicalFormula="C27H49N2O8PRS"/>
      <species boundaryCondition="false" constant="false" hasOnlySubstanceUnits="false" id="M_butACP_c" name="Butyryl-ACP (n-C4:0ACP)" compartment="c" fbc:charge="-1" fbc:chemicalFormula="C15H27N2O8PRS"/>
      <species boundaryCondition="false" constant="false" hasOnlySubstanceUnits="false" id="M_hexACP_c" name="Hexanoyl-ACP (n-C6:0ACP)" compartment="c" fbc:charge="-1" fbc:chemicalFormula="C17H31N2O8PRS"/>
      <species boundaryCondition="false" constant="false" hasOnlySubstanceUnits="false" id="M_coa_c" name="Coenzyme A" compartment="c" fbc:charge="-4" fbc:chemicalFormula="C21H32N7O16P3S"/>
      <species boundaryCondition="false" constant="false" hasOnlySubstanceUnits="false" id="M_accoa_c" name="Acetyl-CoA" compartment="c" fbc:charge="-4" fbc:chemicalFormula="C23H34N7O17P3S"/>
      <species boundaryCondition="false" constant="false" hasOnlySubstanceUnits="false" id="M_4cml_c" name="4-Carboxymuconolactone" compartment="c" fbc:charge="-2" fbc:chemicalFormula="C7H4O6"/>
      <species boundaryCondition="false" constant="false" hasOnlySubstanceUnits="false" id="M_5odhf2a_c" name="5-Oxo-4,5-dihydrofuran-2-acetate" compartment="c" fbc:charge="-1" fbc:chemicalFormula="C6H5O4"/>
      <species boundaryCondition="false" constant="false" hasOnlySubstanceUnits="false" id="M_4hbz_c" name="4-Hydroxybenzoate" compartment="c" fbc:charge="-1" fbc:chemicalFormula="C7H5O3"/>
      <species boundaryCondition="false" constant="false" hasOnlySubstanceUnits="false" id="M_o2_c" name="O2" compartment="c" fbc:charge="-1" fbc:chemicalFormula="O2"/>
      <species boundaryCondition="false" constant="false" hasOnlySubstanceUnits="false" id="M_4hbz_e" name="4-Hydroxybenzoate" compartment="e" fbc:charge="-1" fbc:chemicalFormula="C7H5O3"/>
      <species boundaryCondition="false" constant="false" hasOnlySubstanceUnits="false" id="M_nad_c" name="Nicotinamide adenine dinucleotide" compartment="c" fbc:charge="-1" fbc:chemicalFormula="C21H26N7O14P2"/>
      <species boundaryCondition="false" constant="false" hasOnlySubstanceUnits="false" id="M_4hglusa_c" name="L 4 Hydroxyglutamate semialdehyde C5H9NO4" compartment="c" fbc:charge="0" fbc:chemicalFormula="C5H9NO4"/>
      <species boundaryCondition="false" constant="false" hasOnlySubstanceUnits="false" id="M_nadh_c" name="Nicotinamide adenine dinucleotide - reduced" compartment="c" fbc:charge="-2" fbc:chemicalFormula="C21H27N7O14P2"/>
      <species boundaryCondition="false" constant="false" hasOnlySubstanceUnits="false" id="M_e4hglu_c" name="L erythro 4 Hydroxyglutamate C5H8NO5" compartment="c" fbc:charge="-1" fbc:chemicalFormula="C5H8NO5"/>
      <species boundaryCondition="false" constant="false" hasOnlySubstanceUnits="false" id="M_5dglcn_c" name="5-Dehydro-D-gluconate" compartment="c" fbc:charge="-1" fbc:chemicalFormula="C6H9O7"/>
      <species boundaryCondition="false" constant="false" hasOnlySubstanceUnits="false" id="M_glcn_c" name="D-Gluconate" compartment="c" fbc:charge="-1" fbc:chemicalFormula="C6H11O7"/>
      <species boundaryCondition="false" constant="false" hasOnlySubstanceUnits="false" id="M_5dglcn_e" name="5-Dehydro-D-gluconate" compartment="e" fbc:charge="-1" fbc:chemicalFormula="C6H9O7"/>
      <species boundaryCondition="false" constant="false" hasOnlySubstanceUnits="false" id="M_dad_5_c" name="5'-Deoxyadenosine" compartment="c" fbc:charge="0" fbc:chemicalFormula="C10H13N5O3"/>
      <species boundaryCondition="false" constant="false" hasOnlySubstanceUnits="false" id="M_ade_c" name="Adenine" compartment="c" fbc:charge="0" fbc:chemicalFormula="C5H5N5"/>
      <species boundaryCondition="false" constant="false" hasOnlySubstanceUnits="false" id="M_5drib_c" name="5'-deoxyribose" compartment="c" fbc:charge="0" fbc:chemicalFormula="C5H10O4"/>
      <species boundaryCondition="false" constant="false" hasOnlySubstanceUnits="false" id="M_salcn6p_c" name="Salicin 6-phosphate" compartment="c" fbc:charge="-2" fbc:chemicalFormula="C13H17O10P"/>
      <species boundaryCondition="false" constant="false" hasOnlySubstanceUnits="false" id="M_g6p_c" name="D-Glucose 6-phosphate" compartment="c" fbc:charge="-2" fbc:chemicalFormula="C6H11O9P"/>
      <species boundaryCondition="false" constant="false" hasOnlySubstanceUnits="false" id="M_2hymeph_c" name="2-(Hydroxymethyl)phenol" compartment="c" fbc:charge="0" fbc:chemicalFormula="C7H8O2"/>
      <species boundaryCondition="false" constant="false" hasOnlySubstanceUnits="false" id="M_acac_c" name="Acetoacetate" compartment="c" fbc:charge="-1" fbc:chemicalFormula="C4H5O3"/>
      <species boundaryCondition="false" constant="false" hasOnlySubstanceUnits="false" id="M_atp_c" name="ATP" compartment="c" fbc:charge="-4" fbc:chemicalFormula="C10H12N5O13P3"/>
      <species boundaryCondition="false" constant="false" hasOnlySubstanceUnits="false" id="M_aacoa_c" name="Acetoacetyl-CoA" compartment="c" fbc:charge="-4" fbc:chemicalFormula="C25H36N7O18P3S"/>
      <species boundaryCondition="false" constant="false" hasOnlySubstanceUnits="false" id="M_amp_c" name="AMP" compartment="c" fbc:charge="-2" fbc:chemicalFormula="C10H12N5O7P"/>
      <species boundaryCondition="false" constant="false" hasOnlySubstanceUnits="false" id="M_ppi_c" name="Diphosphate" compartment="c" fbc:charge="-3" fbc:chemicalFormula="HO7P2"/>
      <species boundaryCondition="false" constant="false" hasOnlySubstanceUnits="false" id="M_akg_c" name="2-Oxoglutarate" compartment="c" fbc:charge="-2" fbc:chemicalFormula="C5H4O5"/>
      <species boundaryCondition="false" constant="false" hasOnlySubstanceUnits="false" id="M_4abut_c" name="4-Aminobutanoate" compartment="c" fbc:charge="0" fbc:chemicalFormula="C4H9NO2"/>
      <species boundaryCondition="false" constant="false" hasOnlySubstanceUnits="false" id="M_glu__L_c" name="L-Glutamate" compartment="c" fbc:charge="-1" fbc:chemicalFormula="C5H8NO4"/>
      <species boundaryCondition="false" constant="false" hasOnlySubstanceUnits="false" id="M_sucsal_c" name="Succinic semialdehyde" compartment="c" fbc:charge="-1" fbc:chemicalFormula="C4H5O3"/>
      <species boundaryCondition="false" constant="false" hasOnlySubstanceUnits="false" id="M_4abutn_c" name="4-Aminobutanal" compartment="c" fbc:charge="1" fbc:chemicalFormula="C4H10NO"/>
      <species boundaryCondition="false" constant="false" hasOnlySubstanceUnits="false" id="M_4abut_e" name="4-Aminobutanoate" compartment="e" fbc:charge="0" fbc:chemicalFormula="C4H9NO2"/>
      <species boundaryCondition="false" constant="false" hasOnlySubstanceUnits="false" id="M_btcoa_c" name="Butanoyl-CoA" compartment="c" fbc:charge="-4" fbc:chemicalFormula="C25H38N7O17P3S"/>
      <species boundaryCondition="false" constant="false" hasOnlySubstanceUnits="false" id="M_3ohcoa_c" name="3-Oxohexanoyl-CoA" compartment="c" fbc:charge="-4" fbc:chemicalFormula="C27H40N7O18P3S"/>
      <species boundaryCondition="false" constant="false" hasOnlySubstanceUnits="false" id="M_hxcoa_c" name="Hexanoyl-CoA (n-C6:0CoA)" compartment="c" fbc:charge="-4" fbc:chemicalFormula="C27H42N7O17P3S"/>
      <species boundaryCondition="false" constant="false" hasOnlySubstanceUnits="false" id="M_3oocoa_c" name="3-Oxooctanoyl-CoA" compartment="c" fbc:charge="-4" fbc:chemicalFormula="C29H44N7O18P3S"/>
      <species boundaryCondition="false" constant="false" hasOnlySubstanceUnits="false" id="M_occoa_c" name="Octanoyl-CoA (n-C8:0CoA)" compartment="c" fbc:charge="-4" fbc:chemicalFormula="C29H46N7O17P3S"/>
      <species boundaryCondition="false" constant="false" hasOnlySubstanceUnits="false" id="M_3odcoa_c" name="3-Oxodecanoyl-CoA" compartment="c" fbc:charge="-4" fbc:chemicalFormula="C31H48N7O18P3S"/>
      <species boundaryCondition="false" constant="false" hasOnlySubstanceUnits="false" id="M_dcacoa_c" name="Decanoyl-CoA (n-C10:0CoA)" compartment="c" fbc:charge="-4" fbc:chemicalFormula="C31H50N7O17P3S"/>
      <species boundaryCondition="false" constant="false" hasOnlySubstanceUnits="false" id="M_3oddcoa_c" name="3-Oxododecanoyl-CoA" compartment="c" fbc:charge="-4" fbc:chemicalFormula="C33H52N7O18P3S"/>
      <species boundaryCondition="false" constant="false" hasOnlySubstanceUnits="false" id="M_ddcacoa_c" name="Dodecanoyl-CoA (n-C12:0CoA)" compartment="c" fbc:charge="-4" fbc:chemicalFormula="C33H54N7O17P3S"/>
      <species boundaryCondition="false" constant="false" hasOnlySubstanceUnits="false" id="M_3otdcoa_c" name="3-Oxotetradecanoyl-CoA" compartment="c" fbc:charge="-4" fbc:chemicalFormula="C35H56N7O18P3S"/>
      <species boundaryCondition="false" constant="false" hasOnlySubstanceUnits="false" id="M_tdcoa_c" name="Tetradecanoyl-CoA (n-C14:0CoA)" compartment="c" fbc:charge="-4" fbc:chemicalFormula="C35H58N7O17P3S"/>
      <species boundaryCondition="false" constant="false" hasOnlySubstanceUnits="false" id="M_3ohdcoa_c" name="3-Oxohexadecanoyl-CoA" compartment="c" fbc:charge="-4" fbc:chemicalFormula="C37H60N7O18P3S"/>
      <species boundaryCondition="false" constant="false" hasOnlySubstanceUnits="false" id="M_acald_e" name="Acetaldehyde" compartment="e" fbc:charge="0" fbc:chemicalFormula="C2H4O"/>
      <species boundaryCondition="false" constant="false" hasOnlySubstanceUnits="false" id="M_acald_c" name="Acetaldehyde" compartment="c" fbc:charge="0" fbc:chemicalFormula="C2H4O"/>
      <species boundaryCondition="false" constant="false" hasOnlySubstanceUnits="false" id="M_hco3_c" name="Bicarbonate" compartment="c" fbc:charge="-1" fbc:chemicalFormula="CHO3"/>
      <species boundaryCondition="false" constant="false" hasOnlySubstanceUnits="false" id="M_adp_c" name="ADP" compartment="c" fbc:charge="-3" fbc:chemicalFormula="C10H12N5O10P2"/>
      <species boundaryCondition="false" constant="false" hasOnlySubstanceUnits="false" id="M_pi_c" name="Phosphate" compartment="c" fbc:charge="-2" fbc:chemicalFormula="HO4P"/>
      <species boundaryCondition="false" constant="false" hasOnlySubstanceUnits="false" id="M_malcoa_c" name="Malonyl-CoA" compartment="c" fbc:charge="-5" fbc:chemicalFormula="C24H33N7O19P3S"/>
      <species boundaryCondition="false" constant="false" hasOnlySubstanceUnits="false" id="M_acgam_c" name="N-Acetyl-D-glucosamine" compartment="c" fbc:charge="0" fbc:chemicalFormula="C8H15NO6"/>
      <species boundaryCondition="false" constant="false" hasOnlySubstanceUnits="false" id="M_acgam6p_c" name="N-Acetyl-D-glucosamine 6-phosphate" compartment="c" fbc:charge="-2" fbc:chemicalFormula="C8H14NO9P"/>
      <species boundaryCondition="false" constant="false" hasOnlySubstanceUnits="false" id="M_acgam1p_c" name="N-Acetyl-D-glucosamine 1-phosphate" compartment="c" fbc:charge="-2" fbc:chemicalFormula="C8H14NO9P"/>
      <species boundaryCondition="false" constant="false" hasOnlySubstanceUnits="false" id="M_pep_c" name="Phosphoenolpyruvate" compartment="c" fbc:charge="-3" fbc:chemicalFormula="C3H2O6P"/>
      <species boundaryCondition="false" constant="false" hasOnlySubstanceUnits="false" id="M_acgam_e" name="N-Acetyl-D-glucosamine" compartment="e" fbc:charge="0" fbc:chemicalFormula="C8H15NO6"/>
      <species boundaryCondition="false" constant="false" hasOnlySubstanceUnits="false" id="M_pyr_c" name="Pyruvate" compartment="c" fbc:charge="-1" fbc:chemicalFormula="C3H3O3"/>
      <species boundaryCondition="false" constant="false" hasOnlySubstanceUnits="false" id="M_acglu_c" name="N-Acetyl-L-glutamate" compartment="c" fbc:charge="-2" fbc:chemicalFormula="C7H9NO5"/>
      <species boundaryCondition="false" constant="false" hasOnlySubstanceUnits="false" id="M_acg5p_c" name="N-Acetyl-L-glutamyl 5-phosphate" compartment="c" fbc:charge="-3" fbc:chemicalFormula="C7H9NO8P"/>
      <species boundaryCondition="false" constant="false" hasOnlySubstanceUnits="false" id="M_2obut_c" name="2-Oxobutanoate" compartment="c" fbc:charge="-1" fbc:chemicalFormula="C4H5O3"/>
      <species boundaryCondition="false" constant="false" hasOnlySubstanceUnits="false" id="M_2ahbut_c" name="(S)-2-Aceto-2-hydroxybutanoate" compartment="c" fbc:charge="-1" fbc:chemicalFormula="C6H9O4"/>
      <species boundaryCondition="false" constant="false" hasOnlySubstanceUnits="false" id="M_ac_c" name="Acetate" compartment="c" fbc:charge="-1" fbc:chemicalFormula="C2H3O2"/>
      <species boundaryCondition="false" constant="false" hasOnlySubstanceUnits="false" id="M_actp_c" name="Acetyl phosphate" compartment="c" fbc:charge="-2" fbc:chemicalFormula="C2H3O5P"/>
      <species boundaryCondition="false" constant="false" hasOnlySubstanceUnits="false" id="M_alac__S_c" name="(S)-2-Acetolactate" compartment="c" fbc:charge="-1" fbc:chemicalFormula="C5H7O4"/>
      <species boundaryCondition="false" constant="false" hasOnlySubstanceUnits="false" id="M_acmum6p_c" name="N-acetylmuramate 6-phosphate" compartment="c" fbc:charge="-3" fbc:chemicalFormula="C11H17NO11P"/>
      <species boundaryCondition="false" constant="false" hasOnlySubstanceUnits="false" id="M_lac__D_c" name="D-Lactate" compartment="c" fbc:charge="-1" fbc:chemicalFormula="C3H5O3"/>
      <species boundaryCondition="false" constant="false" hasOnlySubstanceUnits="false" id="M_fad_c" name="Flavin adenine dinucleotide oxidized" compartment="c" fbc:charge="-2" fbc:chemicalFormula="C27H31N9O15P2"/>
      <species boundaryCondition="false" constant="false" hasOnlySubstanceUnits="false" id="M_b2coa_c" name="Crotonoyl-CoA" compartment="c" fbc:charge="-4" fbc:chemicalFormula="C25H36N7O17P3S"/>
      <species boundaryCondition="false" constant="false" hasOnlySubstanceUnits="false" id="M_fadh2_c" name="Flavin adenine dinucleotide reduced" compartment="c" fbc:charge="-2" fbc:chemicalFormula="C27H33N9O15P2"/>
      <species boundaryCondition="false" constant="false" hasOnlySubstanceUnits="false" id="M_hx2coa_c" name="Trans-Hex-2-enoyl-CoA" compartment="c" fbc:charge="-4" fbc:chemicalFormula="C27H40N7O17P3S"/>
      <species boundaryCondition="false" constant="false" hasOnlySubstanceUnits="false" id="M_oc2coa_c" name="Trans-Oct-2-enoyl-CoA" compartment="c" fbc:charge="-4" fbc:chemicalFormula="C29H44N7O17P3S"/>
      <species boundaryCondition="false" constant="false" hasOnlySubstanceUnits="false" id="M_dc2coa_c" name="Trans-Dec-2-enoyl-CoA" compartment="c" fbc:charge="-4" fbc:chemicalFormula="C31H48N7O17P3S"/>
      <species boundaryCondition="false" constant="false" hasOnlySubstanceUnits="false" id="M_dd2coa_c" name="Trans-Dodec-2-enoyl-CoA" compartment="c" fbc:charge="-4" fbc:chemicalFormula="C33H52N7O17P3S"/>
      <species boundaryCondition="false" constant="false" hasOnlySubstanceUnits="false" id="M_td2coa_c" name="Trans-Tetradec-2-enoyl-CoA" compartment="c" fbc:charge="-4" fbc:chemicalFormula="C35H56N7O17P3S"/>
      <species boundaryCondition="false" constant="false" hasOnlySubstanceUnits="false" id="M_pmtcoa_c" name="Palmitoyl-CoA (n-C16:0CoA)" compartment="c" fbc:charge="-4" fbc:chemicalFormula="C37H62N7O17P3S"/>
      <species boundaryCondition="false" constant="false" hasOnlySubstanceUnits="false" id="M_hdd2coa_c" name="Trans-Hexadec-2-enoyl-CoA" compartment="c" fbc:charge="-4" fbc:chemicalFormula="C37H60N7O17P3S"/>
      <species boundaryCondition="false" constant="false" hasOnlySubstanceUnits="false" id="M_stcoa_c" name="Stearoyl-CoA (n-C18:0CoA)" compartment="c" fbc:charge="-4" fbc:chemicalFormula="C39H66N7O17P3S"/>
      <species boundaryCondition="false" constant="false" hasOnlySubstanceUnits="false" id="M_od2coa_c" name="Trans-Octadec-2-enoyl-CoA" compartment="c" fbc:charge="-4" fbc:chemicalFormula="C39H64N7O17P3S"/>
      <species boundaryCondition="false" constant="false" hasOnlySubstanceUnits="false" id="M_ibcoa_c" name="Isobutyryl-CoA" compartment="c" fbc:charge="-4" fbc:chemicalFormula="C25H38N7O17P3S"/>
      <species boundaryCondition="false" constant="false" hasOnlySubstanceUnits="false" id="M_2mp2coa_c" name="2-Methylprop-2-enoyl-CoA" compartment="c" fbc:charge="-4" fbc:chemicalFormula="C25H36N7O17P3S"/>
      <species boundaryCondition="false" constant="false" hasOnlySubstanceUnits="false" id="M_2mbcoa_c" name="2-Methylbutanoyl-CoA" compartment="c" fbc:charge="-4" fbc:chemicalFormula="C26H40N7O17P3S"/>
      <species boundaryCondition="false" constant="false" hasOnlySubstanceUnits="false" id="M_2mb2coa_c" name="Trans-2-Methylbut-2-enoyl-CoA" compartment="c" fbc:charge="-4" fbc:chemicalFormula="C26H38N7O17P3S"/>
      <species boundaryCondition="false" constant="false" hasOnlySubstanceUnits="false" id="M_acorn_c" name="N2-Acetyl-L-ornithine" compartment="c" fbc:charge="0" fbc:chemicalFormula="C7H14N2O3"/>
      <species boundaryCondition="false" constant="false" hasOnlySubstanceUnits="false" id="M_orn_c" name="Ornithine" compartment="c" fbc:charge="1" fbc:chemicalFormula="C5H13N2O2"/>
      <species boundaryCondition="false" constant="false" hasOnlySubstanceUnits="false" id="M_cit_c" name="Citrate" compartment="c" fbc:charge="-3" fbc:chemicalFormula="C6H5O7"/>
      <species boundaryCondition="false" constant="false" hasOnlySubstanceUnits="false" id="M_icit_c" name="Isocitrate" compartment="c" fbc:charge="-3" fbc:chemicalFormula="C6H5O7"/>
      <species boundaryCondition="false" constant="false" hasOnlySubstanceUnits="false" id="M_acon_C_c" name="Cis-Aconitate" compartment="c" fbc:charge="-3" fbc:chemicalFormula="C6H3O6"/>
      <species boundaryCondition="false" constant="false" hasOnlySubstanceUnits="false" id="M_acg5sa_c" name="N-Acetyl-L-glutamate 5-semialdehyde" compartment="c" fbc:charge="-1" fbc:chemicalFormula="C7H10NO4"/>
      <species boundaryCondition="false" constant="false" hasOnlySubstanceUnits="false" id="M_hdcap_c" name="Hexadecanoyl-phosphate (n-C16:0)" compartment="c" fbc:charge="-1" fbc:chemicalFormula="C16H32O5P"/>
      <species boundaryCondition="false" constant="false" hasOnlySubstanceUnits="false" id="M_hdceap_c" name="Hexadecanoyl-phosphate (n-C16:1)" compartment="c" fbc:charge="-1" fbc:chemicalFormula="C16H30O5P"/>
      <species boundaryCondition="false" constant="false" hasOnlySubstanceUnits="false" id="M_pan4p_c" name="Pantetheine 4'-phosphate" compartment="c" fbc:charge="-2" fbc:chemicalFormula="C11H21N2O7PS"/>
      <species boundaryCondition="false" constant="false" hasOnlySubstanceUnits="false" id="M_apoACP_c" name="Apoprotein [acyl carrier protein]" compartment="c" fbc:charge="0" fbc:chemicalFormula="RHO"/>
      <species boundaryCondition="false" constant="false" hasOnlySubstanceUnits="false" id="M_pap_c" name="Adenosine 3',5'-bisphosphate" compartment="c" fbc:charge="-4" fbc:chemicalFormula="C10H11N5O10P2"/>
      <species boundaryCondition="false" constant="false" hasOnlySubstanceUnits="false" id="M_ppa_c" name="Propionate (n-C3:0)" compartment="c" fbc:charge="-1" fbc:chemicalFormula="C3H5O2"/>
      <species boundaryCondition="false" constant="false" hasOnlySubstanceUnits="false" id="M_ppcoa_c" name="Propanoyl-CoA" compartment="c" fbc:charge="-4" fbc:chemicalFormula="C24H36N7O17P3S"/>
      <species boundaryCondition="false" constant="false" hasOnlySubstanceUnits="false" id="M_acser_c" name="O-Acetyl-L-serine" compartment="c" fbc:charge="0" fbc:chemicalFormula="C5H9NO4"/>
      <species boundaryCondition="false" constant="false" hasOnlySubstanceUnits="false" id="M_acser_e" name="O-Acetyl-L-serine" compartment="e" fbc:charge="0" fbc:chemicalFormula="C5H9NO4"/>
      <species boundaryCondition="false" constant="false" hasOnlySubstanceUnits="false" id="M_ac_e" name="Acetate" compartment="e" fbc:charge="-1" fbc:chemicalFormula="C2H3O2"/>
      <species boundaryCondition="false" constant="false" hasOnlySubstanceUnits="false" id="M_na1_e" name="Sodium" compartment="e" fbc:charge="1" fbc:chemicalFormula="Na"/>
      <species boundaryCondition="false" constant="false" hasOnlySubstanceUnits="false" id="M_na1_c" name="Sodium" compartment="c" fbc:charge="1" fbc:chemicalFormula="Na"/>
      <species boundaryCondition="false" constant="false" hasOnlySubstanceUnits="false" id="M_adn_c" name="Adenosine" compartment="c" fbc:charge="0" fbc:chemicalFormula="C10H13N5O4"/>
      <species boundaryCondition="false" constant="false" hasOnlySubstanceUnits="false" id="M_ins_c" name="Inosine" compartment="c" fbc:charge="0" fbc:chemicalFormula="C10H12N4O5"/>
      <species boundaryCondition="false" constant="false" hasOnlySubstanceUnits="false" id="M_nh4_c" name="Ammonium" compartment="c" fbc:charge="1" fbc:chemicalFormula="H4N"/>
      <species boundaryCondition="false" constant="false" hasOnlySubstanceUnits="false" id="M_4adcho_c" name="4-amino-4-deoxychorismate" compartment="c" fbc:charge="-1" fbc:chemicalFormula="C10H10NO5"/>
      <species boundaryCondition="false" constant="false" hasOnlySubstanceUnits="false" id="M_4abz_c" name="4-Aminobenzoate" compartment="c" fbc:charge="-1" fbc:chemicalFormula="C7H6NO2"/>
      <species boundaryCondition="false" constant="false" hasOnlySubstanceUnits="false" id="M_chor_c" name="Chorismate" compartment="c" fbc:charge="-2" fbc:chemicalFormula="C10H8O6"/>
      <species boundaryCondition="false" constant="false" hasOnlySubstanceUnits="false" id="M_gln__L_c" name="L-Glutamine" compartment="c" fbc:charge="0" fbc:chemicalFormula="C5H10N2O3"/>
      <species boundaryCondition="false" constant="false" hasOnlySubstanceUnits="false" id="M_ade_e" name="Adenine" compartment="e" fbc:charge="0" fbc:chemicalFormula="C5H5N5"/>
      <species boundaryCondition="false" constant="false" hasOnlySubstanceUnits="false" id="M_pppi_c" name="Inorganic triphosphate" compartment="c" fbc:charge="-4" fbc:chemicalFormula="HO10P3"/>
      <species boundaryCondition="false" constant="false" hasOnlySubstanceUnits="false" id="M_gtp_c" name="GTP" compartment="c" fbc:charge="-4" fbc:chemicalFormula="C10H12N5O14P3"/>
      <species boundaryCondition="false" constant="false" hasOnlySubstanceUnits="false" id="M_gdp_c" name="GDP" compartment="c" fbc:charge="-3" fbc:chemicalFormula="C10H12N5O11P2"/>
      <species boundaryCondition="false" constant="false" hasOnlySubstanceUnits="false" id="M_itp_c" name="ITP" compartment="c" fbc:charge="-4" fbc:chemicalFormula="C10H11N4O14P3"/>
      <species boundaryCondition="false" constant="false" hasOnlySubstanceUnits="false" id="M_idp_c" name="IDP" compartment="c" fbc:charge="-3" fbc:chemicalFormula="C10H11N4O11P2"/>
      <species boundaryCondition="false" constant="false" hasOnlySubstanceUnits="false" id="M_camp_c" name="CAMP" compartment="c" fbc:charge="-1" fbc:chemicalFormula="C10H11N5O6P"/>
      <species boundaryCondition="false" constant="false" hasOnlySubstanceUnits="false" id="M_adn_e" name="Adenosine" compartment="e" fbc:charge="0" fbc:chemicalFormula="C10H13N5O4"/>
      <species boundaryCondition="false" constant="false" hasOnlySubstanceUnits="false" id="M_adprib_c" name="ADPribose" compartment="c" fbc:charge="-2" fbc:chemicalFormula="C15H21N5O14P2"/>
      <species boundaryCondition="false" constant="false" hasOnlySubstanceUnits="false" id="M_r5p_c" name="Alpha-D-Ribose 5-phosphate" compartment="c" fbc:charge="-2" fbc:chemicalFormula="C5H9O8P"/>
      <species boundaryCondition="false" constant="false" hasOnlySubstanceUnits="false" id="M_prpp_c" name="5-Phospho-alpha-D-ribose 1-diphosphate" compartment="c" fbc:charge="-5" fbc:chemicalFormula="C5H8O14P3"/>
      <species boundaryCondition="false" constant="false" hasOnlySubstanceUnits="false" id="M_aps_c" name="Adenosine 5'-phosphosulfate" compartment="c" fbc:charge="-2" fbc:chemicalFormula="C10H12N5O10PS"/>
      <species boundaryCondition="false" constant="false" hasOnlySubstanceUnits="false" id="M_paps_c" name="3'-Phosphoadenylyl sulfate" compartment="c" fbc:charge="-4" fbc:chemicalFormula="C10H11N5O13P2S"/>
      <species boundaryCondition="false" constant="false" hasOnlySubstanceUnits="false" id="M_dcamp_c" name="N6-(1,2-Dicarboxyethyl)-AMP" compartment="c" fbc:charge="-4" fbc:chemicalFormula="C14H14N5O11P"/>
      <species boundaryCondition="false" constant="false" hasOnlySubstanceUnits="false" id="M_fum_c" name="Fumarate" compartment="c" fbc:charge="-2" fbc:chemicalFormula="C4H2O4"/>
      <species boundaryCondition="false" constant="false" hasOnlySubstanceUnits="false" id="M_25aics_c" name="(S)-2-[5-Amino-1-(5-phospho-D-ribosyl)imidazole-4-carboxamido]succinate" compartment="c" fbc:charge="-4" fbc:chemicalFormula="C13H15N4O12P"/>
      <species boundaryCondition="false" constant="false" hasOnlySubstanceUnits="false" id="M_aicar_c" name="5-Amino-1-(5-Phospho-D-ribosyl)imidazole-4-carboxamide" compartment="c" fbc:charge="-2" fbc:chemicalFormula="C9H13N4O8P"/>
      <species boundaryCondition="false" constant="false" hasOnlySubstanceUnits="false" id="M_asp__L_c" name="L-Aspartate" compartment="c" fbc:charge="-1" fbc:chemicalFormula="C4H6NO4"/>
      <species boundaryCondition="false" constant="false" hasOnlySubstanceUnits="false" id="M_imp_c" name="IMP" compartment="c" fbc:charge="-2" fbc:chemicalFormula="C10H11N4O8P"/>
      <species boundaryCondition="false" constant="false" hasOnlySubstanceUnits="false" id="M_gam6p_c" name="D-Glucosamine 6-phosphate" compartment="c" fbc:charge="-1" fbc:chemicalFormula="C6H13NO8P"/>
      <species boundaryCondition="false" constant="false" hasOnlySubstanceUnits="false" id="M_agm_c" name="Agmatine" compartment="c" fbc:charge="2" fbc:chemicalFormula="C5H16N4"/>
      <species boundaryCondition="false" constant="false" hasOnlySubstanceUnits="false" id="M_cptrc_c" name="cptrc[c]" compartment="c" fbc:charge="1" fbc:chemicalFormula="C5H14N3O"/>
      <species boundaryCondition="false" constant="false" hasOnlySubstanceUnits="false" id="M_anhgm_c" name="N-Acetyl-D-glucosamine(anhydrous)N-Acetylmuramic acid" compartment="c" fbc:charge="-1" fbc:chemicalFormula="C19H29N2O12"/>
      <species boundaryCondition="false" constant="false" hasOnlySubstanceUnits="false" id="M_anhm_c" name="1,6-anhydrous-N-Acetylmuramate" compartment="c" fbc:charge="-1" fbc:chemicalFormula="C11H16NO7"/>
      <species boundaryCondition="false" constant="false" hasOnlySubstanceUnits="false" id="M_urea_c" name="Urea" compartment="c" fbc:charge="0" fbc:chemicalFormula="CH4N2O"/>
      <species boundaryCondition="false" constant="false" hasOnlySubstanceUnits="false" id="M_ptrc_c" name="Putrescine" compartment="c" fbc:charge="2" fbc:chemicalFormula="C4H14N2"/>
      <species boundaryCondition="false" constant="false" hasOnlySubstanceUnits="false" id="M_1hdecg3p_c" name="1-hexadecanoyl-sn-glycerol 3-phosphate" compartment="c" fbc:charge="-2" fbc:chemicalFormula="C19H37O7P1"/>
      <species boundaryCondition="false" constant="false" hasOnlySubstanceUnits="false" id="M_pa160_c" name="1,2-dihexadecanoyl-sn-glycerol 3-phosphate" compartment="c" fbc:charge="-2" fbc:chemicalFormula="C35H67O8P1"/>
      <species boundaryCondition="false" constant="false" hasOnlySubstanceUnits="false" id="M_1hdec9eg3p_c" name="1-hexadec-9-enoyl-sn-glycerol 3-phosphate" compartment="c" fbc:charge="-2" fbc:chemicalFormula="C19H35O7P1"/>
      <species boundaryCondition="false" constant="false" hasOnlySubstanceUnits="false" id="M_pa161_c" name="1,2-dihexadec-9-enoyl-sn-glycerol 3-phosphate" compartment="c" fbc:charge="-2" fbc:chemicalFormula="C35H63O8P1"/>
      <species boundaryCondition="false" constant="false" hasOnlySubstanceUnits="false" id="M_ahcys_c" name="S-Adenosyl-L-homocysteine" compartment="c" fbc:charge="0" fbc:chemicalFormula="C14H20N6O5S"/>
      <species boundaryCondition="false" constant="false" hasOnlySubstanceUnits="false" id="M_hcys__L_c" name="L-Homocysteine" compartment="c" fbc:charge="0" fbc:chemicalFormula="C4H9NO2S"/>
      <species boundaryCondition="false" constant="false" hasOnlySubstanceUnits="false" id="M_chtbs_c" name="N,N'-diacetylchitobiose" compartment="c" fbc:charge="0" fbc:chemicalFormula="C16H28N2O11"/>
      <species boundaryCondition="false" constant="false" hasOnlySubstanceUnits="false" id="M_air_c" name="5-amino-1-(5-phospho-D-ribosyl)imidazole" compartment="c" fbc:charge="-2" fbc:chemicalFormula="C8H12N3O7P"/>
      <species boundaryCondition="false" constant="false" hasOnlySubstanceUnits="false" id="M_4ahmmp_c" name="4-Amino-5-hydroxymethyl-2-methylpyrimidine" compartment="c" fbc:charge="0" fbc:chemicalFormula="C6H9N3O"/>
      <species boundaryCondition="false" constant="false" hasOnlySubstanceUnits="false" id="M_gcald_c" name="Glycolaldehyde" compartment="c" fbc:charge="0" fbc:chemicalFormula="C2H4O2"/>
      <species boundaryCondition="false" constant="false" hasOnlySubstanceUnits="false" id="M_h2s_c" name="Hydrogen sulfide" compartment="c" fbc:charge="0" fbc:chemicalFormula="H2S"/>
      <species boundaryCondition="false" constant="false" hasOnlySubstanceUnits="false" id="M_achms_c" name="O Acetyl L homoserine C6H11NO4" compartment="c" fbc:charge="0" fbc:chemicalFormula="C6H11NO4"/>
      <species boundaryCondition="false" constant="false" hasOnlySubstanceUnits="false" id="M_10fthf_c" name="10-Formyltetrahydrofolate" compartment="c" fbc:charge="-2" fbc:chemicalFormula="C20H21N7O7"/>
      <species boundaryCondition="false" constant="false" hasOnlySubstanceUnits="false" id="M_fprica_c" name="5-Formamido-1-(5-phospho-D-ribosyl)imidazole-4-carboxamide" compartment="c" fbc:charge="-2" fbc:chemicalFormula="C10H13N4O9P"/>
      <species boundaryCondition="false" constant="false" hasOnlySubstanceUnits="false" id="M_thf_c" name="5,6,7,8-Tetrahydrofolate" compartment="c" fbc:charge="-2" fbc:chemicalFormula="C19H21N7O6"/>
      <species boundaryCondition="false" constant="false" hasOnlySubstanceUnits="false" id="M_5aizc_c" name="5-amino-1-(5-phospho-D-ribosyl)imidazole-4-carboxylate" compartment="c" fbc:charge="-3" fbc:chemicalFormula="C9H11N3O9P"/>
      <species boundaryCondition="false" constant="false" hasOnlySubstanceUnits="false" id="M_akg_e" name="2-Oxoglutarate" compartment="e" fbc:charge="-2" fbc:chemicalFormula="C5H4O5"/>
      <species boundaryCondition="false" constant="false" hasOnlySubstanceUnits="false" id="M_ahdt_c" name="2-Amino-4-hydroxy-6-(erythro-1,2,3-trihydroxypropyl)dihydropteridine triphosphate" compartment="c" fbc:charge="-4" fbc:chemicalFormula="C9H12N5O13P3"/>
      <species boundaryCondition="false" constant="false" hasOnlySubstanceUnits="false" id="M_dhnpt_c" name="Dihydroneopterin" compartment="c" fbc:charge="0" fbc:chemicalFormula="C9H13N5O4"/>
      <species boundaryCondition="false" constant="false" hasOnlySubstanceUnits="false" id="M_ala__L_e" name="L-Alanine" compartment="e" fbc:charge="0" fbc:chemicalFormula="C3H7NO2"/>
      <species boundaryCondition="false" constant="false" hasOnlySubstanceUnits="false" id="M_ala__L_c" name="L-Alanine" compartment="c" fbc:charge="0" fbc:chemicalFormula="C3H7NO2"/>
      <species boundaryCondition="false" constant="false" hasOnlySubstanceUnits="false" id="M_alaala_e" name="D-Alanyl-D-alanine" compartment="e" fbc:charge="0" fbc:chemicalFormula="C6H12N2O3"/>
      <species boundaryCondition="false" constant="false" hasOnlySubstanceUnits="false" id="M_alaala_c" name="D-Alanyl-D-alanine" compartment="c" fbc:charge="0" fbc:chemicalFormula="C6H12N2O3"/>
      <species boundaryCondition="false" constant="false" hasOnlySubstanceUnits="false" id="M_ala__D_c" name="D-Alanine" compartment="c" fbc:charge="0" fbc:chemicalFormula="C3H7NO2"/>
      <species boundaryCondition="false" constant="false" hasOnlySubstanceUnits="false" id="M_pydx5p_c" name="Pyridoxal 5'-phosphate" compartment="c" fbc:charge="-2" fbc:chemicalFormula="C8H8NO6P"/>
      <species boundaryCondition="false" constant="false" hasOnlySubstanceUnits="false" id="M_pyam5p_c" name="Pyridoxamine 5'-phosphate" compartment="c" fbc:charge="-1" fbc:chemicalFormula="C8H12N2O5P"/>
      <species boundaryCondition="false" constant="false" hasOnlySubstanceUnits="false" id="M_trnaala_c" name="TRNA(Ala)" compartment="c" fbc:charge="0" fbc:chemicalFormula="R"/>
      <species boundaryCondition="false" constant="false" hasOnlySubstanceUnits="false" id="M_alatrna_c" name="L-Alanyl-tRNA(Ala)" compartment="c" fbc:charge="1" fbc:chemicalFormula="C3H6NOR"/>
      <species boundaryCondition="false" constant="false" hasOnlySubstanceUnits="false" id="M_glyald_c" name="D-Glyceraldehyde" compartment="c" fbc:charge="0" fbc:chemicalFormula="C3H6O3"/>
      <species boundaryCondition="false" constant="false" hasOnlySubstanceUnits="false" id="M_glyc_c" name="Glycerol" compartment="c" fbc:charge="0" fbc:chemicalFormula="C3H8O3"/>
      <species boundaryCondition="false" constant="false" hasOnlySubstanceUnits="false" id="M_etoh_c" name="Ethanol" compartment="c" fbc:charge="0" fbc:chemicalFormula="C2H6O"/>
      <species boundaryCondition="false" constant="false" hasOnlySubstanceUnits="false" id="M_fald_c" name="Formaldehyde" compartment="c" fbc:charge="0" fbc:chemicalFormula="CH2O"/>
      <species boundaryCondition="false" constant="false" hasOnlySubstanceUnits="false" id="M_for_c" name="Formate" compartment="c" fbc:charge="-1" fbc:chemicalFormula="CH1O2"/>
      <species boundaryCondition="false" constant="false" hasOnlySubstanceUnits="false" id="M_amet_c" name="S-Adenosyl-L-methionine" compartment="c" fbc:charge="1" fbc:chemicalFormula="C15H23N6O5S"/>
      <species boundaryCondition="false" constant="false" hasOnlySubstanceUnits="false" id="M_2dmmq7_c" name="2 Demethylmenaquinone 7 C45H62O2" compartment="c" fbc:charge="0" fbc:chemicalFormula="C45H62O2"/>
      <species boundaryCondition="false" constant="false" hasOnlySubstanceUnits="false" id="M_mql7_c" name="Menaquinol 7 C46H66O2" compartment="c" fbc:charge="0" fbc:chemicalFormula="C46H66O2"/>
      <species boundaryCondition="false" constant="false" hasOnlySubstanceUnits="false" id="M_cgly_c" name="Cys-Gly" compartment="c" fbc:charge="0" fbc:chemicalFormula="C5H10N2O3S"/>
      <species boundaryCondition="false" constant="false" hasOnlySubstanceUnits="false" id="M_cys__L_c" name="L-Cysteine" compartment="c" fbc:charge="0" fbc:chemicalFormula="C3H7NO2S"/>
      <species boundaryCondition="false" constant="false" hasOnlySubstanceUnits="false" id="M_gly_c" name="Glycine" compartment="c" fbc:charge="0" fbc:chemicalFormula="C2H5NO2"/>
      <species boundaryCondition="false" constant="false" hasOnlySubstanceUnits="false" id="M_anth_c" name="Anthranilate" compartment="c" fbc:charge="-1" fbc:chemicalFormula="C7H6NO2"/>
      <species boundaryCondition="false" constant="false" hasOnlySubstanceUnits="false" id="M_pran_c" name="N-(5-Phospho-D-ribosyl)anthranilate" compartment="c" fbc:charge="-3" fbc:chemicalFormula="C12H13NO9P"/>
      <species boundaryCondition="false" constant="false" hasOnlySubstanceUnits="false" id="M_ala_B_c" name="Beta-Alanine" compartment="c" fbc:charge="0" fbc:chemicalFormula="C3H7NO2"/>
      <species boundaryCondition="false" constant="false" hasOnlySubstanceUnits="false" id="M_msa_c" name="Malonate semialdehyde" compartment="c" fbc:charge="-1" fbc:chemicalFormula="C3H3O3"/>
      <species boundaryCondition="false" constant="false" hasOnlySubstanceUnits="false" id="M_glyc3p_c" name="Glycerol 3-phosphate" compartment="c" fbc:charge="-2" fbc:chemicalFormula="C3H7O6P"/>
      <species boundaryCondition="false" constant="false" hasOnlySubstanceUnits="false" id="M_5apru_c" name="5-Amino-6-(5'-phosphoribosylamino)uracil" compartment="c" fbc:charge="-2" fbc:chemicalFormula="C9H13N4O9P"/>
      <species boundaryCondition="false" constant="false" hasOnlySubstanceUnits="false" id="M_5aprbu_c" name="5-Amino-6-(5'-phosphoribitylamino)uracil" compartment="c" fbc:charge="-2" fbc:chemicalFormula="C9H15N4O9P"/>
      <species boundaryCondition="false" constant="false" hasOnlySubstanceUnits="false" id="M_arg__L_e" name="L-Arginine" compartment="e" fbc:charge="1" fbc:chemicalFormula="C6H15N4O2"/>
      <species boundaryCondition="false" constant="false" hasOnlySubstanceUnits="false" id="M_arg__L_c" name="L-Arginine" compartment="c" fbc:charge="1" fbc:chemicalFormula="C6H15N4O2"/>
      <species boundaryCondition="false" constant="false" hasOnlySubstanceUnits="false" id="M_agm_e" name="Agmatine" compartment="e" fbc:charge="2" fbc:chemicalFormula="C5H16N4"/>
      <species boundaryCondition="false" constant="false" hasOnlySubstanceUnits="false" id="M_argsuc_c" name="N(omega)-(L-Arginino)succinate" compartment="c" fbc:charge="-1" fbc:chemicalFormula="C10H17N4O6"/>
      <species boundaryCondition="false" constant="false" hasOnlySubstanceUnits="false" id="M_citr__L_c" name="L-Citrulline" compartment="c" fbc:charge="0" fbc:chemicalFormula="C6H13N3O3"/>
      <species boundaryCondition="false" constant="false" hasOnlySubstanceUnits="false" id="M_trnaarg_c" name="TRNA(Arg)" compartment="c" fbc:charge="0" fbc:chemicalFormula="R"/>
      <species boundaryCondition="false" constant="false" hasOnlySubstanceUnits="false" id="M_argtrna_c" name="L-Arginyl-tRNA(Arg)" compartment="c" fbc:charge="2" fbc:chemicalFormula="C6H14N4OR"/>
      <species boundaryCondition="false" constant="false" hasOnlySubstanceUnits="false" id="M_aspsa_c" name="L-Aspartate 4-semialdehyde" compartment="c" fbc:charge="0" fbc:chemicalFormula="C4H7NO3"/>
      <species boundaryCondition="false" constant="false" hasOnlySubstanceUnits="false" id="M_4pasp_c" name="4-Phospho-L-aspartate" compartment="c" fbc:charge="-2" fbc:chemicalFormula="C4H6NO7P"/>
      <species boundaryCondition="false" constant="false" hasOnlySubstanceUnits="false" id="M_asn__L_c" name="L-Asparagine" compartment="c" fbc:charge="0" fbc:chemicalFormula="C4H8N2O3"/>
      <species boundaryCondition="false" constant="false" hasOnlySubstanceUnits="false" id="M_asn__L_e" name="L-Asparagine" compartment="e" fbc:charge="0" fbc:chemicalFormula="C4H8N2O3"/>
      <species boundaryCondition="false" constant="false" hasOnlySubstanceUnits="false" id="M_trnaasn_c" name="TRNA(Asn)" compartment="c" fbc:charge="0" fbc:chemicalFormula="C10H17O10PR2"/>
      <species boundaryCondition="false" constant="false" hasOnlySubstanceUnits="false" id="M_asntrna_c" name="L-Asparaginyl-tRNA(Asn)" compartment="c" fbc:charge="1" fbc:chemicalFormula="C14H24N2O12PR2"/>
      <species boundaryCondition="false" constant="false" hasOnlySubstanceUnits="false" id="M_aso3_c" name="Arsenite" compartment="c" fbc:charge="-3" fbc:chemicalFormula="AsO3"/>
      <species boundaryCondition="false" constant="false" hasOnlySubstanceUnits="false" id="M_aso3_e" name="Arsenite" compartment="e" fbc:charge="-3" fbc:chemicalFormula="AsO3"/>
      <species boundaryCondition="false" constant="false" hasOnlySubstanceUnits="false" id="M_aso4_c" name="Arsenate" compartment="c" fbc:charge="-3" fbc:chemicalFormula="AsO4"/>
      <species boundaryCondition="false" constant="false" hasOnlySubstanceUnits="false" id="M_aso4_e" name="Arsenate" compartment="e" fbc:charge="-3" fbc:chemicalFormula="AsO4"/>
      <species boundaryCondition="false" constant="false" hasOnlySubstanceUnits="false" id="M_asp__L_e" name="L-Aspartate" compartment="e" fbc:charge="-1" fbc:chemicalFormula="C4H6NO4"/>
      <species boundaryCondition="false" constant="false" hasOnlySubstanceUnits="false" id="M_cbp_c" name="Carbamoyl phosphate" compartment="c" fbc:charge="-2" fbc:chemicalFormula="CH2NO5P"/>
      <species boundaryCondition="false" constant="false" hasOnlySubstanceUnits="false" id="M_cbasp_c" name="N-Carbamoyl-L-aspartate" compartment="c" fbc:charge="-2" fbc:chemicalFormula="C5H6N2O5"/>
      <species boundaryCondition="false" constant="false" hasOnlySubstanceUnits="false" id="M_h2o2_c" name="Hydrogen peroxide" compartment="c" fbc:charge="0" fbc:chemicalFormula="H2O2"/>
      <species boundaryCondition="false" constant="false" hasOnlySubstanceUnits="false" id="M_oaa_c" name="Oxaloacetate" compartment="c" fbc:charge="-2" fbc:chemicalFormula="C4H2O5"/>
      <species boundaryCondition="false" constant="false" hasOnlySubstanceUnits="false" id="M_iasp_c" name="Iminoaspartate" compartment="c" fbc:charge="-2" fbc:chemicalFormula="C4H3NO4"/>
      <species boundaryCondition="false" constant="false" hasOnlySubstanceUnits="false" id="M_trnaasp_c" name="TRNA(Asp)" compartment="c" fbc:charge="0" fbc:chemicalFormula="R"/>
      <species boundaryCondition="false" constant="false" hasOnlySubstanceUnits="false" id="M_asptrna_c" name="L-Aspartyl-tRNA(Asp)" compartment="c" fbc:charge="0" fbc:chemicalFormula="C4H5NO3R"/>
      <species boundaryCondition="false" constant="false" hasOnlySubstanceUnits="false" id="M_prbatp_c" name="1-(5-Phosphoribosyl)-ATP" compartment="c" fbc:charge="-6" fbc:chemicalFormula="C15H19N5O20P4"/>
      <species boundaryCondition="false" constant="false" hasOnlySubstanceUnits="false" id="M_btn_c" name="Biotin" compartment="c" fbc:charge="-1" fbc:chemicalFormula="C10H15N2O3S"/>
      <species boundaryCondition="false" constant="false" hasOnlySubstanceUnits="false" id="M_btamp_c" name="Biotinyl 5  AMP C20H27N7O9PS" compartment="c" fbc:charge="-1" fbc:chemicalFormula="C20H27N7O9PS"/>
      <species boundaryCondition="false" constant="false" hasOnlySubstanceUnits="false" id="M_ala_B_e" name="Beta-Alanine" compartment="e" fbc:charge="0" fbc:chemicalFormula="C3H7NO2"/>
      <species boundaryCondition="false" constant="false" hasOnlySubstanceUnits="false" id="M_cellb_c" name="Cellobiose" compartment="c" fbc:charge="0" fbc:chemicalFormula="C12H22O11"/>
      <species boundaryCondition="false" constant="false" hasOnlySubstanceUnits="false" id="M_glc__D_c" name="D-Glucose" compartment="c" fbc:charge="0" fbc:chemicalFormula="C6H12O6"/>
      <species boundaryCondition="false" constant="false" hasOnlySubstanceUnits="false" id="M_bhb_e" name="(R)-3-Hydroxybutanoate" compartment="e" fbc:charge="0" fbc:chemicalFormula="C4H7O3"/>
      <species boundaryCondition="false" constant="false" hasOnlySubstanceUnits="false" id="M_bhb_c" name="(R)-3-Hydroxybutanoate" compartment="c" fbc:charge="0" fbc:chemicalFormula="C4H7O3"/>
      <species boundaryCondition="false" constant="false" hasOnlySubstanceUnits="false" id="M_ni2_c" name="Nickel" compartment="c" fbc:charge="2" fbc:chemicalFormula="Ni"/>
      <species boundaryCondition="false" constant="false" hasOnlySubstanceUnits="false" id="M_dttp_c" name="DTTP" compartment="c" fbc:charge="-4" fbc:chemicalFormula="C10H13N2O14P3"/>
      <species boundaryCondition="false" constant="false" hasOnlySubstanceUnits="false" id="M_peptido_EC_c" name="Peptidoglycan subunit of Escherichia coli" compartment="c" fbc:charge="-2" fbc:chemicalFormula="C40H62N8O21"/>
      <species boundaryCondition="false" constant="false" hasOnlySubstanceUnits="false" id="M_fe2_c" name="Fe2+" compartment="c" fbc:charge="2" fbc:chemicalFormula="Fe"/>
      <species boundaryCondition="false" constant="false" hasOnlySubstanceUnits="false" id="M_gdpmann_c" name="GDP-D-mannose" compartment="c" fbc:charge="-2" fbc:chemicalFormula="C16H23N5O16P2"/>
      <species boundaryCondition="false" constant="false" hasOnlySubstanceUnits="false" id="M_sheme_c" name="Siroheme" compartment="c" fbc:charge="-8" fbc:chemicalFormula="C42H36FeN4O16"/>
      <species boundaryCondition="false" constant="false" hasOnlySubstanceUnits="false" id="M_udpglcur_c" name="UDP-D-glucuronate" compartment="c" fbc:charge="-3" fbc:chemicalFormula="C15H19N2O18P2"/>
      <species boundaryCondition="false" constant="false" hasOnlySubstanceUnits="false" id="M_lys__L_c" name="L-Lysine" compartment="c" fbc:charge="1" fbc:chemicalFormula="C6H15N2O2"/>
      <species boundaryCondition="false" constant="false" hasOnlySubstanceUnits="false" id="M_udpg_c" name="UDPglucose" compartment="c" fbc:charge="-2" fbc:chemicalFormula="C15H22N2O17P2"/>
      <species boundaryCondition="false" constant="false" hasOnlySubstanceUnits="false" id="M_2fe2s_c" name="[2Fe-2S] iron-sulfur cluster" compartment="c" fbc:charge="2" fbc:chemicalFormula="S2Fe2"/>
      <species boundaryCondition="false" constant="false" hasOnlySubstanceUnits="false" id="M_his__L_c" name="L-Histidine" compartment="c" fbc:charge="0" fbc:chemicalFormula="C6H9N3O2"/>
      <species boundaryCondition="false" constant="false" hasOnlySubstanceUnits="false" id="M_val__L_c" name="L-Valine" compartment="c" fbc:charge="0" fbc:chemicalFormula="C5H11NO2"/>
      <species boundaryCondition="false" constant="false" hasOnlySubstanceUnits="false" id="M_k_c" name="Potassium" compartment="c" fbc:charge="1" fbc:chemicalFormula="K"/>
      <species boundaryCondition="false" constant="false" hasOnlySubstanceUnits="false" id="M_lipopb_c" name="Lipoate (protein bound)" compartment="c" fbc:charge="1" fbc:chemicalFormula="C8H13OS2"/>
      <species boundaryCondition="false" constant="false" hasOnlySubstanceUnits="false" id="M_trp__L_c" name="L-Tryptophan" compartment="c" fbc:charge="0" fbc:chemicalFormula="C11H12N2O2"/>
      <species boundaryCondition="false" constant="false" hasOnlySubstanceUnits="false" id="M_udpgalfur_c" name="UDP-D-galacto-1,4-furanose" compartment="c" fbc:charge="-2" fbc:chemicalFormula="C15H22N2O17P2"/>
      <species boundaryCondition="false" constant="false" hasOnlySubstanceUnits="false" id="M_dctp_c" name="DCTP" compartment="c" fbc:charge="-4" fbc:chemicalFormula="C9H12N3O13P3"/>
      <species boundaryCondition="false" constant="false" hasOnlySubstanceUnits="false" id="M_4fe4s_c" name="[4Fe-4S] iron-sulfur cluster" compartment="c" fbc:charge="2" fbc:chemicalFormula="S4Fe4"/>
      <species boundaryCondition="false" constant="false" hasOnlySubstanceUnits="false" id="M_ppgpp_c" name="Guanosine 3',5'-bis(diphosphate)" compartment="c" fbc:charge="-6" fbc:chemicalFormula="C10H11N5O17P4"/>
      <species boundaryCondition="false" constant="false" hasOnlySubstanceUnits="false" id="M_gdptp_c" name="Guanosine 3'-diphosphate 5'-triphosphate" compartment="c" fbc:charge="-7" fbc:chemicalFormula="C10H11N5O20P5"/>
      <species boundaryCondition="false" constant="false" hasOnlySubstanceUnits="false" id="M_cu2_c" name="Cu2+" compartment="c" fbc:charge="2" fbc:chemicalFormula="Cu"/>
      <species boundaryCondition="false" constant="false" hasOnlySubstanceUnits="false" id="M_cobalt2_c" name="Co2+" compartment="c" fbc:charge="2" fbc:chemicalFormula="Co"/>
      <species boundaryCondition="false" constant="false" hasOnlySubstanceUnits="false" id="M_mg2_c" name="Magnesium" compartment="c" fbc:charge="2" fbc:chemicalFormula="Mg"/>
      <species boundaryCondition="false" constant="false" hasOnlySubstanceUnits="false" id="M_ctp_c" name="CTP" compartment="c" fbc:charge="-4" fbc:chemicalFormula="C9H12N3O14P3"/>
      <species boundaryCondition="false" constant="false" hasOnlySubstanceUnits="false" id="M_mn2_c" name="Mn2+" compartment="c" fbc:charge="2" fbc:chemicalFormula="Mn"/>
      <species boundaryCondition="false" constant="false" hasOnlySubstanceUnits="false" id="M_uacgam_c" name="UDP-N-acetyl-D-glucosamine" compartment="c" fbc:charge="-2" fbc:chemicalFormula="C17H25N3O17P2"/>
      <species boundaryCondition="false" constant="false" hasOnlySubstanceUnits="false" id="M_utp_c" name="UTP" compartment="c" fbc:charge="-4" fbc:chemicalFormula="C9H11N2O15P3"/>
      <species boundaryCondition="false" constant="false" hasOnlySubstanceUnits="false" id="M_ile__L_c" name="L-Isoleucine" compartment="c" fbc:charge="0" fbc:chemicalFormula="C6H13NO2"/>
      <species boundaryCondition="false" constant="false" hasOnlySubstanceUnits="false" id="M_zn2_c" name="Zinc" compartment="c" fbc:charge="2" fbc:chemicalFormula="Zn"/>
      <species boundaryCondition="false" constant="false" hasOnlySubstanceUnits="false" id="M_udcpdp_c" name="Undecaprenyl diphosphate" compartment="c" fbc:charge="-3" fbc:chemicalFormula="C55H89O7P2"/>
      <species boundaryCondition="false" constant="false" hasOnlySubstanceUnits="false" id="M_ribflv_c" name="Riboflavin" compartment="c" fbc:charge="0" fbc:chemicalFormula="C17H20N4O6"/>
      <species boundaryCondition="false" constant="false" hasOnlySubstanceUnits="false" id="M_bmocogdp_c" name="Bis-molybdopterin guanine dinucleotide" compartment="c" fbc:charge="-4" fbc:chemicalFormula="C40H44N20O27P4S4Mo"/>
      <species boundaryCondition="false" constant="false" hasOnlySubstanceUnits="false" id="M_tyr__L_c" name="L-Tyrosine" compartment="c" fbc:charge="0" fbc:chemicalFormula="C9H11NO3"/>
      <species boundaryCondition="false" constant="false" hasOnlySubstanceUnits="false" id="M_thr__L_c" name="L-Threonine" compartment="c" fbc:charge="0" fbc:chemicalFormula="C4H9NO3"/>
      <species boundaryCondition="false" constant="false" hasOnlySubstanceUnits="false" id="M_pheme_c" name="Protoheme" compartment="c" fbc:charge="-2" fbc:chemicalFormula="C34H30FeN4O4"/>
      <species boundaryCondition="false" constant="false" hasOnlySubstanceUnits="false" id="M_inost_c" name="Myo-Inositol" compartment="c" fbc:charge="0" fbc:chemicalFormula="C6H12O6"/>
      <species boundaryCondition="false" constant="false" hasOnlySubstanceUnits="false" id="M_dgtp_c" name="DGTP" compartment="c" fbc:charge="-4" fbc:chemicalFormula="C10H12N5O13P3"/>
      <species boundaryCondition="false" constant="false" hasOnlySubstanceUnits="false" id="M_thmpp_c" name="Thiamine diphosphate" compartment="c" fbc:charge="-2" fbc:chemicalFormula="C12H16N4O7P2S"/>
      <species boundaryCondition="false" constant="false" hasOnlySubstanceUnits="false" id="M_leu__L_c" name="L-Leucine" compartment="c" fbc:charge="0" fbc:chemicalFormula="C6H13NO2"/>
      <species boundaryCondition="false" constant="false" hasOnlySubstanceUnits="false" id="M_glycogen_c" name="Glycogen" compartment="c" fbc:charge="0" fbc:chemicalFormula="C6H10O5"/>
      <species boundaryCondition="false" constant="false" hasOnlySubstanceUnits="false" id="M_tre_c" name="Trehalose" compartment="c" fbc:charge="0" fbc:chemicalFormula="C12H22O11"/>
      <species boundaryCondition="false" constant="false" hasOnlySubstanceUnits="false" id="M_ser__L_c" name="L-Serine" compartment="c" fbc:charge="0" fbc:chemicalFormula="C3H7NO3"/>
      <species boundaryCondition="false" constant="false" hasOnlySubstanceUnits="false" id="M_phe__L_c" name="L-Phenylalanine" compartment="c" fbc:charge="0" fbc:chemicalFormula="C9H11NO2"/>
      <species boundaryCondition="false" constant="false" hasOnlySubstanceUnits="false" id="M_met__L_c" name="L-Methionine" compartment="c" fbc:charge="0" fbc:chemicalFormula="C5H11NO2S"/>
      <species boundaryCondition="false" constant="false" hasOnlySubstanceUnits="false" id="M_mobd_c" name="Molybdate" compartment="c" fbc:charge="-2" fbc:chemicalFormula="MoO4"/>
      <species boundaryCondition="false" constant="false" hasOnlySubstanceUnits="false" id="M_pro__L_c" name="L-Proline" compartment="c" fbc:charge="0" fbc:chemicalFormula="C5H9NO2"/>
      <species boundaryCondition="false" constant="false" hasOnlySubstanceUnits="false" id="M_mlthf_c" name="5,10-Methylenetetrahydrofolate" compartment="c" fbc:charge="-2" fbc:chemicalFormula="C20H21N7O6"/>
      <species boundaryCondition="false" constant="false" hasOnlySubstanceUnits="false" id="M_so4_c" name="Sulfate" compartment="c" fbc:charge="-2" fbc:chemicalFormula="O4S"/>
      <species boundaryCondition="false" constant="false" hasOnlySubstanceUnits="false" id="M_datp_c" name="DATP" compartment="c" fbc:charge="-4" fbc:chemicalFormula="C10H12N5O12P3"/>
      <species boundaryCondition="false" constant="false" hasOnlySubstanceUnits="false" id="M_fe3_c" name="Fe3+" compartment="c" fbc:charge="3" fbc:chemicalFormula="Fe"/>
      <species boundaryCondition="false" constant="false" hasOnlySubstanceUnits="false" id="M_pe160_c" name="Phosphatidylethanolamine (dihexadecanoyl, n-C16:0)" compartment="c" fbc:charge="0" fbc:chemicalFormula="C37H74N1O8P1"/>
      <species boundaryCondition="false" constant="false" hasOnlySubstanceUnits="false" id="M_pe161_c" name="Phosphatidylethanolamine (dihexadec-9enoyl, n-C16:1)" compartment="c" fbc:charge="0" fbc:chemicalFormula="C37H70N1O8P1"/>
      <species boundaryCondition="false" constant="false" hasOnlySubstanceUnits="false" id="M_ca2_c" name="Calcium" compartment="c" fbc:charge="2" fbc:chemicalFormula="Ca"/>
      <species boundaryCondition="false" constant="false" hasOnlySubstanceUnits="false" id="M_cl_c" name="Chloride" compartment="c" fbc:charge="-1" fbc:chemicalFormula="Cl"/>
      <species boundaryCondition="false" constant="false" hasOnlySubstanceUnits="false" id="M_udpgal_c" name="UDPgalactose" compartment="c" fbc:charge="-2" fbc:chemicalFormula="C15H22N2O17P2"/>
      <species boundaryCondition="false" constant="false" hasOnlySubstanceUnits="false" id="M_udp_c" name="UDP" compartment="c" fbc:charge="-3" fbc:chemicalFormula="C9H11N2O12P2"/>
      <species boundaryCondition="false" constant="false" hasOnlySubstanceUnits="false" id="M_moco_c" name="Molybdenum cofactor" compartment="c" fbc:charge="-2" fbc:chemicalFormula="C10H10N5O8PS2Mo"/>
      <species boundaryCondition="false" constant="false" hasOnlySubstanceUnits="false" id="M_mptamp_c" name="Adenylated molybdopterin" compartment="c" fbc:charge="-2" fbc:chemicalFormula="C20H22N10O12P2S2Cu"/>
      <species boundaryCondition="false" constant="false" hasOnlySubstanceUnits="false" id="M_bmoco_c" name="Bis-molybdenum cofactor" compartment="c" fbc:charge="-4" fbc:chemicalFormula="C20H20N10O13P2S4Mo"/>
      <species boundaryCondition="false" constant="false" hasOnlySubstanceUnits="false" id="M_bmoco1gdp_c" name="Bis-molybdopterin mono-guanine dinucleotide" compartment="c" fbc:charge="-4" fbc:chemicalFormula="C30H32N15O20P3S4Mo"/>
      <species boundaryCondition="false" constant="false" hasOnlySubstanceUnits="false" id="M_btn_e" name="Biotin" compartment="e" fbc:charge="-1" fbc:chemicalFormula="C10H15N2O3S"/>
      <species boundaryCondition="false" constant="false" hasOnlySubstanceUnits="false" id="M_bwco1gdp_c" name="Tungsten bispterin cofactor mono-guanine dinucleotide" compartment="c" fbc:charge="-4" fbc:chemicalFormula="C30H32N15O20P3S4W"/>
      <species boundaryCondition="false" constant="false" hasOnlySubstanceUnits="false" id="M_bwcogdp_c" name="Tungsten bispterin cofactor guanine dinucleotide" compartment="c" fbc:charge="-4" fbc:chemicalFormula="C40H44N20O27P4S4W"/>
      <species boundaryCondition="false" constant="false" hasOnlySubstanceUnits="false" id="M_ca2_e" name="Calcium" compartment="e" fbc:charge="2" fbc:chemicalFormula="Ca"/>
      <species boundaryCondition="false" constant="false" hasOnlySubstanceUnits="false" id="M_lys__L_e" name="L-Lysine" compartment="e" fbc:charge="1" fbc:chemicalFormula="C6H15N2O2"/>
      <species boundaryCondition="false" constant="false" hasOnlySubstanceUnits="false" id="M_15dap_c" name="1,5-Diaminopentane" compartment="c" fbc:charge="2" fbc:chemicalFormula="C5H16N2"/>
      <species boundaryCondition="false" constant="false" hasOnlySubstanceUnits="false" id="M_15dap_e" name="1,5-Diaminopentane" compartment="e" fbc:charge="2" fbc:chemicalFormula="C5H16N2"/>
      <species boundaryCondition="false" constant="false" hasOnlySubstanceUnits="false" id="M_caro_e" name="beta-carotene" compartment="e" fbc:charge="0" fbc:chemicalFormula="C40H56"/>
      <species boundaryCondition="false" constant="false" hasOnlySubstanceUnits="false" id="M_caro_c" name="beta-carotene" compartment="c" fbc:charge="0" fbc:chemicalFormula="C40H56"/>
      <species boundaryCondition="false" constant="false" hasOnlySubstanceUnits="false" id="M_cd2_c" name="Cadmium" compartment="c" fbc:charge="2" fbc:chemicalFormula="Cd"/>
      <species boundaryCondition="false" constant="false" hasOnlySubstanceUnits="false" id="M_cd2_e" name="Cadmium" compartment="e" fbc:charge="2" fbc:chemicalFormula="Cd"/>
      <species boundaryCondition="false" constant="false" hasOnlySubstanceUnits="false" id="M_4c2me_c" name="4-(cytidine 5'-diphospho)-2-C-methyl-D-erythritol" compartment="c" fbc:charge="-2" fbc:chemicalFormula="C14H23N3O14P2"/>
      <species boundaryCondition="false" constant="false" hasOnlySubstanceUnits="false" id="M_2p4c2me_c" name="2-phospho-4-(cytidine 5'-diphospho)-2-C-methyl-D-erythritol" compartment="c" fbc:charge="-4" fbc:chemicalFormula="C14H22N3O17P3"/>
      <species boundaryCondition="false" constant="false" hasOnlySubstanceUnits="false" id="M_cellb_e" name="Cellobiose" compartment="e" fbc:charge="0" fbc:chemicalFormula="C12H22O11"/>
      <species boundaryCondition="false" constant="false" hasOnlySubstanceUnits="false" id="M_chol_e" name="Choline" compartment="e" fbc:charge="1" fbc:chemicalFormula="C5H14NO"/>
      <species boundaryCondition="false" constant="false" hasOnlySubstanceUnits="false" id="M_chol_c" name="Choline" compartment="c" fbc:charge="1" fbc:chemicalFormula="C5H14NO"/>
      <species boundaryCondition="false" constant="false" hasOnlySubstanceUnits="false" id="M_pphn_c" name="Prephenate" compartment="c" fbc:charge="-2" fbc:chemicalFormula="C10H8O6"/>
      <species boundaryCondition="false" constant="false" hasOnlySubstanceUnits="false" id="M_3psme_c" name="5-O-(1-Carboxyvinyl)-3-phosphoshikimate" compartment="c" fbc:charge="-4" fbc:chemicalFormula="C10H9O10P"/>
      <species boundaryCondition="false" constant="false" hasOnlySubstanceUnits="false" id="M_chtbs_e" name="N,N'-diacetylchitobiose" compartment="e" fbc:charge="0" fbc:chemicalFormula="C16H28N2O11"/>
      <species boundaryCondition="false" constant="false" hasOnlySubstanceUnits="false" id="M_cit_e" name="Citrate" compartment="e" fbc:charge="-3" fbc:chemicalFormula="C6H5O7"/>
      <species boundaryCondition="false" constant="false" hasOnlySubstanceUnits="false" id="M_succ_e" name="Succinate" compartment="e" fbc:charge="-2" fbc:chemicalFormula="C4H4O4"/>
      <species boundaryCondition="false" constant="false" hasOnlySubstanceUnits="false" id="M_cl_e" name="Chloride" compartment="e" fbc:charge="-1" fbc:chemicalFormula="Cl"/>
      <species boundaryCondition="false" constant="false" hasOnlySubstanceUnits="false" id="M_co2_e" name="CO2" compartment="e" fbc:charge="0" fbc:chemicalFormula="CO2"/>
      <species boundaryCondition="false" constant="false" hasOnlySubstanceUnits="false" id="M_cobalt2_e" name="Co2+" compartment="e" fbc:charge="2" fbc:chemicalFormula="Co"/>
      <species boundaryCondition="false" constant="false" hasOnlySubstanceUnits="false" id="M_cpmp_c" name="Cyclic pyranopterin monophosphate" compartment="c" fbc:charge="-1" fbc:chemicalFormula="C10H13N5O8P"/>
      <species boundaryCondition="false" constant="false" hasOnlySubstanceUnits="false" id="M_cpppg3_c" name="Coproporphyrinogen III" compartment="c" fbc:charge="-4" fbc:chemicalFormula="C36H40N4O8"/>
      <species boundaryCondition="false" constant="false" hasOnlySubstanceUnits="false" id="M_pppg9_c" name="Protoporphyrinogen IX" compartment="c" fbc:charge="-2" fbc:chemicalFormula="C34H38N4O4"/>
      <species boundaryCondition="false" constant="false" hasOnlySubstanceUnits="false" id="M_csn_c" name="Cytosine" compartment="c" fbc:charge="0" fbc:chemicalFormula="C4H5N3O"/>
      <species boundaryCondition="false" constant="false" hasOnlySubstanceUnits="false" id="M_ura_c" name="Uracil" compartment="c" fbc:charge="0" fbc:chemicalFormula="C4H4N2O2"/>
      <species boundaryCondition="false" constant="false" hasOnlySubstanceUnits="false" id="M_csn_e" name="Cytosine" compartment="e" fbc:charge="0" fbc:chemicalFormula="C4H5N3O"/>
      <species boundaryCondition="false" constant="false" hasOnlySubstanceUnits="false" id="M_cu_c" name="Cu+" compartment="c" fbc:charge="1" fbc:chemicalFormula="Cu"/>
      <species boundaryCondition="false" constant="false" hasOnlySubstanceUnits="false" id="M_cu_e" name="Cu+" compartment="e" fbc:charge="1" fbc:chemicalFormula="Cu"/>
      <species boundaryCondition="false" constant="false" hasOnlySubstanceUnits="false" id="M_cu2_e" name="Cu2+" compartment="e" fbc:charge="2" fbc:chemicalFormula="Cu"/>
      <species boundaryCondition="false" constant="false" hasOnlySubstanceUnits="false" id="M_tsul_c" name="Thiosulfate" compartment="c" fbc:charge="-2" fbc:chemicalFormula="O3S2"/>
      <species boundaryCondition="false" constant="false" hasOnlySubstanceUnits="false" id="M_cyan_c" name="Hydrogen cyanide" compartment="c" fbc:charge="0" fbc:chemicalFormula="CHN"/>
      <species boundaryCondition="false" constant="false" hasOnlySubstanceUnits="false" id="M_so3_c" name="Sulfite" compartment="c" fbc:charge="-2" fbc:chemicalFormula="O3S"/>
      <species boundaryCondition="false" constant="false" hasOnlySubstanceUnits="false" id="M_tcynt_c" name="Thiocyanate" compartment="c" fbc:charge="-1" fbc:chemicalFormula="CNS"/>
      <species boundaryCondition="false" constant="false" hasOnlySubstanceUnits="false" id="M_cyan_e" name="Hydrogen cyanide" compartment="e" fbc:charge="0" fbc:chemicalFormula="CHN"/>
      <species boundaryCondition="false" constant="false" hasOnlySubstanceUnits="false" id="M_qh2_c" name="Ubiquinol" compartment="c" fbc:charge="0" fbc:chemicalFormula="C14H20O4"/>
      <species boundaryCondition="false" constant="false" hasOnlySubstanceUnits="false" id="M_ficytc_c" name="Ferricytochrome c C42H52FeN8O6S2" compartment="c" fbc:charge="1" fbc:chemicalFormula="C42H52FeN8O6S2"/>
      <species boundaryCondition="false" constant="false" hasOnlySubstanceUnits="false" id="M_focytc_c" name="Ferrocytochrome c C42H53FeN8O6S2" compartment="c" fbc:charge="1" fbc:chemicalFormula="C42H53FeN8O6S2"/>
      <species boundaryCondition="false" constant="false" hasOnlySubstanceUnits="false" id="M_q_c" name="Ubiquinone" compartment="c" fbc:charge="0" fbc:chemicalFormula="C14H18O4"/>
      <species boundaryCondition="false" constant="false" hasOnlySubstanceUnits="false" id="M_cys__L_e" name="L-Cysteine" compartment="e" fbc:charge="0" fbc:chemicalFormula="C3H7NO2S"/>
      <species boundaryCondition="false" constant="false" hasOnlySubstanceUnits="false" id="M_cyst__L_c" name="L-Cystathionine" compartment="c" fbc:charge="0" fbc:chemicalFormula="C7H14N2O4S"/>
      <species boundaryCondition="false" constant="false" hasOnlySubstanceUnits="false" id="M_trnacys_c" name="TRNA(Cys)" compartment="c" fbc:charge="0" fbc:chemicalFormula="R"/>
      <species boundaryCondition="false" constant="false" hasOnlySubstanceUnits="false" id="M_cystrna_c" name="L-Cysteinyl-tRNA(Cys)" compartment="c" fbc:charge="1" fbc:chemicalFormula="C3H6NOSR"/>
      <species boundaryCondition="false" constant="false" hasOnlySubstanceUnits="false" id="M_mqn7_c" name="Menaquinone 7 C46H64O2" compartment="c" fbc:charge="0" fbc:chemicalFormula="C46H64O2"/>
      <species boundaryCondition="false" constant="false" hasOnlySubstanceUnits="false" id="M_cytd_c" name="Cytidine" compartment="c" fbc:charge="0" fbc:chemicalFormula="C9H13N3O5"/>
      <species boundaryCondition="false" constant="false" hasOnlySubstanceUnits="false" id="M_uri_c" name="Uridine" compartment="c" fbc:charge="0" fbc:chemicalFormula="C9H12N2O6"/>
      <species boundaryCondition="false" constant="false" hasOnlySubstanceUnits="false" id="M_cytd_e" name="Cytidine" compartment="e" fbc:charge="0" fbc:chemicalFormula="C9H13N3O5"/>
      <species boundaryCondition="false" constant="false" hasOnlySubstanceUnits="false" id="M_cmp_c" name="CMP" compartment="c" fbc:charge="-2" fbc:chemicalFormula="C9H12N3O8P"/>
      <species boundaryCondition="false" constant="false" hasOnlySubstanceUnits="false" id="M_cdp_c" name="CDP" compartment="c" fbc:charge="-3" fbc:chemicalFormula="C9H12N3O11P2"/>
      <species boundaryCondition="false" constant="false" hasOnlySubstanceUnits="false" id="M_dcmp_c" name="DCMP" compartment="c" fbc:charge="-2" fbc:chemicalFormula="C9H12N3O7P"/>
      <species boundaryCondition="false" constant="false" hasOnlySubstanceUnits="false" id="M_dcdp_c" name="DCDP" compartment="c" fbc:charge="-3" fbc:chemicalFormula="C9H12N3O10P2"/>
      <species boundaryCondition="false" constant="false" hasOnlySubstanceUnits="false" id="M_lac__D_e" name="D-Lactate" compartment="e" fbc:charge="-1" fbc:chemicalFormula="C3H5O3"/>
      <species boundaryCondition="false" constant="false" hasOnlySubstanceUnits="false" id="M_d5kg_c" name="2-Deoxy-5-keto-D-gluconic acid" compartment="c" fbc:charge="-1" fbc:chemicalFormula="C6H9O6"/>
      <species boundaryCondition="false" constant="false" hasOnlySubstanceUnits="false" id="M_d5kgp_c" name="2-Deoxy-5-keto-D-gluconic acid 6-phosphate" compartment="c" fbc:charge="-3" fbc:chemicalFormula="C6H8O9P"/>
      <species boundaryCondition="false" constant="false" hasOnlySubstanceUnits="false" id="M_dhap_c" name="Dihydroxyacetone phosphate" compartment="c" fbc:charge="-2" fbc:chemicalFormula="C3H5O6P"/>
      <species boundaryCondition="false" constant="false" hasOnlySubstanceUnits="false" id="M_dad_2_c" name="Deoxyadenosine" compartment="c" fbc:charge="0" fbc:chemicalFormula="C10H13N5O3"/>
      <species boundaryCondition="false" constant="false" hasOnlySubstanceUnits="false" id="M_din_c" name="Deoxyinosine" compartment="c" fbc:charge="0" fbc:chemicalFormula="C10H12N4O4"/>
      <species boundaryCondition="false" constant="false" hasOnlySubstanceUnits="false" id="M_damp_c" name="DAMP" compartment="c" fbc:charge="-2" fbc:chemicalFormula="C10H12N5O6P"/>
      <species boundaryCondition="false" constant="false" hasOnlySubstanceUnits="false" id="M_dadp_c" name="DADP" compartment="c" fbc:charge="-3" fbc:chemicalFormula="C10H12N5O9P2"/>
      <species boundaryCondition="false" constant="false" hasOnlySubstanceUnits="false" id="M_dad_2_e" name="Deoxyadenosine" compartment="e" fbc:charge="0" fbc:chemicalFormula="C10H13N5O3"/>
      <species boundaryCondition="false" constant="false" hasOnlySubstanceUnits="false" id="M_ala__D_e" name="D-Alanine" compartment="e" fbc:charge="0" fbc:chemicalFormula="C3H7NO2"/>
      <species boundaryCondition="false" constant="false" hasOnlySubstanceUnits="false" id="M_26dap__M_e" name="Meso-2,6-Diaminoheptanedioate" compartment="e" fbc:charge="0" fbc:chemicalFormula="C7H14N2O4"/>
      <species boundaryCondition="false" constant="false" hasOnlySubstanceUnits="false" id="M_26dap__M_c" name="Meso-2,6-Diaminoheptanedioate" compartment="c" fbc:charge="0" fbc:chemicalFormula="C7H14N2O4"/>
      <species boundaryCondition="false" constant="false" hasOnlySubstanceUnits="false" id="M_26dap_LL_c" name="LL-2,6-Diaminoheptanedioate" compartment="c" fbc:charge="0" fbc:chemicalFormula="C7H14N2O4"/>
      <species boundaryCondition="false" constant="false" hasOnlySubstanceUnits="false" id="M_cdpdhdecg_c" name="CDP-1,2-dihexadecanoylglycerol" compartment="c" fbc:charge="-2" fbc:chemicalFormula="C44H79N3O15P2"/>
      <species boundaryCondition="false" constant="false" hasOnlySubstanceUnits="false" id="M_cdpdhdec9eg_c" name="CDP-1,2-dihexadec-9-enoylglycerol" compartment="c" fbc:charge="-2" fbc:chemicalFormula="C44H75N3O15P2"/>
      <species boundaryCondition="false" constant="false" hasOnlySubstanceUnits="false" id="M_ru5p__D_c" name="D-Ribulose 5-phosphate" compartment="c" fbc:charge="-2" fbc:chemicalFormula="C5H9O8P"/>
      <species boundaryCondition="false" constant="false" hasOnlySubstanceUnits="false" id="M_db4p_c" name="3,4-dihydroxy-2-butanone 4-phosphate" compartment="c" fbc:charge="-2" fbc:chemicalFormula="C4H7O6P"/>
      <species boundaryCondition="false" constant="false" hasOnlySubstanceUnits="false" id="M_dca_e" name="Decanoate (n-C10:0)" compartment="e" fbc:charge="-1" fbc:chemicalFormula="C10H19O2"/>
      <species boundaryCondition="false" constant="false" hasOnlySubstanceUnits="false" id="M_dca_c" name="Decanoate (n-C10:0)" compartment="c" fbc:charge="-1" fbc:chemicalFormula="C10H19O2"/>
      <species boundaryCondition="false" constant="false" hasOnlySubstanceUnits="false" id="M_dutp_c" name="DUTP" compartment="c" fbc:charge="-4" fbc:chemicalFormula="C9H11N2O14P3"/>
      <species boundaryCondition="false" constant="false" hasOnlySubstanceUnits="false" id="M_dcyt_c" name="Deoxycytidine" compartment="c" fbc:charge="0" fbc:chemicalFormula="C9H13N3O4"/>
      <species boundaryCondition="false" constant="false" hasOnlySubstanceUnits="false" id="M_duri_c" name="Deoxyuridine" compartment="c" fbc:charge="0" fbc:chemicalFormula="C9H12N2O5"/>
      <species boundaryCondition="false" constant="false" hasOnlySubstanceUnits="false" id="M_dcyt_e" name="Deoxycytidine" compartment="e" fbc:charge="0" fbc:chemicalFormula="C9H13N3O4"/>
      <species boundaryCondition="false" constant="false" hasOnlySubstanceUnits="false" id="M_ddca_e" name="Dodecanoate (n-C12:0)" compartment="e" fbc:charge="-1" fbc:chemicalFormula="C12H23O2"/>
      <species boundaryCondition="false" constant="false" hasOnlySubstanceUnits="false" id="M_ddca_c" name="Dodecanoate (n-C12:0)" compartment="c" fbc:charge="-1" fbc:chemicalFormula="C12H23O2"/>
      <species boundaryCondition="false" constant="false" hasOnlySubstanceUnits="false" id="M_2ddglcn_e" name="2-Dehydro-3-deoxy-D-gluconate" compartment="e" fbc:charge="-1" fbc:chemicalFormula="C6H9O6"/>
      <species boundaryCondition="false" constant="false" hasOnlySubstanceUnits="false" id="M_2ddglcn_c" name="2-Dehydro-3-deoxy-D-gluconate" compartment="c" fbc:charge="-1" fbc:chemicalFormula="C6H9O6"/>
      <species boundaryCondition="false" constant="false" hasOnlySubstanceUnits="false" id="M_2ddg6p_c" name="2-Dehydro-3-deoxy-D-gluconate 6-phosphate" compartment="c" fbc:charge="-3" fbc:chemicalFormula="C6H8O9P"/>
      <species boundaryCondition="false" constant="false" hasOnlySubstanceUnits="false" id="M_e4p_c" name="D-Erythrose 4-phosphate" compartment="c" fbc:charge="-2" fbc:chemicalFormula="C4H7O7P"/>
      <species boundaryCondition="false" constant="false" hasOnlySubstanceUnits="false" id="M_2dda7p_c" name="2-Dehydro-3-deoxy-D-arabino-heptonate 7-phosphate" compartment="c" fbc:charge="-3" fbc:chemicalFormula="C7H10O10P"/>
      <species boundaryCondition="false" constant="false" hasOnlySubstanceUnits="false" id="M_4h2oglt_c" name="4 Hydroxy 2 oxoglutarate C5H4O6" compartment="c" fbc:charge="-2" fbc:chemicalFormula="C5H4O6"/>
      <species boundaryCondition="false" constant="false" hasOnlySubstanceUnits="false" id="M_glx_c" name="Glyoxylate" compartment="c" fbc:charge="-1" fbc:chemicalFormula="C2H1O3"/>
      <species boundaryCondition="false" constant="false" hasOnlySubstanceUnits="false" id="M_hdcoa_c" name="Hexadecenoyl-CoA (n-C16:1CoA)" compartment="c" fbc:charge="-4" fbc:chemicalFormula="C37H60N7O17P3S"/>
      <species boundaryCondition="false" constant="false" hasOnlySubstanceUnits="false" id="M_5doglrn_c" name="5-deoxy-D-glucuronic acid" compartment="c" fbc:charge="0" fbc:chemicalFormula="C6H9O6"/>
      <species boundaryCondition="false" constant="false" hasOnlySubstanceUnits="false" id="M_dgmp_c" name="DGMP" compartment="c" fbc:charge="-2" fbc:chemicalFormula="C10H12N5O7P"/>
      <species boundaryCondition="false" constant="false" hasOnlySubstanceUnits="false" id="M_dgdp_c" name="DGDP" compartment="c" fbc:charge="-3" fbc:chemicalFormula="C10H12N5O10P2"/>
      <species boundaryCondition="false" constant="false" hasOnlySubstanceUnits="false" id="M_dgsn_e" name="Deoxyguanosine" compartment="e" fbc:charge="0" fbc:chemicalFormula="C10H13N5O4"/>
      <species boundaryCondition="false" constant="false" hasOnlySubstanceUnits="false" id="M_dgsn_c" name="Deoxyguanosine" compartment="c" fbc:charge="0" fbc:chemicalFormula="C10H13N5O4"/>
      <species boundaryCondition="false" constant="false" hasOnlySubstanceUnits="false" id="M_23dhacoa_c" name="2,3-dehydroadipyl-CoA" compartment="c" fbc:charge="-5" fbc:chemicalFormula="C27H37N7O19P3S"/>
      <species boundaryCondition="false" constant="false" hasOnlySubstanceUnits="false" id="M_3hadpcoa_c" name="(3S)-3-Hydroxyadipyl-CoA" compartment="c" fbc:charge="-5" fbc:chemicalFormula="C27H39N7O20P3S"/>
      <species boundaryCondition="false" constant="false" hasOnlySubstanceUnits="false" id="M_23dhmb_c" name="(R)-2,3-Dihydroxy-3-methylbutanoate" compartment="c" fbc:charge="-1" fbc:chemicalFormula="C5H9O4"/>
      <species boundaryCondition="false" constant="false" hasOnlySubstanceUnits="false" id="M_3mob_c" name="3-Methyl-2-oxobutanoate" compartment="c" fbc:charge="-1" fbc:chemicalFormula="C5H7O3"/>
      <species boundaryCondition="false" constant="false" hasOnlySubstanceUnits="false" id="M_23dhmp_c" name="(R)-2,3-Dihydroxy-3-methylpentanoate" compartment="c" fbc:charge="-1" fbc:chemicalFormula="C6H11O4"/>
      <species boundaryCondition="false" constant="false" hasOnlySubstanceUnits="false" id="M_3mop_c" name="(S)-3-Methyl-2-oxopentanoate" compartment="c" fbc:charge="-1" fbc:chemicalFormula="C6H9O3"/>
      <species boundaryCondition="false" constant="false" hasOnlySubstanceUnits="false" id="M_dha_c" name="Dihydroxyacetone" compartment="c" fbc:charge="0" fbc:chemicalFormula="C3H6O3"/>
      <species boundaryCondition="false" constant="false" hasOnlySubstanceUnits="false" id="M_dha_e" name="Dihydroxyacetone" compartment="e" fbc:charge="0" fbc:chemicalFormula="C3H6O3"/>
      <species boundaryCondition="false" constant="false" hasOnlySubstanceUnits="false" id="M_23dhdp_c" name="2,3-Dihydrodipicolinate" compartment="c" fbc:charge="-2" fbc:chemicalFormula="C7H5NO4"/>
      <species boundaryCondition="false" constant="false" hasOnlySubstanceUnits="false" id="M_thdp_c" name="2,3,4,5-Tetrahydrodipicolinate" compartment="c" fbc:charge="-2" fbc:chemicalFormula="C7H7NO4"/>
      <species boundaryCondition="false" constant="false" hasOnlySubstanceUnits="false" id="M_dhf_c" name="7,8-Dihydrofolate" compartment="c" fbc:charge="-2" fbc:chemicalFormula="C19H19N7O6"/>
      <species boundaryCondition="false" constant="false" hasOnlySubstanceUnits="false" id="M_dhpt_c" name="Dihydropteroate" compartment="c" fbc:charge="-1" fbc:chemicalFormula="C14H13N6O3"/>
      <species boundaryCondition="false" constant="false" hasOnlySubstanceUnits="false" id="M_hepdp_c" name="All-trans-Heptaprenyl diphosphate" compartment="c" fbc:charge="-3" fbc:chemicalFormula="C35H57O7P2"/>
      <species boundaryCondition="false" constant="false" hasOnlySubstanceUnits="false" id="M_dhna_c" name="1,4-Dihydroxy-2-naphthoate" compartment="c" fbc:charge="-1" fbc:chemicalFormula="C11H7O4"/>
      <species boundaryCondition="false" constant="false" hasOnlySubstanceUnits="false" id="M_2ahhmp_c" name="2 Amino 4 hydroxy 6 hydroxymethyl 7 8 dihydropteridine C7H9N5O2" compartment="c" fbc:charge="0" fbc:chemicalFormula="C7H9N5O2"/>
      <species boundaryCondition="false" constant="false" hasOnlySubstanceUnits="false" id="M_6hmhpt_c" name="6-hydroxymethyl dihydropterin" compartment="c" fbc:charge="0" fbc:chemicalFormula="C7H9N5O2"/>
      <species boundaryCondition="false" constant="false" hasOnlySubstanceUnits="false" id="M_dhor__S_c" name="(S)-Dihydroorotate" compartment="c" fbc:charge="-1" fbc:chemicalFormula="C5H5N2O4"/>
      <species boundaryCondition="false" constant="false" hasOnlySubstanceUnits="false" id="M_orot_c" name="Orotate" compartment="c" fbc:charge="-1" fbc:chemicalFormula="C5H3N2O4"/>
      <species boundaryCondition="false" constant="false" hasOnlySubstanceUnits="false" id="M_25dhpp_c" name="2 5 Diamino 6 hydroxy 4  5  phosphoribosylamino  pyrimidine C9H14N5O8P" compartment="c" fbc:charge="-2" fbc:chemicalFormula="C9H14N5O8P"/>
      <species boundaryCondition="false" constant="false" hasOnlySubstanceUnits="false" id="M_25drapp_c" name="2,5-Diamino-6-(ribosylamino)-4-(3H)-pyrimidinone 5'-phosphate" compartment="c" fbc:charge="-2" fbc:chemicalFormula="C9H14N5O8P"/>
      <species boundaryCondition="false" constant="false" hasOnlySubstanceUnits="false" id="M_6hmhptpp_c" name="6-hydroxymethyl-dihydropterin pyrophosphate" compartment="c" fbc:charge="-3" fbc:chemicalFormula="C7H8N5O8P2"/>
      <species boundaryCondition="false" constant="false" hasOnlySubstanceUnits="false" id="M_3dhq_c" name="3-Dehydroquinate" compartment="c" fbc:charge="-1" fbc:chemicalFormula="C7H9O6"/>
      <species boundaryCondition="false" constant="false" hasOnlySubstanceUnits="false" id="M_3dhsk_c" name="3-Dehydroshikimate" compartment="c" fbc:charge="-1" fbc:chemicalFormula="C7H7O5"/>
      <species boundaryCondition="false" constant="false" hasOnlySubstanceUnits="false" id="M_din_e" name="Deoxyinosine" compartment="e" fbc:charge="0" fbc:chemicalFormula="C10H12N4O4"/>
      <species boundaryCondition="false" constant="false" hasOnlySubstanceUnits="false" id="M_4crsol_c" name="P-Cresol" compartment="c" fbc:charge="0" fbc:chemicalFormula="C7H8O"/>
      <species boundaryCondition="false" constant="false" hasOnlySubstanceUnits="false" id="M_dmpp_c" name="Dimethylallyl diphosphate" compartment="c" fbc:charge="-3" fbc:chemicalFormula="C5H9O7P2"/>
      <species boundaryCondition="false" constant="false" hasOnlySubstanceUnits="false" id="M_ipdp_c" name="Isopentenyl diphosphate" compartment="c" fbc:charge="-3" fbc:chemicalFormula="C5H9O7P2"/>
      <species boundaryCondition="false" constant="false" hasOnlySubstanceUnits="false" id="M_grdp_c" name="Geranyl diphosphate" compartment="c" fbc:charge="-3" fbc:chemicalFormula="C10H17O7P2"/>
      <species boundaryCondition="false" constant="false" hasOnlySubstanceUnits="false" id="M_h2mb4p_c" name="1-hydroxy-2-methyl-2-(E)-butenyl 4-diphosphate" compartment="c" fbc:charge="-3" fbc:chemicalFormula="C5H9O8P2"/>
      <species boundaryCondition="false" constant="false" hasOnlySubstanceUnits="false" id="M_dnad_c" name="Deamino-NAD+" compartment="c" fbc:charge="-2" fbc:chemicalFormula="C21H24N6O15P2"/>
      <species boundaryCondition="false" constant="false" hasOnlySubstanceUnits="false" id="M_nicrnt_c" name="Nicotinate D-ribonucleotide" compartment="c" fbc:charge="-2" fbc:chemicalFormula="C11H12NO9P"/>
      <species boundaryCondition="false" constant="false" hasOnlySubstanceUnits="false" id="M_dpcoa_c" name="Dephospho-CoA" compartment="c" fbc:charge="-2" fbc:chemicalFormula="C21H33N7O13P2S"/>
      <species boundaryCondition="false" constant="false" hasOnlySubstanceUnits="false" id="M_2dhp_c" name="2-Dehydropantoate" compartment="c" fbc:charge="-1" fbc:chemicalFormula="C6H9O4"/>
      <species boundaryCondition="false" constant="false" hasOnlySubstanceUnits="false" id="M_pant__R_c" name="(R)-Pantoate" compartment="c" fbc:charge="-1" fbc:chemicalFormula="C6H11O4"/>
      <species boundaryCondition="false" constant="false" hasOnlySubstanceUnits="false" id="M_drib_c" name="Deoxyribose C5H10O4" compartment="c" fbc:charge="0" fbc:chemicalFormula="C5H10O4"/>
      <species boundaryCondition="false" constant="false" hasOnlySubstanceUnits="false" id="M_2dr5p_c" name="2-Deoxy-D-ribose 5-phosphate" compartment="c" fbc:charge="-2" fbc:chemicalFormula="C5H9O7P"/>
      <species boundaryCondition="false" constant="false" hasOnlySubstanceUnits="false" id="M_drib_e" name="Deoxyribose C5H10O4" compartment="e" fbc:charge="0" fbc:chemicalFormula="C5H10O4"/>
      <species boundaryCondition="false" constant="false" hasOnlySubstanceUnits="false" id="M_g3p_c" name="Glyceraldehyde 3-phosphate" compartment="c" fbc:charge="-2" fbc:chemicalFormula="C3H5O6P"/>
      <species boundaryCondition="false" constant="false" hasOnlySubstanceUnits="false" id="M_ser__D_e" name="D-Serine" compartment="e" fbc:charge="0" fbc:chemicalFormula="C3H7NO3"/>
      <species boundaryCondition="false" constant="false" hasOnlySubstanceUnits="false" id="M_ser__D_c" name="D-Serine" compartment="c" fbc:charge="0" fbc:chemicalFormula="C3H7NO3"/>
      <species boundaryCondition="false" constant="false" hasOnlySubstanceUnits="false" id="M_dtmp_c" name="DTMP" compartment="c" fbc:charge="-2" fbc:chemicalFormula="C10H13N2O8P"/>
      <species boundaryCondition="false" constant="false" hasOnlySubstanceUnits="false" id="M_dtdp_c" name="DTDP" compartment="c" fbc:charge="-3" fbc:chemicalFormula="C10H13N2O11P2"/>
      <species boundaryCondition="false" constant="false" hasOnlySubstanceUnits="false" id="M_dump_c" name="DUMP" compartment="c" fbc:charge="-2" fbc:chemicalFormula="C9H11N2O8P"/>
      <species boundaryCondition="false" constant="false" hasOnlySubstanceUnits="false" id="M_2dr1p_c" name="2-Deoxy-D-ribose 1-phosphate" compartment="c" fbc:charge="-2" fbc:chemicalFormula="C5H9O7P"/>
      <species boundaryCondition="false" constant="false" hasOnlySubstanceUnits="false" id="M_duri_e" name="Deoxyuridine" compartment="e" fbc:charge="0" fbc:chemicalFormula="C9H12N2O5"/>
      <species boundaryCondition="false" constant="false" hasOnlySubstanceUnits="false" id="M_dxyl5p_c" name="1-deoxy-D-xylulose 5-phosphate" compartment="c" fbc:charge="-2" fbc:chemicalFormula="C5H9O7P"/>
      <species boundaryCondition="false" constant="false" hasOnlySubstanceUnits="false" id="M_2me4p_c" name="2-C-methyl-D-erythritol 4-phosphate" compartment="c" fbc:charge="-2" fbc:chemicalFormula="C5H11O7P"/>
      <species boundaryCondition="false" constant="false" hasOnlySubstanceUnits="false" id="M_3hbcoa_c" name="(S)-3-Hydroxybutanoyl-CoA" compartment="c" fbc:charge="-4" fbc:chemicalFormula="C25H38N7O18P3S"/>
      <species boundaryCondition="false" constant="false" hasOnlySubstanceUnits="false" id="M_3hhcoa_c" name="(S)-3-Hydroxyhexanoyl-CoA" compartment="c" fbc:charge="-4" fbc:chemicalFormula="C27H42N7O18P3S"/>
      <species boundaryCondition="false" constant="false" hasOnlySubstanceUnits="false" id="M_hibcoa_c" name=" S  3 Hydroxyisobutyryl CoA C25H38N7O18P3S" compartment="c" fbc:charge="-3" fbc:chemicalFormula="C25H39N7O18P3S"/>
      <species boundaryCondition="false" constant="false" hasOnlySubstanceUnits="false" id="M_3hocoa_c" name="(S)-3-Hydroxyoctanoyl-CoA" compartment="c" fbc:charge="-4" fbc:chemicalFormula="C29H46N7O18P3S"/>
      <species boundaryCondition="false" constant="false" hasOnlySubstanceUnits="false" id="M_3hdcoa_c" name="(S)-3-Hydroxydecanoyl-CoA" compartment="c" fbc:charge="-4" fbc:chemicalFormula="C31H50N7O18P3S"/>
      <species boundaryCondition="false" constant="false" hasOnlySubstanceUnits="false" id="M_3hddcoa_c" name="(S)-3-Hydroxydodecanoyl-CoA" compartment="c" fbc:charge="-4" fbc:chemicalFormula="C33H54N7O18P3S"/>
      <species boundaryCondition="false" constant="false" hasOnlySubstanceUnits="false" id="M_3htdcoa_c" name="(S)-3-Hydroxytetradecanoyl-CoA" compartment="c" fbc:charge="-4" fbc:chemicalFormula="C35H58N7O18P3S"/>
      <species boundaryCondition="false" constant="false" hasOnlySubstanceUnits="false" id="M_3hhdcoa_c" name="(S)-3-Hydroxyhexadecanoyl-CoA" compartment="c" fbc:charge="-4" fbc:chemicalFormula="C37H62N7O18P3S"/>
      <species boundaryCondition="false" constant="false" hasOnlySubstanceUnits="false" id="M_3hodcoa_c" name="(S)-3-Hydroxyoctadecanoyl-CoA" compartment="c" fbc:charge="-4" fbc:chemicalFormula="C39H66N7O18P3S"/>
      <species boundaryCondition="false" constant="false" hasOnlySubstanceUnits="false" id="M_2pg_c" name="D-Glycerate 2-phosphate" compartment="c" fbc:charge="-3" fbc:chemicalFormula="C3H4O7P"/>
      <species boundaryCondition="false" constant="false" hasOnlySubstanceUnits="false" id="M_epm_c" name="Epimelibiose C12H22O11" compartment="c" fbc:charge="0" fbc:chemicalFormula="C12H22O11"/>
      <species boundaryCondition="false" constant="false" hasOnlySubstanceUnits="false" id="M_gal_c" name="D-Galactose" compartment="c" fbc:charge="0" fbc:chemicalFormula="C6H12O6"/>
      <species boundaryCondition="false" constant="false" hasOnlySubstanceUnits="false" id="M_man_c" name="D-Mannose" compartment="c" fbc:charge="0" fbc:chemicalFormula="C6H12O6"/>
      <species boundaryCondition="false" constant="false" hasOnlySubstanceUnits="false" id="M_epm_e" name="Epimelibiose" compartment="e" fbc:charge="0" fbc:chemicalFormula="C12H22O11"/>
      <species boundaryCondition="false" constant="false" hasOnlySubstanceUnits="false" id="M_etoh_e" name="Ethanol" compartment="e" fbc:charge="0" fbc:chemicalFormula="C2H6O"/>
      <species boundaryCondition="false" constant="false" hasOnlySubstanceUnits="false" id="M_1Dgali_e" name="1 alpha D Galactosyl myo inositol" compartment="e" fbc:charge="0" fbc:chemicalFormula="C12H22O11"/>
      <species boundaryCondition="false" constant="false" hasOnlySubstanceUnits="false" id="M_amp_e" name="AMP" compartment="e" fbc:charge="-2" fbc:chemicalFormula="C10H12N5O7P"/>
      <species boundaryCondition="false" constant="false" hasOnlySubstanceUnits="false" id="M_cmp_e" name="CMP" compartment="e" fbc:charge="-2" fbc:chemicalFormula="C9H12N3O8P"/>
      <species boundaryCondition="false" constant="false" hasOnlySubstanceUnits="false" id="M_damp_e" name="DAMP" compartment="e" fbc:charge="-2" fbc:chemicalFormula="C10H12N5O6P"/>
      <species boundaryCondition="false" constant="false" hasOnlySubstanceUnits="false" id="M_dcmp_e" name="DCMP" compartment="e" fbc:charge="-2" fbc:chemicalFormula="C9H12N3O7P"/>
      <species boundaryCondition="false" constant="false" hasOnlySubstanceUnits="false" id="M_dgmp_e" name="DGMP" compartment="e" fbc:charge="-2" fbc:chemicalFormula="C10H12N5O7P"/>
      <species boundaryCondition="false" constant="false" hasOnlySubstanceUnits="false" id="M_dimp_e" name="DIMP" compartment="e" fbc:charge="-2" fbc:chemicalFormula="C10H11N4O7P"/>
      <species boundaryCondition="false" constant="false" hasOnlySubstanceUnits="false" id="M_dtmp_e" name="DTMP" compartment="e" fbc:charge="-2" fbc:chemicalFormula="C10H13N2O8P"/>
      <species boundaryCondition="false" constant="false" hasOnlySubstanceUnits="false" id="M_dump_e" name="DUMP" compartment="e" fbc:charge="-2" fbc:chemicalFormula="C9H11N2O8P"/>
      <species boundaryCondition="false" constant="false" hasOnlySubstanceUnits="false" id="M_etha_e" name="Ethanolamine" compartment="e" fbc:charge="1" fbc:chemicalFormula="C2H8NO"/>
      <species boundaryCondition="false" constant="false" hasOnlySubstanceUnits="false" id="M_fald_e" name="Formaldehyde" compartment="e" fbc:charge="0" fbc:chemicalFormula="CH2O"/>
      <species boundaryCondition="false" constant="false" hasOnlySubstanceUnits="false" id="M_fe2_e" name="Fe2+" compartment="e" fbc:charge="2" fbc:chemicalFormula="Fe"/>
      <species boundaryCondition="false" constant="false" hasOnlySubstanceUnits="false" id="M_fe3_e" name="Fe3+" compartment="e" fbc:charge="3" fbc:chemicalFormula="Fe"/>
      <species boundaryCondition="false" constant="false" hasOnlySubstanceUnits="false" id="M_for_e" name="Formate" compartment="e" fbc:charge="-1" fbc:chemicalFormula="CH1O2"/>
      <species boundaryCondition="false" constant="false" hasOnlySubstanceUnits="false" id="M_fru_e" name="D-Fructose" compartment="e" fbc:charge="0" fbc:chemicalFormula="C6H12O6"/>
      <species boundaryCondition="false" constant="false" hasOnlySubstanceUnits="false" id="M_fum_e" name="Fumarate" compartment="e" fbc:charge="-2" fbc:chemicalFormula="C4H2O4"/>
      <species boundaryCondition="false" constant="false" hasOnlySubstanceUnits="false" id="M_g3pc_e" name="Sn-Glycero-3-phosphocholine" compartment="e" fbc:charge="0" fbc:chemicalFormula="C8H20NO6P"/>
      <species boundaryCondition="false" constant="false" hasOnlySubstanceUnits="false" id="M_g3pe_e" name="Sn-Glycero-3-phosphoethanolamine" compartment="e" fbc:charge="0" fbc:chemicalFormula="C5H14NO6P"/>
      <species boundaryCondition="false" constant="false" hasOnlySubstanceUnits="false" id="M_g3pg_e" name="Glycerophosphoglycerol" compartment="e" fbc:charge="-1" fbc:chemicalFormula="C6H14O8P"/>
      <species boundaryCondition="false" constant="false" hasOnlySubstanceUnits="false" id="M_g3pi_e" name="Sn-Glycero-3-phospho-1-inositol" compartment="e" fbc:charge="-1" fbc:chemicalFormula="C9H18O11P"/>
      <species boundaryCondition="false" constant="false" hasOnlySubstanceUnits="false" id="M_g3ps_e" name="Glycerophosphoserine" compartment="e" fbc:charge="-1" fbc:chemicalFormula="C6H13NO8P"/>
      <species boundaryCondition="false" constant="false" hasOnlySubstanceUnits="false" id="M_gal_e" name="D-Galactose" compartment="e" fbc:charge="0" fbc:chemicalFormula="C6H12O6"/>
      <species boundaryCondition="false" constant="false" hasOnlySubstanceUnits="false" id="M_ggl_e" name="Galactosylglycerol " compartment="e" fbc:charge="0" fbc:chemicalFormula="C9H18O8"/>
      <species boundaryCondition="false" constant="false" hasOnlySubstanceUnits="false" id="M_glc__D_e" name="D-Glucose" compartment="e" fbc:charge="0" fbc:chemicalFormula="C6H12O6"/>
      <species boundaryCondition="false" constant="false" hasOnlySubstanceUnits="false" id="M_glcn_e" name="D-Gluconate" compartment="e" fbc:charge="-1" fbc:chemicalFormula="C6H11O7"/>
      <species boundaryCondition="false" constant="false" hasOnlySubstanceUnits="false" id="M_glcr_e" name="D-Glucarate" compartment="e" fbc:charge="-2" fbc:chemicalFormula="C6H8O8"/>
      <species boundaryCondition="false" constant="false" hasOnlySubstanceUnits="false" id="M_gln__L_e" name="L-Glutamine" compartment="e" fbc:charge="0" fbc:chemicalFormula="C5H10N2O3"/>
      <species boundaryCondition="false" constant="false" hasOnlySubstanceUnits="false" id="M_glu__L_e" name="L-Glutamate" compartment="e" fbc:charge="-1" fbc:chemicalFormula="C5H8NO4"/>
      <species boundaryCondition="false" constant="false" hasOnlySubstanceUnits="false" id="M_gly_e" name="Glycine" compartment="e" fbc:charge="0" fbc:chemicalFormula="C2H5NO2"/>
      <species boundaryCondition="false" constant="false" hasOnlySubstanceUnits="false" id="M_glyald_e" name="D-Glyceraldehyde" compartment="e" fbc:charge="0" fbc:chemicalFormula="C3H6O3"/>
      <species boundaryCondition="false" constant="false" hasOnlySubstanceUnits="false" id="M_glyb_e" name="Glycine betaine" compartment="e" fbc:charge="0" fbc:chemicalFormula="C5H11NO2"/>
      <species boundaryCondition="false" constant="false" hasOnlySubstanceUnits="false" id="M_glyc_e" name="Glycerol" compartment="e" fbc:charge="0" fbc:chemicalFormula="C3H8O3"/>
      <species boundaryCondition="false" constant="false" hasOnlySubstanceUnits="false" id="M_glyc__R_e" name="(R)-Glycerate" compartment="e" fbc:charge="-1" fbc:chemicalFormula="C3H5O4"/>
      <species boundaryCondition="false" constant="false" hasOnlySubstanceUnits="false" id="M_glyc3p_e" name="Glycerol 3-phosphate" compartment="e" fbc:charge="-2" fbc:chemicalFormula="C3H7O6P"/>
      <species boundaryCondition="false" constant="false" hasOnlySubstanceUnits="false" id="M_glyclt_e" name="Glycolate" compartment="e" fbc:charge="-1" fbc:chemicalFormula="C2H3O3"/>
      <species boundaryCondition="false" constant="false" hasOnlySubstanceUnits="false" id="M_gmp_e" name="GMP" compartment="e" fbc:charge="-2" fbc:chemicalFormula="C10H12N5O8P"/>
      <species boundaryCondition="false" constant="false" hasOnlySubstanceUnits="false" id="M_gsn_e" name="Guanosine" compartment="e" fbc:charge="0" fbc:chemicalFormula="C10H13N5O5"/>
      <species boundaryCondition="false" constant="false" hasOnlySubstanceUnits="false" id="M_gua_e" name="Guanine" compartment="e" fbc:charge="0" fbc:chemicalFormula="C5H5N5O"/>
      <species boundaryCondition="false" constant="false" hasOnlySubstanceUnits="false" id="M_h2o_e" name="H2O" compartment="e" fbc:charge="0" fbc:chemicalFormula="H2O"/>
      <species boundaryCondition="false" constant="false" hasOnlySubstanceUnits="false" id="M_h2o2_e" name="Hydrogen peroxide" compartment="e" fbc:charge="0" fbc:chemicalFormula="H2O2"/>
      <species boundaryCondition="false" constant="false" hasOnlySubstanceUnits="false" id="M_h2s_e" name="Hydrogen sulfide" compartment="e" fbc:charge="0" fbc:chemicalFormula="H2S"/>
      <species boundaryCondition="false" constant="false" hasOnlySubstanceUnits="false" id="M_hdca_e" name="Hexadecanoate (n-C16:0)" compartment="e" fbc:charge="-1" fbc:chemicalFormula="C16H31O2"/>
      <species boundaryCondition="false" constant="false" hasOnlySubstanceUnits="false" id="M_his__L_e" name="L-Histidine" compartment="e" fbc:charge="0" fbc:chemicalFormula="C6H9N3O2"/>
      <species boundaryCondition="false" constant="false" hasOnlySubstanceUnits="false" id="M_hom__L_e" name="L-Homoserine" compartment="e" fbc:charge="0" fbc:chemicalFormula="C4H9NO3"/>
      <species boundaryCondition="false" constant="false" hasOnlySubstanceUnits="false" id="M_hxa_e" name="Hexanoate (n-C6:0)" compartment="e" fbc:charge="-1" fbc:chemicalFormula="C6H11O2"/>
      <species boundaryCondition="false" constant="false" hasOnlySubstanceUnits="false" id="M_idon__L_e" name="L-Idonate" compartment="e" fbc:charge="-1" fbc:chemicalFormula="C6H11O7"/>
      <species boundaryCondition="false" constant="false" hasOnlySubstanceUnits="false" id="M_ile__L_e" name="L-Isoleucine" compartment="e" fbc:charge="0" fbc:chemicalFormula="C6H13NO2"/>
      <species boundaryCondition="false" constant="false" hasOnlySubstanceUnits="false" id="M_imp_e" name="IMP" compartment="e" fbc:charge="-2" fbc:chemicalFormula="C10H11N4O8P"/>
      <species boundaryCondition="false" constant="false" hasOnlySubstanceUnits="false" id="M_indole_e" name="Indole" compartment="e" fbc:charge="0" fbc:chemicalFormula="C8H7N"/>
      <species boundaryCondition="false" constant="false" hasOnlySubstanceUnits="false" id="M_inost_e" name="Myo-Inositol" compartment="e" fbc:charge="0" fbc:chemicalFormula="C6H12O6"/>
      <species boundaryCondition="false" constant="false" hasOnlySubstanceUnits="false" id="M_ins_e" name="Inosine" compartment="e" fbc:charge="0" fbc:chemicalFormula="C10H12N4O5"/>
      <species boundaryCondition="false" constant="false" hasOnlySubstanceUnits="false" id="M_k_e" name="Potassium" compartment="e" fbc:charge="1" fbc:chemicalFormula="K"/>
      <species boundaryCondition="false" constant="false" hasOnlySubstanceUnits="false" id="M_lac__L_e" name="L-Lactate" compartment="e" fbc:charge="-1" fbc:chemicalFormula="C3H5O3"/>
      <species boundaryCondition="false" constant="false" hasOnlySubstanceUnits="false" id="M_lcts_e" name="Lactose" compartment="e" fbc:charge="0" fbc:chemicalFormula="C12H22O11"/>
      <species boundaryCondition="false" constant="false" hasOnlySubstanceUnits="false" id="M_leu__L_e" name="L-Leucine" compartment="e" fbc:charge="0" fbc:chemicalFormula="C6H13NO2"/>
      <species boundaryCondition="false" constant="false" hasOnlySubstanceUnits="false" id="M_lipoate_e" name="Lipoate" compartment="e" fbc:charge="0" fbc:chemicalFormula="C8H14O2S2"/>
      <species boundaryCondition="false" constant="false" hasOnlySubstanceUnits="false" id="M_mal__L_e" name="L-Malate" compartment="e" fbc:charge="-2" fbc:chemicalFormula="C4H4O5"/>
      <species boundaryCondition="false" constant="false" hasOnlySubstanceUnits="false" id="M_malt_e" name="Maltose" compartment="e" fbc:charge="0" fbc:chemicalFormula="C12H22O11"/>
      <species boundaryCondition="false" constant="false" hasOnlySubstanceUnits="false" id="M_malthx_e" name="Maltohexaose" compartment="e" fbc:charge="0" fbc:chemicalFormula="C36H62O31"/>
      <species boundaryCondition="false" constant="false" hasOnlySubstanceUnits="false" id="M_maltpt_e" name="Maltopentaose" compartment="e" fbc:charge="0" fbc:chemicalFormula="C30H52O26"/>
      <species boundaryCondition="false" constant="false" hasOnlySubstanceUnits="false" id="M_malttr_e" name="Maltotriose" compartment="e" fbc:charge="0" fbc:chemicalFormula="C18H32O16"/>
      <species boundaryCondition="false" constant="false" hasOnlySubstanceUnits="false" id="M_maltttr_e" name="Maltotetraose" compartment="e" fbc:charge="0" fbc:chemicalFormula="C24H42O21"/>
      <species boundaryCondition="false" constant="false" hasOnlySubstanceUnits="false" id="M_man_e" name="D-Mannose" compartment="e" fbc:charge="0" fbc:chemicalFormula="C6H12O6"/>
      <species boundaryCondition="false" constant="false" hasOnlySubstanceUnits="false" id="M_manglyc_e" name="2(alpha-D-Mannosyl)-D-glycerate" compartment="e" fbc:charge="-1" fbc:chemicalFormula="C9H15O9"/>
      <species boundaryCondition="false" constant="false" hasOnlySubstanceUnits="false" id="M_melib_e" name="Melibiose" compartment="e" fbc:charge="0" fbc:chemicalFormula="C12H22O11"/>
      <species boundaryCondition="false" constant="false" hasOnlySubstanceUnits="false" id="M_melt_e" name="Melibiitol" compartment="e" fbc:charge="0" fbc:chemicalFormula="C12H24O11"/>
      <species boundaryCondition="false" constant="false" hasOnlySubstanceUnits="false" id="M_meoh_e" name="Methanol" compartment="e" fbc:charge="0" fbc:chemicalFormula="CH4O"/>
      <species boundaryCondition="false" constant="false" hasOnlySubstanceUnits="false" id="M_met__L_e" name="L-Methionine" compartment="e" fbc:charge="0" fbc:chemicalFormula="C5H11NO2S"/>
      <species boundaryCondition="false" constant="false" hasOnlySubstanceUnits="false" id="M_mg2_e" name="Magnesium" compartment="e" fbc:charge="2" fbc:chemicalFormula="Mg"/>
      <species boundaryCondition="false" constant="false" hasOnlySubstanceUnits="false" id="M_mn2_e" name="Mn2+" compartment="e" fbc:charge="2" fbc:chemicalFormula="Mn"/>
      <species boundaryCondition="false" constant="false" hasOnlySubstanceUnits="false" id="M_mnl_e" name="D-Mannitol" compartment="e" fbc:charge="0" fbc:chemicalFormula="C6H14O6"/>
      <species boundaryCondition="false" constant="false" hasOnlySubstanceUnits="false" id="M_mobd_e" name="Molybdate" compartment="e" fbc:charge="-2" fbc:chemicalFormula="MoO4"/>
      <species boundaryCondition="false" constant="false" hasOnlySubstanceUnits="false" id="M_n2o_e" name="Nitrous oxide" compartment="e" fbc:charge="0" fbc:chemicalFormula="N2O"/>
      <species boundaryCondition="false" constant="false" hasOnlySubstanceUnits="false" id="M_nac_e" name="Nicotinate" compartment="e" fbc:charge="-1" fbc:chemicalFormula="C6H4NO2"/>
      <species boundaryCondition="false" constant="false" hasOnlySubstanceUnits="false" id="M_nh4_e" name="Ammonium" compartment="e" fbc:charge="1" fbc:chemicalFormula="H4N"/>
      <species boundaryCondition="false" constant="false" hasOnlySubstanceUnits="false" id="M_ni2_e" name="Nickel" compartment="e" fbc:charge="2" fbc:chemicalFormula="Ni"/>
      <species boundaryCondition="false" constant="false" hasOnlySubstanceUnits="false" id="M_nmn_e" name="NMN" compartment="e" fbc:charge="-1" fbc:chemicalFormula="C11H14N2O8P"/>
      <species boundaryCondition="false" constant="false" hasOnlySubstanceUnits="false" id="M_no_e" name="Nitric oxide" compartment="e" fbc:charge="0" fbc:chemicalFormula="NO"/>
      <species boundaryCondition="false" constant="false" hasOnlySubstanceUnits="false" id="M_no2_e" name="Nitrite" compartment="e" fbc:charge="-1" fbc:chemicalFormula="NO2"/>
      <species boundaryCondition="false" constant="false" hasOnlySubstanceUnits="false" id="M_no3_e" name="Nitrate" compartment="e" fbc:charge="-1" fbc:chemicalFormula="NO3"/>
      <species boundaryCondition="false" constant="false" hasOnlySubstanceUnits="false" id="M_o2_e" name="O2" compartment="e" fbc:charge="0" fbc:chemicalFormula="O2"/>
      <species boundaryCondition="false" constant="false" hasOnlySubstanceUnits="false" id="M_ocdca_e" name="Octadecanoate (n-C18:0)" compartment="e" fbc:charge="-1" fbc:chemicalFormula="C18H35O2"/>
      <species boundaryCondition="false" constant="false" hasOnlySubstanceUnits="false" id="M_octa_e" name="Octanoate (n-C8:0)" compartment="e" fbc:charge="-1" fbc:chemicalFormula="C8H15O2"/>
      <species boundaryCondition="false" constant="false" hasOnlySubstanceUnits="false" id="M_orn_e" name="Ornithine" compartment="e" fbc:charge="1" fbc:chemicalFormula="C5H13N2O2"/>
      <species boundaryCondition="false" constant="false" hasOnlySubstanceUnits="false" id="M_orot_e" name="Orotate" compartment="e" fbc:charge="-1" fbc:chemicalFormula="C5H3N2O4"/>
      <species boundaryCondition="false" constant="false" hasOnlySubstanceUnits="false" id="M_oxa_e" name="Oxalate" compartment="e" fbc:charge="-2" fbc:chemicalFormula="C2O4"/>
      <species boundaryCondition="false" constant="false" hasOnlySubstanceUnits="false" id="M_pac_e" name="Phenylacetic acid" compartment="e" fbc:charge="0" fbc:chemicalFormula="C8H7O2"/>
      <species boundaryCondition="false" constant="false" hasOnlySubstanceUnits="false" id="M_pacald_e" name="Phenylacetaldehyde" compartment="e" fbc:charge="0" fbc:chemicalFormula="C8H8O"/>
      <species boundaryCondition="false" constant="false" hasOnlySubstanceUnits="false" id="M_peamn_e" name="Phenethylamine" compartment="e" fbc:charge="1" fbc:chemicalFormula="C8H12N"/>
      <species boundaryCondition="false" constant="false" hasOnlySubstanceUnits="false" id="M_phe__L_e" name="L-Phenylalanine" compartment="e" fbc:charge="0" fbc:chemicalFormula="C9H11NO2"/>
      <species boundaryCondition="false" constant="false" hasOnlySubstanceUnits="false" id="M_pi_e" name="Phosphate" compartment="e" fbc:charge="-2" fbc:chemicalFormula="HO4P"/>
      <species boundaryCondition="false" constant="false" hasOnlySubstanceUnits="false" id="M_pnto__R_e" name="(R)-Pantothenate" compartment="e" fbc:charge="-1" fbc:chemicalFormula="C9H16NO5"/>
      <species boundaryCondition="false" constant="false" hasOnlySubstanceUnits="false" id="M_ppa_e" name="Propionate (n-C3:0)" compartment="e" fbc:charge="-1" fbc:chemicalFormula="C3H5O2"/>
      <species boundaryCondition="false" constant="false" hasOnlySubstanceUnits="false" id="M_pro__L_e" name="L-Proline" compartment="e" fbc:charge="0" fbc:chemicalFormula="C5H9NO2"/>
      <species boundaryCondition="false" constant="false" hasOnlySubstanceUnits="false" id="M_ptrc_e" name="Putrescine" compartment="e" fbc:charge="2" fbc:chemicalFormula="C4H14N2"/>
      <species boundaryCondition="false" constant="false" hasOnlySubstanceUnits="false" id="M_pydam_e" name="Pyridoxamine" compartment="e" fbc:charge="1" fbc:chemicalFormula="C8H13N2O2"/>
      <species boundaryCondition="false" constant="false" hasOnlySubstanceUnits="false" id="M_pydx_e" name="Pyridoxal" compartment="e" fbc:charge="0" fbc:chemicalFormula="C8H9NO3"/>
      <species boundaryCondition="false" constant="false" hasOnlySubstanceUnits="false" id="M_pydxn_e" name="Pyridoxine" compartment="e" fbc:charge="0" fbc:chemicalFormula="C8H11NO3"/>
      <species boundaryCondition="false" constant="false" hasOnlySubstanceUnits="false" id="M_pyr_e" name="Pyruvate" compartment="e" fbc:charge="-1" fbc:chemicalFormula="C3H3O3"/>
      <species boundaryCondition="false" constant="false" hasOnlySubstanceUnits="false" id="M_raffin_e" name="Raffinose C18H32O16" compartment="e" fbc:charge="0" fbc:chemicalFormula="C18H32O16"/>
      <species boundaryCondition="false" constant="false" hasOnlySubstanceUnits="false" id="M_rib__D_e" name="D-Ribose" compartment="e" fbc:charge="0" fbc:chemicalFormula="C5H10O5"/>
      <species boundaryCondition="false" constant="false" hasOnlySubstanceUnits="false" id="M_rmn_e" name="L-Rhamnose" compartment="e" fbc:charge="0" fbc:chemicalFormula="C6H12O5"/>
      <species boundaryCondition="false" constant="false" hasOnlySubstanceUnits="false" id="M_sbt__D_e" name="D-Sorbitol" compartment="e" fbc:charge="0" fbc:chemicalFormula="C6H14O6"/>
      <species boundaryCondition="false" constant="false" hasOnlySubstanceUnits="false" id="M_ser__L_e" name="L-Serine" compartment="e" fbc:charge="0" fbc:chemicalFormula="C3H7NO3"/>
      <species boundaryCondition="false" constant="false" hasOnlySubstanceUnits="false" id="M_skm_e" name="Shikimate" compartment="e" fbc:charge="-1" fbc:chemicalFormula="C7H9O5"/>
      <species boundaryCondition="false" constant="false" hasOnlySubstanceUnits="false" id="M_so4_e" name="Sulfate" compartment="e" fbc:charge="-2" fbc:chemicalFormula="O4S"/>
      <species boundaryCondition="false" constant="false" hasOnlySubstanceUnits="false" id="M_spmd_e" name="Spermidine" compartment="e" fbc:charge="3" fbc:chemicalFormula="C7H22N3"/>
      <species boundaryCondition="false" constant="false" hasOnlySubstanceUnits="false" id="M_sucr_e" name="Sucrose" compartment="e" fbc:charge="0" fbc:chemicalFormula="C12H22O11"/>
      <species boundaryCondition="false" constant="false" hasOnlySubstanceUnits="false" id="M_thr__L_e" name="L-Threonine" compartment="e" fbc:charge="0" fbc:chemicalFormula="C4H9NO3"/>
      <species boundaryCondition="false" constant="false" hasOnlySubstanceUnits="false" id="M_thym_e" name="Thymine" compartment="e" fbc:charge="0" fbc:chemicalFormula="C5H6N2O2"/>
      <species boundaryCondition="false" constant="false" hasOnlySubstanceUnits="false" id="M_thymd_e" name="Thymidine" compartment="e" fbc:charge="0" fbc:chemicalFormula="C10H14N2O5"/>
      <species boundaryCondition="false" constant="false" hasOnlySubstanceUnits="false" id="M_tre_e" name="Trehalose" compartment="e" fbc:charge="0" fbc:chemicalFormula="C12H22O11"/>
      <species boundaryCondition="false" constant="false" hasOnlySubstanceUnits="false" id="M_trp__L_e" name="L-Tryptophan" compartment="e" fbc:charge="0" fbc:chemicalFormula="C11H12N2O2"/>
      <species boundaryCondition="false" constant="false" hasOnlySubstanceUnits="false" id="M_tsul_e" name="Thiosulfate" compartment="e" fbc:charge="-2" fbc:chemicalFormula="O3S2"/>
      <species boundaryCondition="false" constant="false" hasOnlySubstanceUnits="false" id="M_ttdca_e" name="Tetradecanoate (n-C14:0)" compartment="e" fbc:charge="-1" fbc:chemicalFormula="C14H27O2"/>
      <species boundaryCondition="false" constant="false" hasOnlySubstanceUnits="false" id="M_tyr__L_e" name="L-Tyrosine" compartment="e" fbc:charge="0" fbc:chemicalFormula="C9H11NO3"/>
      <species boundaryCondition="false" constant="false" hasOnlySubstanceUnits="false" id="M_ump_e" name="UMP" compartment="e" fbc:charge="-2" fbc:chemicalFormula="C9H11N2O9P"/>
      <species boundaryCondition="false" constant="false" hasOnlySubstanceUnits="false" id="M_ura_e" name="Uracil" compartment="e" fbc:charge="0" fbc:chemicalFormula="C4H4N2O2"/>
      <species boundaryCondition="false" constant="false" hasOnlySubstanceUnits="false" id="M_urea_e" name="Urea" compartment="e" fbc:charge="0" fbc:chemicalFormula="CH4N2O"/>
      <species boundaryCondition="false" constant="false" hasOnlySubstanceUnits="false" id="M_uri_e" name="Uridine" compartment="e" fbc:charge="0" fbc:chemicalFormula="C9H12N2O6"/>
      <species boundaryCondition="false" constant="false" hasOnlySubstanceUnits="false" id="M_val__L_e" name="L-Valine" compartment="e" fbc:charge="0" fbc:chemicalFormula="C5H11NO2"/>
      <species boundaryCondition="false" constant="false" hasOnlySubstanceUnits="false" id="M_vanlt_e" name="vanillate" compartment="e" fbc:charge="-1" fbc:chemicalFormula="C8H7O4"/>
      <species boundaryCondition="false" constant="false" hasOnlySubstanceUnits="false" id="M_xan_e" name="Xanthine" compartment="e" fbc:charge="0" fbc:chemicalFormula="C5H4N4O2"/>
      <species boundaryCondition="false" constant="false" hasOnlySubstanceUnits="false" id="M_xmp_e" name="Xanthosine 5'-phosphate" compartment="e" fbc:charge="-2" fbc:chemicalFormula="C10H11N4O9P"/>
      <species boundaryCondition="false" constant="false" hasOnlySubstanceUnits="false" id="M_xtsn_e" name="Xanthosine" compartment="e" fbc:charge="0" fbc:chemicalFormula="C10H12N4O6"/>
      <species boundaryCondition="false" constant="false" hasOnlySubstanceUnits="false" id="M_xyl__D_e" name="D-Xylose" compartment="e" fbc:charge="0" fbc:chemicalFormula="C5H10O5"/>
      <species boundaryCondition="false" constant="false" hasOnlySubstanceUnits="false" id="M_xylt_e" name="Xylitol C5H12O5" compartment="e" fbc:charge="0" fbc:chemicalFormula="C5H12O5"/>
      <species boundaryCondition="false" constant="false" hasOnlySubstanceUnits="false" id="M_zn2_e" name="Zinc" compartment="e" fbc:charge="2" fbc:chemicalFormula="Zn"/>
      <species boundaryCondition="false" constant="false" hasOnlySubstanceUnits="false" id="M_ttdca_c" name="Tetradecanoate (n-C14:0)" compartment="c" fbc:charge="-1" fbc:chemicalFormula="C14H27O2"/>
      <species boundaryCondition="false" constant="false" hasOnlySubstanceUnits="false" id="M_tdecoa_c" name="Tetradecenoyl-CoA (n-C14:1CoA)" compartment="c" fbc:charge="-4" fbc:chemicalFormula="C35H56N7O17P3S"/>
      <species boundaryCondition="false" constant="false" hasOnlySubstanceUnits="false" id="M_ttdcea_c" name="Tetradecenoate (n-C14:1)" compartment="c" fbc:charge="-1" fbc:chemicalFormula="C14H25O2"/>
      <species boundaryCondition="false" constant="false" hasOnlySubstanceUnits="false" id="M_hdca_c" name="Hexadecanoate (n-C16:0)" compartment="c" fbc:charge="-1" fbc:chemicalFormula="C16H31O2"/>
      <species boundaryCondition="false" constant="false" hasOnlySubstanceUnits="false" id="M_hdcea_c" name="Hexadecenoate (n-C16:1)" compartment="c" fbc:charge="-1" fbc:chemicalFormula="C16H29O2"/>
      <species boundaryCondition="false" constant="false" hasOnlySubstanceUnits="false" id="M_ocdca_c" name="Octadecanoate (n-C18:0)" compartment="c" fbc:charge="-1" fbc:chemicalFormula="C18H35O2"/>
      <species boundaryCondition="false" constant="false" hasOnlySubstanceUnits="false" id="M_odecoa_c" name="Octadecenoyl-CoA (n-C18:1CoA)" compartment="c" fbc:charge="-4" fbc:chemicalFormula="C39H64N7O17P3S"/>
      <species boundaryCondition="false" constant="false" hasOnlySubstanceUnits="false" id="M_ocdcea_c" name="Octadecenoate (n-C18:1)" compartment="c" fbc:charge="-1" fbc:chemicalFormula="C18H33O2"/>
      <species boundaryCondition="false" constant="false" hasOnlySubstanceUnits="false" id="M_hxa_c" name="Hexanoate (n-C6:0)" compartment="c" fbc:charge="-1" fbc:chemicalFormula="C6H11O2"/>
      <species boundaryCondition="false" constant="false" hasOnlySubstanceUnits="false" id="M_octa_c" name="Octanoate (n-C8:0)" compartment="c" fbc:charge="-1" fbc:chemicalFormula="C8H15O2"/>
      <species boundaryCondition="false" constant="false" hasOnlySubstanceUnits="false" id="M_fdp_c" name="D-Fructose 1,6-bisphosphate" compartment="c" fbc:charge="-4" fbc:chemicalFormula="C6H10O12P2"/>
      <species boundaryCondition="false" constant="false" hasOnlySubstanceUnits="false" id="M_f1p_c" name="D-Fructose 1-phosphate" compartment="c" fbc:charge="-2" fbc:chemicalFormula="C6H11O9P"/>
      <species boundaryCondition="false" constant="false" hasOnlySubstanceUnits="false" id="M_f6p_c" name="D-Fructose 6-phosphate" compartment="c" fbc:charge="-2" fbc:chemicalFormula="C6H11O9P"/>
      <species boundaryCondition="false" constant="false" hasOnlySubstanceUnits="false" id="M_ppp9_c" name="Protoporphyrin" compartment="c" fbc:charge="-2" fbc:chemicalFormula="C34H32N4O4"/>
      <species boundaryCondition="false" constant="false" hasOnlySubstanceUnits="false" id="M_forglu_c" name="N-Formimidoyl-L-glutamate" compartment="c" fbc:charge="-2" fbc:chemicalFormula="C6H8N2O4"/>
      <species boundaryCondition="false" constant="false" hasOnlySubstanceUnits="false" id="M_frmd_c" name="Formamide" compartment="c" fbc:charge="0" fbc:chemicalFormula="CH3NO"/>
      <species boundaryCondition="false" constant="false" hasOnlySubstanceUnits="false" id="M_mettrna_c" name="L-Methionyl-tRNA (Met)" compartment="c" fbc:charge="1" fbc:chemicalFormula="C5H10NOSR"/>
      <species boundaryCondition="false" constant="false" hasOnlySubstanceUnits="false" id="M_fmettrna_c" name="N-Formylmethionyl-tRNA" compartment="c" fbc:charge="0" fbc:chemicalFormula="C6H9NO2SR"/>
      <species boundaryCondition="false" constant="false" hasOnlySubstanceUnits="false" id="M_fmn_c" name="FMN" compartment="c" fbc:charge="-2" fbc:chemicalFormula="C17H19N4O9P"/>
      <species boundaryCondition="false" constant="false" hasOnlySubstanceUnits="false" id="M_fmnh2_c" name="Reduced FMN" compartment="c" fbc:charge="-2" fbc:chemicalFormula="C17H21N4O9P"/>
      <species boundaryCondition="false" constant="false" hasOnlySubstanceUnits="false" id="M_2ahhmd_c" name="2 Amino 4 hydroxy 6 hydroxymethyl 7 8 dihydropteridine diphosphate C7H8N5O8P2" compartment="c" fbc:charge="-3" fbc:chemicalFormula="C7H8N5O8P2"/>
      <species boundaryCondition="false" constant="false" hasOnlySubstanceUnits="false" id="M_5fthf_c" name="5-Formyltetrahydrofolate" compartment="c" fbc:charge="-2" fbc:chemicalFormula="C20H21N7O7"/>
      <species boundaryCondition="false" constant="false" hasOnlySubstanceUnits="false" id="M_methf_c" name="5,10-Methenyltetrahydrofolate" compartment="c" fbc:charge="-1" fbc:chemicalFormula="C20H20N7O6"/>
      <species boundaryCondition="false" constant="false" hasOnlySubstanceUnits="false" id="M_adfdRD_c" name="Reduced adrenal ferredoxin" compartment="c" fbc:charge="0" fbc:chemicalFormula="RH2"/>
      <species boundaryCondition="false" constant="false" hasOnlySubstanceUnits="false" id="M_adfdOX_c" name="Oxidized adrenal ferredoxin" compartment="c" fbc:charge="0" fbc:chemicalFormula="R"/>
      <species boundaryCondition="false" constant="false" hasOnlySubstanceUnits="false" id="M_frdp_c" name="Farnesyl diphosphate" compartment="c" fbc:charge="-3" fbc:chemicalFormula="C15H25O7P2"/>
      <species boundaryCondition="false" constant="false" hasOnlySubstanceUnits="false" id="M_ggdp_c" name="Geranylgeranyl diphosphate C20H33O7P2" compartment="c" fbc:charge="-3" fbc:chemicalFormula="C20H33O7P2"/>
      <species boundaryCondition="false" constant="false" hasOnlySubstanceUnits="false" id="M_mal__L_c" name="L-Malate" compartment="c" fbc:charge="-2" fbc:chemicalFormula="C4H4O5"/>
      <species boundaryCondition="false" constant="false" hasOnlySubstanceUnits="false" id="M_g15lac_c" name="D Glucono 1 5 lactone C6H10O6" compartment="c" fbc:charge="0" fbc:chemicalFormula="C6H10O6"/>
      <species boundaryCondition="false" constant="false" hasOnlySubstanceUnits="false" id="M_gam1p_c" name="D-Glucosamine 1-phosphate" compartment="c" fbc:charge="-1" fbc:chemicalFormula="C6H13NO8P"/>
      <species boundaryCondition="false" constant="false" hasOnlySubstanceUnits="false" id="M_glu1sa_c" name="L-Glutamate 1-semialdehyde" compartment="c" fbc:charge="0" fbc:chemicalFormula="C5H9NO3"/>
      <species boundaryCondition="false" constant="false" hasOnlySubstanceUnits="false" id="M_5aop_c" name="5-Amino-4-oxopentanoate" compartment="c" fbc:charge="0" fbc:chemicalFormula="C5H9NO3"/>
      <species boundaryCondition="false" constant="false" hasOnlySubstanceUnits="false" id="M_glu5sa_c" name="L-Glutamate 5-semialdehyde" compartment="c" fbc:charge="0" fbc:chemicalFormula="C5H9NO3"/>
      <species boundaryCondition="false" constant="false" hasOnlySubstanceUnits="false" id="M_1pyr5c_c" name="1-Pyrroline-5-carboxylate" compartment="c" fbc:charge="-1" fbc:chemicalFormula="C5H6NO2"/>
      <species boundaryCondition="false" constant="false" hasOnlySubstanceUnits="false" id="M_glu5p_c" name="L-Glutamate 5-phosphate" compartment="c" fbc:charge="-2" fbc:chemicalFormula="C5H8NO7P"/>
      <species boundaryCondition="false" constant="false" hasOnlySubstanceUnits="false" id="M_6pgl_c" name="6-phospho-D-glucono-1,5-lactone" compartment="c" fbc:charge="-2" fbc:chemicalFormula="C6H9O9P"/>
      <species boundaryCondition="false" constant="false" hasOnlySubstanceUnits="false" id="M_1Dgali_c" name="1 alpha D Galactosyl myo inositol C12H22O11" compartment="c" fbc:charge="0" fbc:chemicalFormula="C12H22O11"/>
      <species boundaryCondition="false" constant="false" hasOnlySubstanceUnits="false" id="M_gal1p_c" name="Alpha-D-Galactose 1-phosphate" compartment="c" fbc:charge="-2" fbc:chemicalFormula="C6H11O9P"/>
      <species boundaryCondition="false" constant="false" hasOnlySubstanceUnits="false" id="M_melib_c" name="Melibiose" compartment="c" fbc:charge="0" fbc:chemicalFormula="C12H22O11"/>
      <species boundaryCondition="false" constant="false" hasOnlySubstanceUnits="false" id="M_g1p_c" name="D-Glucose 1-phosphate" compartment="c" fbc:charge="-2" fbc:chemicalFormula="C6H11O9P"/>
      <species boundaryCondition="false" constant="false" hasOnlySubstanceUnits="false" id="M_13dpg_c" name="3-Phospho-D-glyceroyl phosphate" compartment="c" fbc:charge="-4" fbc:chemicalFormula="C3H4O10P2"/>
      <species boundaryCondition="false" constant="false" hasOnlySubstanceUnits="false" id="M_gar_c" name="N1-(5-Phospho-D-ribosyl)glycinamide" compartment="c" fbc:charge="-1" fbc:chemicalFormula="C7H14N2O8P"/>
      <species boundaryCondition="false" constant="false" hasOnlySubstanceUnits="false" id="M_fgam_c" name="N2-Formyl-N1-(5-phospho-D-ribosyl)glycinamide" compartment="c" fbc:charge="-2" fbc:chemicalFormula="C8H13N2O9P"/>
      <species boundaryCondition="false" constant="false" hasOnlySubstanceUnits="false" id="M_glyclt_c" name="Glycolate" compartment="c" fbc:charge="-1" fbc:chemicalFormula="C2H3O3"/>
      <species boundaryCondition="false" constant="false" hasOnlySubstanceUnits="false" id="M_gcarote_c" name="gamma-carotene" compartment="c" fbc:charge="0" fbc:chemicalFormula="C40H56"/>
      <species boundaryCondition="false" constant="false" hasOnlySubstanceUnits="false" id="M_lpro_c" name="Lipoylprotein S2X" compartment="c" fbc:charge="0" fbc:chemicalFormula="S2X"/>
      <species boundaryCondition="false" constant="false" hasOnlySubstanceUnits="false" id="M_alpro_c" name="S Aminomethyldihydrolipoylprotein CH6NS2X" compartment="c" fbc:charge="1" fbc:chemicalFormula="CH6NS2X"/>
      <species boundaryCondition="false" constant="false" hasOnlySubstanceUnits="false" id="M_dhlpro_c" name="Dihydrolipolprotein H2S2X" compartment="c" fbc:charge="0" fbc:chemicalFormula="H2S2X"/>
      <species boundaryCondition="false" constant="false" hasOnlySubstanceUnits="false" id="M_ggl_c" name="Galactosylglycerol C9H18O8" compartment="c" fbc:charge="0" fbc:chemicalFormula="C9H18O8"/>
      <species boundaryCondition="false" constant="false" hasOnlySubstanceUnits="false" id="M_pendp_c" name="All trans Pentaprenyl diphosphate C25H41O7P2" compartment="c" fbc:charge="-3" fbc:chemicalFormula="C25H41O7P2"/>
      <species boundaryCondition="false" constant="false" hasOnlySubstanceUnits="false" id="M_gmp_c" name="GMP" compartment="c" fbc:charge="-2" fbc:chemicalFormula="C10H12N5O8P"/>
      <species boundaryCondition="false" constant="false" hasOnlySubstanceUnits="false" id="M_bglycogen_c" name="Branching glycogen" compartment="c" fbc:charge="0" fbc:chemicalFormula="C6H10O5"/>
      <species boundaryCondition="false" constant="false" hasOnlySubstanceUnits="false" id="M_glcr_c" name="D-Glucarate" compartment="c" fbc:charge="-2" fbc:chemicalFormula="C6H8O8"/>
      <species boundaryCondition="false" constant="false" hasOnlySubstanceUnits="false" id="M_5dh4dglc_c" name="5-Dehydro-4-deoxy-D-glucarate" compartment="c" fbc:charge="-2" fbc:chemicalFormula="C6H6O7"/>
      <species boundaryCondition="false" constant="false" hasOnlySubstanceUnits="false" id="M_adpglc_c" name="ADPglucose" compartment="c" fbc:charge="-2" fbc:chemicalFormula="C16H23N5O15P2"/>
      <species boundaryCondition="false" constant="false" hasOnlySubstanceUnits="false" id="M_glcur_e" name="D-Glucuronate" compartment="e" fbc:charge="-1" fbc:chemicalFormula="C6H9O7"/>
      <species boundaryCondition="false" constant="false" hasOnlySubstanceUnits="false" id="M_glcur_c" name="D-Glucuronate" compartment="c" fbc:charge="-1" fbc:chemicalFormula="C6H9O7"/>
      <species boundaryCondition="false" constant="false" hasOnlySubstanceUnits="false" id="M_pram_c" name="5-Phospho-beta-D-ribosylamine" compartment="c" fbc:charge="-1" fbc:chemicalFormula="C5H11NO7P"/>
      <species boundaryCondition="false" constant="false" hasOnlySubstanceUnits="false" id="M_glu__D_c" name="D-Glutamate" compartment="c" fbc:charge="-1" fbc:chemicalFormula="C5H8NO4"/>
      <species boundaryCondition="false" constant="false" hasOnlySubstanceUnits="false" id="M_glutcoa_c" name="Glutaryl-CoA" compartment="c" fbc:charge="-5" fbc:chemicalFormula="C26H37N7O19P3S"/>
      <species boundaryCondition="false" constant="false" hasOnlySubstanceUnits="false" id="M_glutrna_c" name="L-Glutamyl-tRNA(Glu)" compartment="c" fbc:charge="0" fbc:chemicalFormula="C5H7NO3R"/>
      <species boundaryCondition="false" constant="false" hasOnlySubstanceUnits="false" id="M_trnaglu_c" name="TRNA (Glu)" compartment="c" fbc:charge="0" fbc:chemicalFormula="R"/>
      <species boundaryCondition="false" constant="false" hasOnlySubstanceUnits="false" id="M_glyc__R_c" name="(R)-Glycerate" compartment="c" fbc:charge="-1" fbc:chemicalFormula="C3H5O4"/>
      <species boundaryCondition="false" constant="false" hasOnlySubstanceUnits="false" id="M_glyb_c" name="Glycine betaine" compartment="c" fbc:charge="0" fbc:chemicalFormula="C5H11NO2"/>
      <species boundaryCondition="false" constant="false" hasOnlySubstanceUnits="false" id="M_3pg_c" name="3-Phospho-D-glycerate" compartment="c" fbc:charge="-3" fbc:chemicalFormula="C3H4O7P"/>
      <species boundaryCondition="false" constant="false" hasOnlySubstanceUnits="false" id="M_trnagly_c" name="TRNA(Gly)" compartment="c" fbc:charge="0" fbc:chemicalFormula="R"/>
      <species boundaryCondition="false" constant="false" hasOnlySubstanceUnits="false" id="M_glytrna_c" name="Glycyl-tRNA(Gly)" compartment="c" fbc:charge="1" fbc:chemicalFormula="C2H4NOR"/>
      <species boundaryCondition="false" constant="false" hasOnlySubstanceUnits="false" id="M_xmp_c" name="Xanthosine 5'-phosphate" compartment="c" fbc:charge="-2" fbc:chemicalFormula="C10H11N4O9P"/>
      <species boundaryCondition="false" constant="false" hasOnlySubstanceUnits="false" id="M_6pgc_c" name="6-Phospho-D-gluconate" compartment="c" fbc:charge="-3" fbc:chemicalFormula="C6H10O10P"/>
      <species boundaryCondition="false" constant="false" hasOnlySubstanceUnits="false" id="M_g3pe_c" name="Sn-Glycero-3-phosphoethanolamine" compartment="c" fbc:charge="0" fbc:chemicalFormula="C5H14NO6P"/>
      <species boundaryCondition="false" constant="false" hasOnlySubstanceUnits="false" id="M_etha_c" name="Ethanolamine" compartment="c" fbc:charge="1" fbc:chemicalFormula="C2H8NO"/>
      <species boundaryCondition="false" constant="false" hasOnlySubstanceUnits="false" id="M_gsn_c" name="Guanosine" compartment="c" fbc:charge="0" fbc:chemicalFormula="C10H13N5O5"/>
      <species boundaryCondition="false" constant="false" hasOnlySubstanceUnits="false" id="M_gthrd_c" name="Reduced glutathione" compartment="c" fbc:charge="-1" fbc:chemicalFormula="C10H16N3O6S"/>
      <species boundaryCondition="false" constant="false" hasOnlySubstanceUnits="false" id="M_gthox_c" name="Oxidized glutathione" compartment="c" fbc:charge="-2" fbc:chemicalFormula="C20H30N6O12S2"/>
      <species boundaryCondition="false" constant="false" hasOnlySubstanceUnits="false" id="M_gua_c" name="Guanine" compartment="c" fbc:charge="0" fbc:chemicalFormula="C5H5N5O"/>
      <species boundaryCondition="false" constant="false" hasOnlySubstanceUnits="false" id="M_fruur_c" name="D-Fructuronate" compartment="c" fbc:charge="-1" fbc:chemicalFormula="C6H9O7"/>
      <species boundaryCondition="false" constant="false" hasOnlySubstanceUnits="false" id="M_3hmbcoa_c" name="(S)-3-Hydroxy-2-methylbutyryl-CoA" compartment="c" fbc:charge="-4" fbc:chemicalFormula="C26H40N7O18P3S"/>
      <species boundaryCondition="false" constant="false" hasOnlySubstanceUnits="false" id="M_2maacoa_c" name="2-Methyl-3-acetoacetyl-CoA" compartment="c" fbc:charge="-4" fbc:chemicalFormula="C26H38N7O18P3S"/>
      <species boundaryCondition="false" constant="false" hasOnlySubstanceUnits="false" id="M_3hmp_c" name="3-Hydroxy-2-methylpropanoate" compartment="c" fbc:charge="-1" fbc:chemicalFormula="C4H7O3"/>
      <species boundaryCondition="false" constant="false" hasOnlySubstanceUnits="false" id="M_mmalsa__S_c" name=" S  Methylmalonate semialdehyde C4H5O3" compartment="c" fbc:charge="-1" fbc:chemicalFormula="C4H5O3"/>
      <species boundaryCondition="false" constant="false" hasOnlySubstanceUnits="false" id="M_octdp_c" name="All-trans-Octaprenyl diphosphate" compartment="c" fbc:charge="-3" fbc:chemicalFormula="C40H65O7P2"/>
      <species boundaryCondition="false" constant="false" hasOnlySubstanceUnits="false" id="M_fru_c" name="D-Fructose" compartment="c" fbc:charge="0" fbc:chemicalFormula="C6H12O6"/>
      <species boundaryCondition="false" constant="false" hasOnlySubstanceUnits="false" id="M_hexdp_c" name="All trans Hexaprenyl diphosphate C30H49O7P2" compartment="c" fbc:charge="-3" fbc:chemicalFormula="C30H49O7P2"/>
      <species boundaryCondition="false" constant="false" hasOnlySubstanceUnits="false" id="M_urcan_c" name="Urocanate" compartment="c" fbc:charge="-1" fbc:chemicalFormula="C6H5N2O2"/>
      <species boundaryCondition="false" constant="false" hasOnlySubstanceUnits="false" id="M_histd_c" name="L-Histidinol" compartment="c" fbc:charge="1" fbc:chemicalFormula="C6H12N3O"/>
      <species boundaryCondition="false" constant="false" hasOnlySubstanceUnits="false" id="M_hisp_c" name="L-Histidinol phosphate" compartment="c" fbc:charge="-1" fbc:chemicalFormula="C6H11N3O4P"/>
      <species boundaryCondition="false" constant="false" hasOnlySubstanceUnits="false" id="M_trnahis_c" name="TRNA(His)" compartment="c" fbc:charge="0" fbc:chemicalFormula="R"/>
      <species boundaryCondition="false" constant="false" hasOnlySubstanceUnits="false" id="M_histrna_c" name="L-Histidyl-tRNA(His)" compartment="c" fbc:charge="1" fbc:chemicalFormula="C6H8N3OR"/>
      <species boundaryCondition="false" constant="false" hasOnlySubstanceUnits="false" id="M_hLkynr_c" name="3 Hydroxy L kynurenine C10H12N2O4" compartment="c" fbc:charge="0" fbc:chemicalFormula="C10H12N2O4"/>
      <species boundaryCondition="false" constant="false" hasOnlySubstanceUnits="false" id="M_3hanthrn_c" name="3 Hydroxyanthranilate C7H7NO3" compartment="c" fbc:charge="0" fbc:chemicalFormula="C7H7NO3"/>
      <species boundaryCondition="false" constant="false" hasOnlySubstanceUnits="false" id="M_ppbng_c" name="Porphobilinogen" compartment="c" fbc:charge="-1" fbc:chemicalFormula="C10H13N2O4"/>
      <species boundaryCondition="false" constant="false" hasOnlySubstanceUnits="false" id="M_hmbil_c" name="Hydroxymethylbilane" compartment="c" fbc:charge="-8" fbc:chemicalFormula="C40H38N4O17"/>
      <species boundaryCondition="false" constant="false" hasOnlySubstanceUnits="false" id="M_4ampm_c" name="4-Amino-2-methyl-5-phosphomethylpyrimidine" compartment="c" fbc:charge="-2" fbc:chemicalFormula="C6H8N3O4P"/>
      <species boundaryCondition="false" constant="false" hasOnlySubstanceUnits="false" id="M_hom__L_c" name="L-Homoserine" compartment="c" fbc:charge="0" fbc:chemicalFormula="C4H9NO3"/>
      <species boundaryCondition="false" constant="false" hasOnlySubstanceUnits="false" id="M_phom_c" name="O-Phospho-L-homoserine" compartment="c" fbc:charge="-2" fbc:chemicalFormula="C4H8NO6P"/>
      <species boundaryCondition="false" constant="false" hasOnlySubstanceUnits="false" id="M_imacp_c" name="3-(Imidazol-4-yl)-2-oxopropyl phosphate" compartment="c" fbc:charge="-2" fbc:chemicalFormula="C6H7N2O5P"/>
      <species boundaryCondition="false" constant="false" hasOnlySubstanceUnits="false" id="M_hxan_c" name="Hypoxanthine" compartment="c" fbc:charge="0" fbc:chemicalFormula="C5H4N4O"/>
      <species boundaryCondition="false" constant="false" hasOnlySubstanceUnits="false" id="M_ichor_c" name="Isochorismate" compartment="c" fbc:charge="-2" fbc:chemicalFormula="C10H8O6"/>
      <species boundaryCondition="false" constant="false" hasOnlySubstanceUnits="false" id="M_iscs_c" name="IscS sulfur acceptor protein" compartment="c" fbc:charge="0" fbc:chemicalFormula="HSR"/>
      <species boundaryCondition="false" constant="false" hasOnlySubstanceUnits="false" id="M_iscssh_c" name="IscS with bound sulfur" compartment="c" fbc:charge="0" fbc:chemicalFormula="HS2R"/>
      <species boundaryCondition="false" constant="false" hasOnlySubstanceUnits="false" id="M_idon__L_c" name="L-Idonate" compartment="c" fbc:charge="-1" fbc:chemicalFormula="C6H11O7"/>
      <species boundaryCondition="false" constant="false" hasOnlySubstanceUnits="false" id="M_prlp_c" name="5-[(5-phospho-1-deoxyribulos-1-ylamino)methylideneamino]-1-(5-phosphoribosyl)imidazole-4-carboxamide" compartment="c" fbc:charge="-4" fbc:chemicalFormula="C15H21N5O15P2"/>
      <species boundaryCondition="false" constant="false" hasOnlySubstanceUnits="false" id="M_eig3p_c" name="D-erythro-1-(Imidazol-4-yl)glycerol 3-phosphate" compartment="c" fbc:charge="-2" fbc:chemicalFormula="C6H9N2O6P"/>
      <species boundaryCondition="false" constant="false" hasOnlySubstanceUnits="false" id="M_2cpr5p_c" name="1-(2-Carboxyphenylamino)-1-deoxy-D-ribulose 5-phosphate" compartment="c" fbc:charge="-3" fbc:chemicalFormula="C12H13NO9P"/>
      <species boundaryCondition="false" constant="false" hasOnlySubstanceUnits="false" id="M_3ig3p_c" name="C'-(3-Indolyl)-glycerol 3-phosphate" compartment="c" fbc:charge="-2" fbc:chemicalFormula="C11H12NO6P"/>
      <species boundaryCondition="false" constant="false" hasOnlySubstanceUnits="false" id="M_trnaile_c" name="TRNA(Ile)" compartment="c" fbc:charge="0" fbc:chemicalFormula="R"/>
      <species boundaryCondition="false" constant="false" hasOnlySubstanceUnits="false" id="M_iletrna_c" name="L-Isoleucyl-tRNA(Ile)" compartment="c" fbc:charge="1" fbc:chemicalFormula="C6H12NOR"/>
      <species boundaryCondition="false" constant="false" hasOnlySubstanceUnits="false" id="M_indole_c" name="Indole" compartment="c" fbc:charge="0" fbc:chemicalFormula="C8H7N"/>
      <species boundaryCondition="false" constant="false" hasOnlySubstanceUnits="false" id="M_3c2hmp_c" name="3-Carboxy-2-hydroxy-4-methylpentanoate" compartment="c" fbc:charge="-2" fbc:chemicalFormula="C7H10O5"/>
      <species boundaryCondition="false" constant="false" hasOnlySubstanceUnits="false" id="M_3c4mop_c" name="3-Carboxy-4-methyl-2-oxopentanoate" compartment="c" fbc:charge="-2" fbc:chemicalFormula="C7H8O5"/>
      <species boundaryCondition="false" constant="false" hasOnlySubstanceUnits="false" id="M_2ippm_c" name="2-Isopropylmaleate" compartment="c" fbc:charge="-2" fbc:chemicalFormula="C7H8O4"/>
      <species boundaryCondition="false" constant="false" hasOnlySubstanceUnits="false" id="M_3c3hmp_c" name="3-Carboxy-3-hydroxy-4-methylpentanoate" compartment="c" fbc:charge="-2" fbc:chemicalFormula="C7H10O5"/>
      <species boundaryCondition="false" constant="false" hasOnlySubstanceUnits="false" id="M_4izp_c" name="4-Imidazolone-5-propanoate" compartment="c" fbc:charge="-1" fbc:chemicalFormula="C6H7N2O3"/>
      <species boundaryCondition="false" constant="false" hasOnlySubstanceUnits="false" id="M_Lkynr_c" name="L Kynurenine C10H12N2O3" compartment="c" fbc:charge="0" fbc:chemicalFormula="C10H12N2O3"/>
      <species boundaryCondition="false" constant="false" hasOnlySubstanceUnits="false" id="M_lac__L_c" name="L-Lactate" compartment="c" fbc:charge="-1" fbc:chemicalFormula="C3H5O3"/>
      <species boundaryCondition="false" constant="false" hasOnlySubstanceUnits="false" id="M_lcts_c" name="Lactose" compartment="c" fbc:charge="0" fbc:chemicalFormula="C12H22O11"/>
      <species boundaryCondition="false" constant="false" hasOnlySubstanceUnits="false" id="M_lald__L_c" name="L-Lactaldehyde" compartment="c" fbc:charge="0" fbc:chemicalFormula="C3H6O2"/>
      <species boundaryCondition="false" constant="false" hasOnlySubstanceUnits="false" id="M_4mop_c" name="4-Methyl-2-oxopentanoate" compartment="c" fbc:charge="-1" fbc:chemicalFormula="C6H9O3"/>
      <species boundaryCondition="false" constant="false" hasOnlySubstanceUnits="false" id="M_trnaleu_c" name="TRNA(Leu)" compartment="c" fbc:charge="0" fbc:chemicalFormula="R"/>
      <species boundaryCondition="false" constant="false" hasOnlySubstanceUnits="false" id="M_leutrna_c" name="L-Leucyl-tRNA(Leu)" compartment="c" fbc:charge="1" fbc:chemicalFormula="C6H12NOR"/>
      <species boundaryCondition="false" constant="false" hasOnlySubstanceUnits="false" id="M_lipoamp_c" name="Lipoyl-AMP" compartment="c" fbc:charge="-1" fbc:chemicalFormula="C18H25N5O8PS2"/>
      <species boundaryCondition="false" constant="false" hasOnlySubstanceUnits="false" id="M_lipoate_c" name="Lipoate" compartment="c" fbc:charge="0" fbc:chemicalFormula="C8H14O2S2"/>
      <species boundaryCondition="false" constant="false" hasOnlySubstanceUnits="false" id="M_octapb_c" name="Octanoate (protein bound)" compartment="c" fbc:charge="1" fbc:chemicalFormula="C8H15O"/>
      <species boundaryCondition="false" constant="false" hasOnlySubstanceUnits="false" id="M_2agpe160_c" name="2-Acyl-sn-glycero-3-phosphoethanolamine (n-C16:0)" compartment="c" fbc:charge="0" fbc:chemicalFormula="C21H44NO7P1"/>
      <species boundaryCondition="false" constant="false" hasOnlySubstanceUnits="false" id="M_2agpe180_c" name="2-Acyl-sn-glycero-3-phosphoethanolamine (n-C18:0)" compartment="c" fbc:charge="0" fbc:chemicalFormula="C23H48NO7P1"/>
      <species boundaryCondition="false" constant="false" hasOnlySubstanceUnits="false" id="M_lycop_c" name="lycopene" compartment="c" fbc:charge="0" fbc:chemicalFormula="C40H56"/>
      <species boundaryCondition="false" constant="false" hasOnlySubstanceUnits="false" id="M_mnl1p_c" name="D-Mannitol 1-phosphate" compartment="c" fbc:charge="-2" fbc:chemicalFormula="C6H13O9P"/>
      <species boundaryCondition="false" constant="false" hasOnlySubstanceUnits="false" id="M_malt_c" name="Maltose" compartment="c" fbc:charge="0" fbc:chemicalFormula="C12H22O11"/>
      <species boundaryCondition="false" constant="false" hasOnlySubstanceUnits="false" id="M_malthx_c" name="Maltohexaose" compartment="c" fbc:charge="0" fbc:chemicalFormula="C36H62O31"/>
      <species boundaryCondition="false" constant="false" hasOnlySubstanceUnits="false" id="M_maltpt_c" name="Maltopentaose" compartment="c" fbc:charge="0" fbc:chemicalFormula="C30H52O26"/>
      <species boundaryCondition="false" constant="false" hasOnlySubstanceUnits="false" id="M_malttr_c" name="Maltotriose" compartment="c" fbc:charge="0" fbc:chemicalFormula="C18H32O16"/>
      <species boundaryCondition="false" constant="false" hasOnlySubstanceUnits="false" id="M_maltttr_c" name="Maltotetraose" compartment="c" fbc:charge="0" fbc:chemicalFormula="C24H42O21"/>
      <species boundaryCondition="false" constant="false" hasOnlySubstanceUnits="false" id="M_man1p_c" name="D-Mannose 1-phosphate" compartment="c" fbc:charge="-2" fbc:chemicalFormula="C6H11O9P"/>
      <species boundaryCondition="false" constant="false" hasOnlySubstanceUnits="false" id="M_man6p_c" name="D-Mannose 6-phosphate" compartment="c" fbc:charge="-2" fbc:chemicalFormula="C6H11O9P"/>
      <species boundaryCondition="false" constant="false" hasOnlySubstanceUnits="false" id="M_mana_c" name="D-Mannonate" compartment="c" fbc:charge="-1" fbc:chemicalFormula="C6H11O7"/>
      <species boundaryCondition="false" constant="false" hasOnlySubstanceUnits="false" id="M_man6pglyc_c" name="2(alpha-D-Mannosyl-6-phosphate)-D-glycerate" compartment="c" fbc:charge="-3" fbc:chemicalFormula="C9H14O12P"/>
      <species boundaryCondition="false" constant="false" hasOnlySubstanceUnits="false" id="M_3mb2coa_c" name="3-Methylbut-2-enoyl-CoA" compartment="c" fbc:charge="-4" fbc:chemicalFormula="C26H38N7O17P3S"/>
      <species boundaryCondition="false" constant="false" hasOnlySubstanceUnits="false" id="M_3mgcoa_c" name="3-Methylglutaconyl-CoA" compartment="c" fbc:charge="-5" fbc:chemicalFormula="C27H37N7O19P3S"/>
      <species boundaryCondition="false" constant="false" hasOnlySubstanceUnits="false" id="M_murein5p5p_c" name="Two linked disacharide pentapeptide murein units (uncrosslinked, middle of chain)" compartment="c" fbc:charge="-4" fbc:chemicalFormula="C80H124N16O42"/>
      <species boundaryCondition="false" constant="false" hasOnlySubstanceUnits="false" id="M_murein5px4p_c" name="Two disacharide linked murein units, pentapeptide crosslinked tetrapeptide (A2pm-&gt;D-ala) (middle of chain)" compartment="c" fbc:charge="-4" fbc:chemicalFormula="C77H117N15O40"/>
      <species boundaryCondition="false" constant="false" hasOnlySubstanceUnits="false" id="M_murein5px3p_c" name="Two disacharide linked murein units, pentapeptide corsslinked tripeptide (A2pm-&gt;A2pm) (middle of chain)" compartment="c" fbc:charge="-4" fbc:chemicalFormula="C74H112N14O39"/>
      <species boundaryCondition="false" constant="false" hasOnlySubstanceUnits="false" id="M_murein5p5p5p_c" name="Three linked disacharide pentapeptide murein units (uncrosslinked, middle of chain)" compartment="c" fbc:charge="-6" fbc:chemicalFormula="C120H186N24O63"/>
      <species boundaryCondition="false" constant="false" hasOnlySubstanceUnits="false" id="M_murein5px4px4p_c" name="Three disacharide linked murein units (pentapeptide crosslinked tetrapeptide (A2pm-&gt;D-ala) tetrapeptide corsslinked tetrapeptide (A2pm-&gt;D-ala)) (middle of chain)" compartment="c" fbc:charge="-6" fbc:chemicalFormula="C114H172N22O59"/>
      <species boundaryCondition="false" constant="false" hasOnlySubstanceUnits="false" id="M_murein4px4p_c" name="Two disacharide linked murein units, tetrapeptide corsslinked tetrapeptide (A2pm-&gt;D-ala) (middle of chain)" compartment="c" fbc:charge="-4" fbc:chemicalFormula="C74H112N14O39"/>
      <species boundaryCondition="false" constant="false" hasOnlySubstanceUnits="false" id="M_murein4p4p_c" name="Two linked disacharide tetrapeptide murein units (uncrosslinked, middle of chain)" compartment="c" fbc:charge="-4" fbc:chemicalFormula="C74H114N14O40"/>
      <species boundaryCondition="false" constant="false" hasOnlySubstanceUnits="false" id="M_murein3px4p_c" name="Two disacharide linked murein units, tripeptide crosslinked tetrapeptide (A2pm-&gt;D-ala) (middle of chain)" compartment="c" fbc:charge="-4" fbc:chemicalFormula="C71H107N13O38"/>
      <species boundaryCondition="false" constant="false" hasOnlySubstanceUnits="false" id="M_murein4p3p_c" name="Two linked disacharide tetrapeptide and tripeptide murein units (uncrosslinked, middle of chain)" compartment="c" fbc:charge="-4" fbc:chemicalFormula="C71H109N13O39"/>
      <species boundaryCondition="false" constant="false" hasOnlySubstanceUnits="false" id="M_murein5p4p_c" name="Two linked disacharide pentapeptide and tetrapeptide murein units (uncrosslinked, middle of chain)" compartment="c" fbc:charge="-4" fbc:chemicalFormula="C77H119N15O41"/>
      <species boundaryCondition="false" constant="false" hasOnlySubstanceUnits="false" id="M_murein4px4px4p_c" name="Three disacharide linked murein units (tetrapeptide crosslinked tetrapeptide (A2pm-&gt;D-ala) &amp; tetrapeptide corsslinked tetrapeptide (A2pm-&gt;D-ala)) (middle of chain)" compartment="c" fbc:charge="-6" fbc:chemicalFormula="C111H167N21O58"/>
      <species boundaryCondition="false" constant="false" hasOnlySubstanceUnits="false" id="M_murein4px4p4p_c" name="Three disacharide linked murein units (tetrapeptide crosslinked tetrapeptide (A2pm-&gt;D-ala), one uncrosslinked tetrapaptide) (middle of chain)" compartment="c" fbc:charge="-6" fbc:chemicalFormula="C111H169N21O59"/>
      <species boundaryCondition="false" constant="false" hasOnlySubstanceUnits="false" id="M_2mecdp_c" name="2-C-methyl-D-erythritol 2,4-cyclodiphosphate" compartment="c" fbc:charge="-2" fbc:chemicalFormula="C5H10O9P2"/>
      <species boundaryCondition="false" constant="false" hasOnlySubstanceUnits="false" id="M_melt_c" name="Melibiitol C12H24O11" compartment="c" fbc:charge="0" fbc:chemicalFormula="C12H24O11"/>
      <species boundaryCondition="false" constant="false" hasOnlySubstanceUnits="false" id="M_sbt__D_c" name="D-Sorbitol" compartment="c" fbc:charge="0" fbc:chemicalFormula="C6H14O6"/>
      <species boundaryCondition="false" constant="false" hasOnlySubstanceUnits="false" id="M_meoh_c" name="Methanol" compartment="c" fbc:charge="0" fbc:chemicalFormula="CH4O1"/>
      <species boundaryCondition="false" constant="false" hasOnlySubstanceUnits="false" id="M_metsox_S__L_c" name="L-Methionine Sulfoxide" compartment="c" fbc:charge="0" fbc:chemicalFormula="C5H11NO3S"/>
      <species boundaryCondition="false" constant="false" hasOnlySubstanceUnits="false" id="M_5mthf_c" name="5-Methyltetrahydrofolate" compartment="c" fbc:charge="-1" fbc:chemicalFormula="C20H24N7O6"/>
      <species boundaryCondition="false" constant="false" hasOnlySubstanceUnits="false" id="M_trdrd_c" name="Reduced thioredoxin" compartment="c" fbc:charge="0" fbc:chemicalFormula="XH2"/>
      <species boundaryCondition="false" constant="false" hasOnlySubstanceUnits="false" id="M_trdox_c" name="Oxidized thioredoxin" compartment="c" fbc:charge="0" fbc:chemicalFormula="X"/>
      <species boundaryCondition="false" constant="false" hasOnlySubstanceUnits="false" id="M_trnamet_c" name="TRNA(Met)" compartment="c" fbc:charge="0" fbc:chemicalFormula="R"/>
      <species boundaryCondition="false" constant="false" hasOnlySubstanceUnits="false" id="M_mhpglu_c" name="5 Methyltetrahydropteroyltri L glutamate C25H36N8O12" compartment="c" fbc:charge="0" fbc:chemicalFormula="C25H36N8O12"/>
      <species boundaryCondition="false" constant="false" hasOnlySubstanceUnits="false" id="M_hpglu_c" name="Tetrahydropteroyltri L glutamate C24H34N8O12" compartment="c" fbc:charge="0" fbc:chemicalFormula="C24H34N8O12"/>
      <species boundaryCondition="false" constant="false" hasOnlySubstanceUnits="false" id="M_mi1p__D_c" name="1D-myo-Inositol 1-phosphate" compartment="c" fbc:charge="-2" fbc:chemicalFormula="C6H11O9P"/>
      <species boundaryCondition="false" constant="false" hasOnlySubstanceUnits="false" id="M_malthp_c" name="Maltoheptaose" compartment="c" fbc:charge="0" fbc:chemicalFormula="C42H72O36"/>
      <species boundaryCondition="false" constant="false" hasOnlySubstanceUnits="false" id="M_mmcoa__R_c" name="(R)-Methylmalonyl-CoA" compartment="c" fbc:charge="-5" fbc:chemicalFormula="C25H35N7O19P3S"/>
      <species boundaryCondition="false" constant="false" hasOnlySubstanceUnits="false" id="M_mmcoa__S_c" name="(S)-Methylmalonyl-CoA" compartment="c" fbc:charge="-5" fbc:chemicalFormula="C25H35N7O19P3S"/>
      <species boundaryCondition="false" constant="false" hasOnlySubstanceUnits="false" id="M_2mop_c" name="2-Methyl-3-oxopropanoate" compartment="c" fbc:charge="-1" fbc:chemicalFormula="C4H5O3"/>
      <species boundaryCondition="false" constant="false" hasOnlySubstanceUnits="false" id="M_mmtsa_c" name="(S)-Methylmalonate semialdehyde" compartment="c" fbc:charge="0" fbc:chemicalFormula="C4H5O3"/>
      <species boundaryCondition="false" constant="false" hasOnlySubstanceUnits="false" id="M_moadamp_c" name="MoaD Protein with bound AMP" compartment="c" fbc:charge="-1" fbc:chemicalFormula="C11H12N5O8P1X"/>
      <species boundaryCondition="false" constant="false" hasOnlySubstanceUnits="false" id="M_moadcosh_c" name="MoaD Protein with thiocarboxylate" compartment="c" fbc:charge="0" fbc:chemicalFormula="C1H1O1S1X"/>
      <species boundaryCondition="false" constant="false" hasOnlySubstanceUnits="false" id="M_motre_c" name="Maltooligosyltrehalose" compartment="c" fbc:charge="0" fbc:chemicalFormula="C42H72O36"/>
      <species boundaryCondition="false" constant="false" hasOnlySubstanceUnits="false" id="M_mpt_c" name="Molybdopterin" compartment="c" fbc:charge="-2" fbc:chemicalFormula="C10H10N5O6PS2Cu"/>
      <species boundaryCondition="false" constant="false" hasOnlySubstanceUnits="false" id="M_uaagmda_c" name="Undecaprenyl-diphospho-N-acetylmuramoyl-(N-acetylglucosamine)-L-ala-D-glu-meso-2,6-diaminopimeloyl-D-ala-D-ala" compartment="c" fbc:charge="-4" fbc:chemicalFormula="C95H152N8O28P2"/>
      <species boundaryCondition="false" constant="false" hasOnlySubstanceUnits="false" id="M_moadcoo_c" name="MoaD Protein with carboxylate" compartment="c" fbc:charge="-1" fbc:chemicalFormula="C1O2X"/>
      <species boundaryCondition="false" constant="false" hasOnlySubstanceUnits="false" id="M_5mta_c" name="5-Methylthioadenosine" compartment="c" fbc:charge="0" fbc:chemicalFormula="C11H15N5O3S"/>
      <species boundaryCondition="false" constant="false" hasOnlySubstanceUnits="false" id="M_5mdr1p_c" name="5-Methylthio-5-deoxy-D-ribose 1-phosphate" compartment="c" fbc:charge="-2" fbc:chemicalFormula="C6H11O7PS"/>
      <species boundaryCondition="false" constant="false" hasOnlySubstanceUnits="false" id="M_CCbuttc_c" name="Cis,cis-Butadiene-1,2,4-tricarboxylate" compartment="c" fbc:charge="-2" fbc:chemicalFormula="C7H3O6"/>
      <species boundaryCondition="false" constant="false" hasOnlySubstanceUnits="false" id="M_nac_c" name="Nicotinate" compartment="c" fbc:charge="-1" fbc:chemicalFormula="C6H4NO2"/>
      <species boundaryCondition="false" constant="false" hasOnlySubstanceUnits="false" id="M_nmn_c" name="NMN" compartment="c" fbc:charge="-1" fbc:chemicalFormula="C11H14N2O8P"/>
      <species boundaryCondition="false" constant="false" hasOnlySubstanceUnits="false" id="M_no2_c" name="Nitrite" compartment="c" fbc:charge="-1" fbc:chemicalFormula="NO2"/>
      <species boundaryCondition="false" constant="false" hasOnlySubstanceUnits="false" id="M_dudp_c" name="DUDP" compartment="c" fbc:charge="-3" fbc:chemicalFormula="C9H11N2O11P2"/>
      <species boundaryCondition="false" constant="false" hasOnlySubstanceUnits="false" id="M_ncam_c" name="Nicotinamide" compartment="c" fbc:charge="0" fbc:chemicalFormula="C6H6N2O"/>
      <species boundaryCondition="false" constant="false" hasOnlySubstanceUnits="false" id="M_quln_c" name="Quinolinate" compartment="c" fbc:charge="-2" fbc:chemicalFormula="C7H3NO4"/>
      <species boundaryCondition="false" constant="false" hasOnlySubstanceUnits="false" id="M_sbzcoa_c" name="O-Succinylbenzoyl-CoA" compartment="c" fbc:charge="-5" fbc:chemicalFormula="C32H39N7O20P3S"/>
      <species boundaryCondition="false" constant="false" hasOnlySubstanceUnits="false" id="M_ditp_c" name="DITP" compartment="c" fbc:charge="-4" fbc:chemicalFormula="C10H11N4O13P3"/>
      <species boundaryCondition="false" constant="false" hasOnlySubstanceUnits="false" id="M_dimp_c" name="DIMP" compartment="c" fbc:charge="-2" fbc:chemicalFormula="C10H11N4O7P"/>
      <species boundaryCondition="false" constant="false" hasOnlySubstanceUnits="false" id="M_xtp_c" name="XTP" compartment="c" fbc:charge="-4" fbc:chemicalFormula="C10H11N4O15P3"/>
      <species boundaryCondition="false" constant="false" hasOnlySubstanceUnits="false" id="M_ump_c" name="UMP" compartment="c" fbc:charge="-2" fbc:chemicalFormula="C9H11N2O9P"/>
      <species boundaryCondition="false" constant="false" hasOnlySubstanceUnits="false" id="M_ogmeACP_c" name="3-Oxo-glutaryl-[acyl-carrier protein] methyl ester" compartment="c" fbc:charge="-1" fbc:chemicalFormula="C17H27N2O11PRS"/>
      <species boundaryCondition="false" constant="false" hasOnlySubstanceUnits="false" id="M_hgmeACP_c" name="3-Hydroxyglutaryl-[acyl-carrier protein] methyl ester" compartment="c" fbc:charge="-1" fbc:chemicalFormula="C17H29N2O11PRS"/>
      <species boundaryCondition="false" constant="false" hasOnlySubstanceUnits="false" id="M_ohpb_c" name="2-Oxo-3-hydroxy-4-phosphobutanoate" compartment="c" fbc:charge="-3" fbc:chemicalFormula="C4H4O8P"/>
      <species boundaryCondition="false" constant="false" hasOnlySubstanceUnits="false" id="M_phthr_c" name="O-Phospho-4-hydroxy-L-threonine" compartment="c" fbc:charge="-2" fbc:chemicalFormula="C4H8NO7P"/>
      <species boundaryCondition="false" constant="false" hasOnlySubstanceUnits="false" id="M_orot5p_c" name="Orotidine 5'-phosphate" compartment="c" fbc:charge="-3" fbc:chemicalFormula="C10H10N2O11P"/>
      <species boundaryCondition="false" constant="false" hasOnlySubstanceUnits="false" id="M_opmeACP_c" name="3-Oxo-pimeloyl-[acyl-carrier protein] methyl ester" compartment="c" fbc:charge="-1" fbc:chemicalFormula="C19H31N2O11PRS"/>
      <species boundaryCondition="false" constant="false" hasOnlySubstanceUnits="false" id="M_hpmeACP_c" name="3-Hydroxypimeloyl-[acyl-carrier protein] methyl ester" compartment="c" fbc:charge="-1" fbc:chemicalFormula="C19H33N2O11PRS"/>
      <species boundaryCondition="false" constant="false" hasOnlySubstanceUnits="false" id="M_gmeACP_c" name="Glutaryl-[acyl-carrier protein] methyl ester" compartment="c" fbc:charge="-1" fbc:chemicalFormula="C17H29N2O10PRS"/>
      <species boundaryCondition="false" constant="false" hasOnlySubstanceUnits="false" id="M_oxa_c" name="Oxalate" compartment="c" fbc:charge="-2" fbc:chemicalFormula="C2O4"/>
      <species boundaryCondition="false" constant="false" hasOnlySubstanceUnits="false" id="M_2oxpaccoa_c" name="2-oxepin-2(3H)-ylideneacetyl-CoA" compartment="c" fbc:charge="-4" fbc:chemicalFormula="C29H38N7O18P3S"/>
      <species boundaryCondition="false" constant="false" hasOnlySubstanceUnits="false" id="M_3oxdhscoa_c" name="3-oxo-5,6-dehydrosuberyl-CoA" compartment="c" fbc:charge="-5" fbc:chemicalFormula="C29H39N7O20P3S"/>
      <species boundaryCondition="false" constant="false" hasOnlySubstanceUnits="false" id="M_ssaltpp_c" name="Succinate semialdehyde-thiamin diphosphate anion" compartment="c" fbc:charge="-3" fbc:chemicalFormula="C16H21N4O10P2S"/>
      <species boundaryCondition="false" constant="false" hasOnlySubstanceUnits="false" id="M_oxptn_c" name="5-Oxopentanoate" compartment="c" fbc:charge="0" fbc:chemicalFormula="C5H7O3"/>
      <species boundaryCondition="false" constant="false" hasOnlySubstanceUnits="false" id="M_glutar_c" name="Glutarate" compartment="c" fbc:charge="0" fbc:chemicalFormula="C5H6O4"/>
      <species boundaryCondition="false" constant="false" hasOnlySubstanceUnits="false" id="M_pacald_c" name="Phenylacetaldehyde" compartment="c" fbc:charge="0" fbc:chemicalFormula="C8H8O"/>
      <species boundaryCondition="false" constant="false" hasOnlySubstanceUnits="false" id="M_phaccoa_c" name="Phenylacetyl-CoA" compartment="c" fbc:charge="-4" fbc:chemicalFormula="C29H38N7O17P3S"/>
      <species boundaryCondition="false" constant="false" hasOnlySubstanceUnits="false" id="M_rephaccoa_c" name="Ring 1,2-epoxyphenylacetyl-CoA" compartment="c" fbc:charge="-4" fbc:chemicalFormula="C29H38N7O18P3S"/>
      <species boundaryCondition="false" constant="false" hasOnlySubstanceUnits="false" id="M_pac_c" name="Phenylacetic acid" compartment="c" fbc:charge="-1" fbc:chemicalFormula="C8H7O2"/>
      <species boundaryCondition="false" constant="false" hasOnlySubstanceUnits="false" id="M_pnto__R_c" name="(R)-Pantothenate" compartment="c" fbc:charge="-1" fbc:chemicalFormula="C9H16NO5"/>
      <species boundaryCondition="false" constant="false" hasOnlySubstanceUnits="false" id="M_udcpp_c" name="Undecaprenyl phosphate" compartment="c" fbc:charge="-2" fbc:chemicalFormula="C55H89O4P"/>
      <species boundaryCondition="false" constant="false" hasOnlySubstanceUnits="false" id="M_ugmda_c" name="UDP-N-acetylmuramoyl-L-alanyl-D-glutamyl-meso-2,6-diaminopimeloyl-D-alanyl-D-alanine" compartment="c" fbc:charge="-4" fbc:chemicalFormula="C41H61N9O28P2"/>
      <species boundaryCondition="false" constant="false" hasOnlySubstanceUnits="false" id="M_uagmda_c" name="Undecaprenyl-diphospho-N-acetylmuramoyl-L-alanyl-D-glutamyl-meso-2,6-diaminopimeloyl-D-alanyl-D-alanine" compartment="c" fbc:charge="-4" fbc:chemicalFormula="C87H139N7O23P2"/>
      <species boundaryCondition="false" constant="false" hasOnlySubstanceUnits="false" id="M_35cgmp_c" name="3',5'-Cyclic GMP" compartment="c" fbc:charge="-1" fbc:chemicalFormula="C10H11N5O7P"/>
      <species boundaryCondition="false" constant="false" hasOnlySubstanceUnits="false" id="M_pdx5p_c" name="Pyridoxine 5'-phosphate" compartment="c" fbc:charge="-2" fbc:chemicalFormula="C8H10NO6P"/>
      <species boundaryCondition="false" constant="false" hasOnlySubstanceUnits="false" id="M_peamn_c" name="Phenethylamine" compartment="c" fbc:charge="1" fbc:chemicalFormula="C8H12N"/>
      <species boundaryCondition="false" constant="false" hasOnlySubstanceUnits="false" id="M_s7p_c" name="Sedoheptulose 7-phosphate" compartment="c" fbc:charge="-2" fbc:chemicalFormula="C7H13O10P"/>
      <species boundaryCondition="false" constant="false" hasOnlySubstanceUnits="false" id="M_s17bp_c" name="Sedoheptulose 1,7-bisphosphate" compartment="c" fbc:charge="-4" fbc:chemicalFormula="C7H12O13P2"/>
      <species boundaryCondition="false" constant="false" hasOnlySubstanceUnits="false" id="M_3php_c" name="3-Phosphohydroxypyruvate" compartment="c" fbc:charge="-3" fbc:chemicalFormula="C3H2O7P"/>
      <species boundaryCondition="false" constant="false" hasOnlySubstanceUnits="false" id="M_phpyr_c" name="Phenylpyruvate" compartment="c" fbc:charge="-1" fbc:chemicalFormula="C9H7O3"/>
      <species boundaryCondition="false" constant="false" hasOnlySubstanceUnits="false" id="M_trnaphe_c" name="TRNA(Phe)" compartment="c" fbc:charge="0" fbc:chemicalFormula="R"/>
      <species boundaryCondition="false" constant="false" hasOnlySubstanceUnits="false" id="M_phetrna_c" name="L-Phenylalanyl-tRNA(Phe)" compartment="c" fbc:charge="1" fbc:chemicalFormula="C9H10NOR"/>
      <species boundaryCondition="false" constant="false" hasOnlySubstanceUnits="false" id="M_phyto_c" name="phytoene" compartment="c" fbc:charge="0" fbc:chemicalFormula="C40H64"/>
      <species boundaryCondition="false" constant="false" hasOnlySubstanceUnits="false" id="M_4r5au_c" name="4-(1-D-Ribitylamino)-5-aminouracil" compartment="c" fbc:charge="0" fbc:chemicalFormula="C9H16N4O6"/>
      <species boundaryCondition="false" constant="false" hasOnlySubstanceUnits="false" id="M_2mahmp_c" name="2-Methyl-4-amino-5-hydroxymethylpyrimidine diphosphate" compartment="c" fbc:charge="-3" fbc:chemicalFormula="C6H8N3O7P2"/>
      <species boundaryCondition="false" constant="false" hasOnlySubstanceUnits="false" id="M_4ppan_c" name="D-4'-Phosphopantothenate" compartment="c" fbc:charge="-3" fbc:chemicalFormula="C9H15NO8P"/>
      <species boundaryCondition="false" constant="false" hasOnlySubstanceUnits="false" id="M_ppap_c" name="Propanoyl phosphate" compartment="c" fbc:charge="-2" fbc:chemicalFormula="C3H5O5P"/>
      <species boundaryCondition="false" constant="false" hasOnlySubstanceUnits="false" id="M_4ppcys_c" name="N-((R)-4-Phosphopantothenoyl)-L-cysteine" compartment="c" fbc:charge="-3" fbc:chemicalFormula="C12H20N2O9PS"/>
      <species boundaryCondition="false" constant="false" hasOnlySubstanceUnits="false" id="M_r1p_c" name="Alpha-D-Ribose 1-phosphate" compartment="c" fbc:charge="-2" fbc:chemicalFormula="C5H9O8P"/>
      <species boundaryCondition="false" constant="false" hasOnlySubstanceUnits="false" id="M_34hpp_c" name="3-(4-Hydroxyphenyl)pyruvate" compartment="c" fbc:charge="-1" fbc:chemicalFormula="C9H7O4"/>
      <species boundaryCondition="false" constant="false" hasOnlySubstanceUnits="false" id="M_fpram_c" name="2-(Formamido)-N1-(5-phospho-D-ribosyl)acetamidine" compartment="c" fbc:charge="-1" fbc:chemicalFormula="C8H15N3O8P"/>
      <species boundaryCondition="false" constant="false" hasOnlySubstanceUnits="false" id="M_prbamp_c" name="1-(5-Phosphoribosyl)-AMP" compartment="c" fbc:charge="-4" fbc:chemicalFormula="C15H19N5O14P2"/>
      <species boundaryCondition="false" constant="false" hasOnlySubstanceUnits="false" id="M_prfp_c" name="1-(5-Phosphoribosyl)-5-[(5-phosphoribosylamino)methylideneamino]imidazole-4-carboxamide" compartment="c" fbc:charge="-4" fbc:chemicalFormula="C15H21N5O15P2"/>
      <species boundaryCondition="false" constant="false" hasOnlySubstanceUnits="false" id="M_trnapro_c" name="TRNA(Pro)" compartment="c" fbc:charge="0" fbc:chemicalFormula="R"/>
      <species boundaryCondition="false" constant="false" hasOnlySubstanceUnits="false" id="M_protrna_c" name="L-Prolyl-tRNA(Pro)" compartment="c" fbc:charge="1" fbc:chemicalFormula="C5H8NOR"/>
      <species boundaryCondition="false" constant="false" hasOnlySubstanceUnits="false" id="M_skm5p_c" name="Shikimate 5-phosphate" compartment="c" fbc:charge="-3" fbc:chemicalFormula="C7H8O8P"/>
      <species boundaryCondition="false" constant="false" hasOnlySubstanceUnits="false" id="M_ps160_c" name="Phosphatidylserine (dihexadecanoyl, n-C16:0)" compartment="c" fbc:charge="-1" fbc:chemicalFormula="C38H73N1O10P1"/>
      <species boundaryCondition="false" constant="false" hasOnlySubstanceUnits="false" id="M_ps161_c" name="Phosphatidylserine (dihexadec-9-enoyl, n-C16:1)" compartment="c" fbc:charge="-1" fbc:chemicalFormula="C38H69N1O10P1"/>
      <species boundaryCondition="false" constant="false" hasOnlySubstanceUnits="false" id="M_pser__L_c" name="O-Phospho-L-serine" compartment="c" fbc:charge="-2" fbc:chemicalFormula="C3H6NO6P"/>
      <species boundaryCondition="false" constant="false" hasOnlySubstanceUnits="false" id="M_xtsn_c" name="Xanthosine" compartment="c" fbc:charge="0" fbc:chemicalFormula="C10H12N4O6"/>
      <species boundaryCondition="false" constant="false" hasOnlySubstanceUnits="false" id="M_xan_c" name="Xanthine" compartment="c" fbc:charge="0" fbc:chemicalFormula="C5H4N4O2"/>
      <species boundaryCondition="false" constant="false" hasOnlySubstanceUnits="false" id="M_pydam_c" name="Pyridoxamine" compartment="c" fbc:charge="1" fbc:chemicalFormula="C8H13N2O2"/>
      <species boundaryCondition="false" constant="false" hasOnlySubstanceUnits="false" id="M_pydx_c" name="Pyridoxal" compartment="c" fbc:charge="0" fbc:chemicalFormula="C8H9NO3"/>
      <species boundaryCondition="false" constant="false" hasOnlySubstanceUnits="false" id="M_pydxn_c" name="Pyridoxine" compartment="c" fbc:charge="0" fbc:chemicalFormula="C8H11NO3"/>
      <species boundaryCondition="false" constant="false" hasOnlySubstanceUnits="false" id="M_raffin_c" name="Raffinose C18H32O16" compartment="c" fbc:charge="0" fbc:chemicalFormula="C18H32O16"/>
      <species boundaryCondition="false" constant="false" hasOnlySubstanceUnits="false" id="M_sucr_c" name="Sucrose" compartment="c" fbc:charge="0" fbc:chemicalFormula="C12H22O11"/>
      <species boundaryCondition="false" constant="false" hasOnlySubstanceUnits="false" id="M_dmlz_c" name="6,7-Dimethyl-8-(1-D-ribityl)lumazine" compartment="c" fbc:charge="0" fbc:chemicalFormula="C13H18N4O6"/>
      <species boundaryCondition="false" constant="false" hasOnlySubstanceUnits="false" id="M_rib__D_c" name="D-Ribose" compartment="c" fbc:charge="0" fbc:chemicalFormula="C5H10O5"/>
      <species boundaryCondition="false" constant="false" hasOnlySubstanceUnits="false" id="M_rmn_c" name="L-Rhamnose" compartment="c" fbc:charge="0" fbc:chemicalFormula="C6H12O5"/>
      <species boundaryCondition="false" constant="false" hasOnlySubstanceUnits="false" id="M_rml_c" name="L-Rhamnulose" compartment="c" fbc:charge="0" fbc:chemicalFormula="C6H12O5"/>
      <species boundaryCondition="false" constant="false" hasOnlySubstanceUnits="false" id="M_rml1p_c" name="L-Rhamnulose 1-phosphate" compartment="c" fbc:charge="-2" fbc:chemicalFormula="C6H11O8P"/>
      <species boundaryCondition="false" constant="false" hasOnlySubstanceUnits="false" id="M_xu5p__D_c" name="D-Xylulose 5-phosphate" compartment="c" fbc:charge="-2" fbc:chemicalFormula="C5H9O8P"/>
      <species boundaryCondition="false" constant="false" hasOnlySubstanceUnits="false" id="M_sufbcd_c" name="SufBCD scaffold complex" compartment="c" fbc:charge="0" fbc:chemicalFormula="H8O2S6R"/>
      <species boundaryCondition="false" constant="false" hasOnlySubstanceUnits="false" id="M_2fe1s_c" name="[2Fe-1S] desulfurated iron-sulfur cluster" compartment="c" fbc:charge="2" fbc:chemicalFormula="SFe2"/>
      <species boundaryCondition="false" constant="false" hasOnlySubstanceUnits="false" id="M_sufsesh_c" name="SufSE with bound sulfur" compartment="c" fbc:charge="0" fbc:chemicalFormula="HS2R"/>
      <species boundaryCondition="false" constant="false" hasOnlySubstanceUnits="false" id="M_sufse_c" name="SufSE sulfur acceptor complex" compartment="c" fbc:charge="0" fbc:chemicalFormula="HSR"/>
      <species boundaryCondition="false" constant="false" hasOnlySubstanceUnits="false" id="M_sufbcd_2fe2s_c" name="SufBCD with bound [2Fe-2S] cluster" compartment="c" fbc:charge="-2" fbc:chemicalFormula="H4O2S8Fe2R"/>
      <species boundaryCondition="false" constant="false" hasOnlySubstanceUnits="false" id="M_sufbcd_2fe2s2_c" name="SufBCD with two bound [2Fe-2S] clusters" compartment="c" fbc:charge="-4" fbc:chemicalFormula="O2S10Fe4R"/>
      <species boundaryCondition="false" constant="false" hasOnlySubstanceUnits="false" id="M_sufbcd_4fe4s_c" name="SufBCD with bound [4Fe-4S] cluster" compartment="c" fbc:charge="-2" fbc:chemicalFormula="H4O2S10Fe4R"/>
      <species boundaryCondition="false" constant="false" hasOnlySubstanceUnits="false" id="M_salcn_e" name="Salicin" compartment="e" fbc:charge="0" fbc:chemicalFormula="C13H18O7"/>
      <species boundaryCondition="false" constant="false" hasOnlySubstanceUnits="false" id="M_sl26da_c" name="N-Succinyl-LL-2,6-diaminoheptanedioate" compartment="c" fbc:charge="-2" fbc:chemicalFormula="C11H16N2O7"/>
      <species boundaryCondition="false" constant="false" hasOnlySubstanceUnits="false" id="M_sl2a6o_c" name="N-Succinyl-2-L-amino-6-oxoheptanedioate" compartment="c" fbc:charge="-3" fbc:chemicalFormula="C11H12NO8"/>
      <species boundaryCondition="false" constant="false" hasOnlySubstanceUnits="false" id="M_2sephchc_c" name="2-succinyl-5-enolpyruvyl-6-hydroxy-3-cyclohexene-1-carboxylate" compartment="c" fbc:charge="-3" fbc:chemicalFormula="C14H13O9"/>
      <species boundaryCondition="false" constant="false" hasOnlySubstanceUnits="false" id="M_trnaser_c" name="TRNA(Ser)" compartment="c" fbc:charge="0" fbc:chemicalFormula="R"/>
      <species boundaryCondition="false" constant="false" hasOnlySubstanceUnits="false" id="M_sertrna_c" name="L-Seryl-tRNA(Ser)" compartment="c" fbc:charge="1" fbc:chemicalFormula="C3H6NO2R"/>
      <species boundaryCondition="false" constant="false" hasOnlySubstanceUnits="false" id="M_dscl_c" name="Dihydrosirohydrochlorin" compartment="c" fbc:charge="-7" fbc:chemicalFormula="C42H41N4O16"/>
      <species boundaryCondition="false" constant="false" hasOnlySubstanceUnits="false" id="M_copre2_c" name="Cobalt-precorrin-2" compartment="c" fbc:charge="-8" fbc:chemicalFormula="C42H38CoN4O16"/>
      <species boundaryCondition="false" constant="false" hasOnlySubstanceUnits="false" id="M_2shchc_c" name="2-Succinyl-6-hydroxy-2,4-cyclohexadiene-1-carboxylate" compartment="c" fbc:charge="-2" fbc:chemicalFormula="C11H10O6"/>
      <species boundaryCondition="false" constant="false" hasOnlySubstanceUnits="false" id="M_scl_c" name="Sirohydrochlorin" compartment="c" fbc:charge="-7" fbc:chemicalFormula="C42H39N4O16"/>
      <species boundaryCondition="false" constant="false" hasOnlySubstanceUnits="false" id="M_skm_c" name="Shikimate" compartment="c" fbc:charge="-1" fbc:chemicalFormula="C7H9O5"/>
      <species boundaryCondition="false" constant="false" hasOnlySubstanceUnits="false" id="M_suchms_c" name="O-Succinyl-L-homoserine" compartment="c" fbc:charge="-1" fbc:chemicalFormula="C8H12NO6"/>
      <species boundaryCondition="false" constant="false" hasOnlySubstanceUnits="false" id="M_spmd_c" name="Spermidine" compartment="c" fbc:charge="3" fbc:chemicalFormula="C7H22N3"/>
      <species boundaryCondition="false" constant="false" hasOnlySubstanceUnits="false" id="M_o2s_c" name="Superoxide anion" compartment="c" fbc:charge="-1" fbc:chemicalFormula="O2"/>
      <species boundaryCondition="false" constant="false" hasOnlySubstanceUnits="false" id="M_sucbz_c" name="O-Succinylbenzoate" compartment="c" fbc:charge="-2" fbc:chemicalFormula="C11H8O5"/>
      <species boundaryCondition="false" constant="false" hasOnlySubstanceUnits="false" id="M_dtdpglu_c" name="DTDPglucose" compartment="c" fbc:charge="-2" fbc:chemicalFormula="C16H24N2O16P2"/>
      <species boundaryCondition="false" constant="false" hasOnlySubstanceUnits="false" id="M_dtdp4d6dg_c" name="DTDP-4-dehydro-6-deoxy-D-glucose" compartment="c" fbc:charge="-2" fbc:chemicalFormula="C16H22N2O15P2"/>
      <species boundaryCondition="false" constant="false" hasOnlySubstanceUnits="false" id="M_thfglu_c" name="Tetrahydrofolyl Glu 2  C24H27N8O9" compartment="c" fbc:charge="-3" fbc:chemicalFormula="C24H27N8O9"/>
      <species boundaryCondition="false" constant="false" hasOnlySubstanceUnits="false" id="M_thymd_c" name="Thymidine" compartment="c" fbc:charge="0" fbc:chemicalFormula="C10H14N2O5"/>
      <species boundaryCondition="false" constant="false" hasOnlySubstanceUnits="false" id="M_athr__L_c" name="L-Allo-threonine" compartment="c" fbc:charge="0" fbc:chemicalFormula="C4H9NO3"/>
      <species boundaryCondition="false" constant="false" hasOnlySubstanceUnits="false" id="M_trnathr_c" name="TRNA(Thr)" compartment="c" fbc:charge="0" fbc:chemicalFormula="R"/>
      <species boundaryCondition="false" constant="false" hasOnlySubstanceUnits="false" id="M_thrtrna_c" name="L-Threonyl-tRNA(Thr)" compartment="c" fbc:charge="1" fbc:chemicalFormula="C4H8NO2R"/>
      <species boundaryCondition="false" constant="false" hasOnlySubstanceUnits="false" id="M_thym_c" name="Thymine" compartment="c" fbc:charge="0" fbc:chemicalFormula="C5H6N2O2"/>
      <species boundaryCondition="false" constant="false" hasOnlySubstanceUnits="false" id="M_dhgly_c" name="Dehydroglycine" compartment="c" fbc:charge="-1" fbc:chemicalFormula="C2H2NO2"/>
      <species boundaryCondition="false" constant="false" hasOnlySubstanceUnits="false" id="M_4mpetz_c" name="4-Methyl-5-(2-phosphoethyl)-thiazole" compartment="c" fbc:charge="-2" fbc:chemicalFormula="C6H8NO4PS"/>
      <species boundaryCondition="false" constant="false" hasOnlySubstanceUnits="false" id="M_thmmp_c" name="Thiamin monophosphate" compartment="c" fbc:charge="-1" fbc:chemicalFormula="C12H16N4O4PS"/>
      <species boundaryCondition="false" constant="false" hasOnlySubstanceUnits="false" id="M_tre6p_c" name="Alpha,alpha'-Trehalose 6-phosphate" compartment="c" fbc:charge="-2" fbc:chemicalFormula="C12H21O14P"/>
      <species boundaryCondition="false" constant="false" hasOnlySubstanceUnits="false" id="M_Lfmkynr_c" name="L Formylkynurenine C11H12N2O4" compartment="c" fbc:charge="0" fbc:chemicalFormula="C11H12N2O4"/>
      <species boundaryCondition="false" constant="false" hasOnlySubstanceUnits="false" id="M_trnatrp_c" name="TRNA(Trp)" compartment="c" fbc:charge="0" fbc:chemicalFormula="R"/>
      <species boundaryCondition="false" constant="false" hasOnlySubstanceUnits="false" id="M_trptrna_c" name="L-Tryptophanyl-tRNA(Trp)" compartment="c" fbc:charge="1" fbc:chemicalFormula="C11H11N2OR"/>
      <species boundaryCondition="false" constant="false" hasOnlySubstanceUnits="false" id="M_2h3oppan_c" name="2-Hydroxy-3-oxopropanoate" compartment="c" fbc:charge="-1" fbc:chemicalFormula="C3H3O4"/>
      <species boundaryCondition="false" constant="false" hasOnlySubstanceUnits="false" id="M_trnatyr_c" name="TRNA(Tyr)" compartment="c" fbc:charge="0" fbc:chemicalFormula="R"/>
      <species boundaryCondition="false" constant="false" hasOnlySubstanceUnits="false" id="M_tyrtrna_c" name="L-Tyrosyl-tRNA(Tyr)" compartment="c" fbc:charge="1" fbc:chemicalFormula="C9H10NO2R"/>
      <species boundaryCondition="false" constant="false" hasOnlySubstanceUnits="false" id="M_uamag_c" name="UDP-N-acetylmuramoyl-L-alanyl-D-glutamate" compartment="c" fbc:charge="-4" fbc:chemicalFormula="C28H39N5O23P2"/>
      <species boundaryCondition="false" constant="false" hasOnlySubstanceUnits="false" id="M_ugmd_c" name="UDP-N-acetylmuramoyl-L-alanyl-D-gamma-glutamyl-meso-2,6-diaminopimelate" compartment="c" fbc:charge="-4" fbc:chemicalFormula="C35H51N7O26P2"/>
      <species boundaryCondition="false" constant="false" hasOnlySubstanceUnits="false" id="M_uaccg_c" name="UDP-N-acetyl-3-O-(1-carboxyvinyl)-D-glucosamine" compartment="c" fbc:charge="-3" fbc:chemicalFormula="C20H26N3O19P2"/>
      <species boundaryCondition="false" constant="false" hasOnlySubstanceUnits="false" id="M_uama_c" name="UDP-N-acetylmuramoyl-L-alanine" compartment="c" fbc:charge="-3" fbc:chemicalFormula="C23H33N4O20P2"/>
      <species boundaryCondition="false" constant="false" hasOnlySubstanceUnits="false" id="M_uamr_c" name="UDP-N-acetylmuramate" compartment="c" fbc:charge="-3" fbc:chemicalFormula="C20H28N3O19P2"/>
      <species boundaryCondition="false" constant="false" hasOnlySubstanceUnits="false" id="M_decdp_c" name="All trans Decaprenyl diphosphate" compartment="c" fbc:charge="-3" fbc:chemicalFormula="C50H81O7P2"/>
      <species boundaryCondition="false" constant="false" hasOnlySubstanceUnits="false" id="M_uppg3_c" name="Uroporphyrinogen III" compartment="c" fbc:charge="-8" fbc:chemicalFormula="C40H36N4O16"/>
      <species boundaryCondition="false" constant="false" hasOnlySubstanceUnits="false" id="M_allphn_c" name="Allophanate C2H3N2O3" compartment="c" fbc:charge="-1" fbc:chemicalFormula="C2H3N2O3"/>
      <species boundaryCondition="false" constant="false" hasOnlySubstanceUnits="false" id="M_trnaval_c" name="TRNA(Val)" compartment="c" fbc:charge="0" fbc:chemicalFormula="R"/>
      <species boundaryCondition="false" constant="false" hasOnlySubstanceUnits="false" id="M_valtrna_c" name="L-Valyl-tRNA(Val)" compartment="c" fbc:charge="1" fbc:chemicalFormula="C5H10NOR"/>
      <species boundaryCondition="false" constant="false" hasOnlySubstanceUnits="false" id="M_vanlt_c" name="vanillate" compartment="c" fbc:charge="-1" fbc:chemicalFormula="C8H7O4"/>
      <species boundaryCondition="false" constant="false" hasOnlySubstanceUnits="false" id="M_xyl__D_c" name="D-Xylose" compartment="c" fbc:charge="0" fbc:chemicalFormula="C5H10O5"/>
      <species boundaryCondition="false" constant="false" hasOnlySubstanceUnits="false" id="M_xylu__D_c" name="D-Xylulose" compartment="c" fbc:charge="0" fbc:chemicalFormula="C5H10O5"/>
      <species boundaryCondition="false" constant="false" hasOnlySubstanceUnits="false" id="M_xylt_c" name="Xylitol C5H12O5" compartment="c" fbc:charge="0" fbc:chemicalFormula="C5H12O5"/>
    </listOfSpecies>
    <fbc:listOfGeneProducts>
      <fbc:geneProduct fbc:id="G_Microbacterium_sp_CGR2-contig1_3536" fbc:label="Microbacterium_sp_CGR2-contig1_3536" fbc:name="Microbacterium_sp_CGR2-contig1_3536"/>
      <fbc:geneProduct fbc:id="G_Microbacterium_sp_CGR2-contig1_3437" fbc:label="Microbacterium_sp_CGR2-contig1_3437" fbc:name="Microbacterium_sp_CGR2-contig1_3437"/>
      <fbc:geneProduct fbc:id="G_Microbacterium_sp_CGR2-contig1_3436" fbc:label="Microbacterium_sp_CGR2-contig1_3436" fbc:name="Microbacterium_sp_CGR2-contig1_3436"/>
      <fbc:geneProduct fbc:id="G_Microbacterium_sp_CGR2-contig1_3612" fbc:label="Microbacterium_sp_CGR2-contig1_3612" fbc:name="Microbacterium_sp_CGR2-contig1_3612"/>
      <fbc:geneProduct fbc:id="G_Microbacterium_sp_CGR2-contig1_3067" fbc:label="Microbacterium_sp_CGR2-contig1_3067" fbc:name="Microbacterium_sp_CGR2-contig1_3067"/>
      <fbc:geneProduct fbc:id="G_Microbacterium_sp_CGR2-contig1_1381" fbc:label="Microbacterium_sp_CGR2-contig1_1381" fbc:name="Microbacterium_sp_CGR2-contig1_1381"/>
      <fbc:geneProduct fbc:id="G_Microbacterium_sp_CGR2-contig1_3576" fbc:label="Microbacterium_sp_CGR2-contig1_3576" fbc:name="Microbacterium_sp_CGR2-contig1_3576"/>
      <fbc:geneProduct fbc:id="G_Microbacterium_sp_CGR2-contig1_351" fbc:label="Microbacterium_sp_CGR2-contig1_351" fbc:name="Microbacterium_sp_CGR2-contig1_351"/>
      <fbc:geneProduct fbc:id="G_Microbacterium_sp_CGR2-contig1_3053" fbc:label="Microbacterium_sp_CGR2-contig1_3053" fbc:name="Microbacterium_sp_CGR2-contig1_3053"/>
      <fbc:geneProduct fbc:id="G_Microbacterium_sp_CGR2-contig1_3499" fbc:label="Microbacterium_sp_CGR2-contig1_3499" fbc:name="Microbacterium_sp_CGR2-contig1_3499"/>
      <fbc:geneProduct fbc:id="G_Microbacterium_sp_CGR2-contig1_3435" fbc:label="Microbacterium_sp_CGR2-contig1_3435" fbc:name="Microbacterium_sp_CGR2-contig1_3435"/>
      <fbc:geneProduct fbc:id="G_Microbacterium_sp_CGR2-contig1_3438" fbc:label="Microbacterium_sp_CGR2-contig1_3438" fbc:name="Microbacterium_sp_CGR2-contig1_3438"/>
      <fbc:geneProduct fbc:id="G_Microbacterium_sp_CGR2-contig1_3444" fbc:label="Microbacterium_sp_CGR2-contig1_3444" fbc:name="Microbacterium_sp_CGR2-contig1_3444"/>
      <fbc:geneProduct fbc:id="G_Microbacterium_sp_CGR2-contig1_550" fbc:label="Microbacterium_sp_CGR2-contig1_550" fbc:name="Microbacterium_sp_CGR2-contig1_550"/>
      <fbc:geneProduct fbc:id="G_Microbacterium_sp_CGR2-contig1_2247" fbc:label="Microbacterium_sp_CGR2-contig1_2247" fbc:name="Microbacterium_sp_CGR2-contig1_2247"/>
      <fbc:geneProduct fbc:id="G_Microbacterium_sp_CGR2-contig1_2057" fbc:label="Microbacterium_sp_CGR2-contig1_2057" fbc:name="Microbacterium_sp_CGR2-contig1_2057"/>
      <fbc:geneProduct fbc:id="G_Microbacterium_sp_CGR2-contig1_3493" fbc:label="Microbacterium_sp_CGR2-contig1_3493" fbc:name="Microbacterium_sp_CGR2-contig1_3493"/>
      <fbc:geneProduct fbc:id="G_Microbacterium_sp_CGR2-contig1_213" fbc:label="Microbacterium_sp_CGR2-contig1_213" fbc:name="Microbacterium_sp_CGR2-contig1_213"/>
      <fbc:geneProduct fbc:id="G_Microbacterium_sp_CGR2-contig1_536" fbc:label="Microbacterium_sp_CGR2-contig1_536" fbc:name="Microbacterium_sp_CGR2-contig1_536"/>
      <fbc:geneProduct fbc:id="G_Microbacterium_sp_CGR2-contig2_181" fbc:label="Microbacterium_sp_CGR2-contig2_181" fbc:name="Microbacterium_sp_CGR2-contig2_181"/>
      <fbc:geneProduct fbc:id="G_Microbacterium_sp_CGR2-contig1_553" fbc:label="Microbacterium_sp_CGR2-contig1_553" fbc:name="Microbacterium_sp_CGR2-contig1_553"/>
      <fbc:geneProduct fbc:id="G_Microbacterium_sp_CGR2-contig1_2994" fbc:label="Microbacterium_sp_CGR2-contig1_2994" fbc:name="Microbacterium_sp_CGR2-contig1_2994"/>
      <fbc:geneProduct fbc:id="G_Microbacterium_sp_CGR2-contig1_2594" fbc:label="Microbacterium_sp_CGR2-contig1_2594" fbc:name="Microbacterium_sp_CGR2-contig1_2594"/>
      <fbc:geneProduct fbc:id="G_Microbacterium_sp_CGR2-contig1_1404" fbc:label="Microbacterium_sp_CGR2-contig1_1404" fbc:name="Microbacterium_sp_CGR2-contig1_1404"/>
      <fbc:geneProduct fbc:id="G_Microbacterium_sp_CGR2-contig1_2822" fbc:label="Microbacterium_sp_CGR2-contig1_2822" fbc:name="Microbacterium_sp_CGR2-contig1_2822"/>
      <fbc:geneProduct fbc:id="G_Microbacterium_sp_CGR2-contig1_1113" fbc:label="Microbacterium_sp_CGR2-contig1_1113" fbc:name="Microbacterium_sp_CGR2-contig1_1113"/>
      <fbc:geneProduct fbc:id="G_Microbacterium_sp_CGR2-contig1_1929" fbc:label="Microbacterium_sp_CGR2-contig1_1929" fbc:name="Microbacterium_sp_CGR2-contig1_1929"/>
      <fbc:geneProduct fbc:id="G_Microbacterium_sp_CGR2-contig2_104" fbc:label="Microbacterium_sp_CGR2-contig2_104" fbc:name="Microbacterium_sp_CGR2-contig2_104"/>
      <fbc:geneProduct fbc:id="G_Microbacterium_sp_CGR2-contig2_105" fbc:label="Microbacterium_sp_CGR2-contig2_105" fbc:name="Microbacterium_sp_CGR2-contig2_105"/>
      <fbc:geneProduct fbc:id="G_Microbacterium_sp_CGR2-contig2_100" fbc:label="Microbacterium_sp_CGR2-contig2_100" fbc:name="Microbacterium_sp_CGR2-contig2_100"/>
      <fbc:geneProduct fbc:id="G_Microbacterium_sp_CGR2-contig2_9" fbc:label="Microbacterium_sp_CGR2-contig2_9" fbc:name="Microbacterium_sp_CGR2-contig2_9"/>
      <fbc:geneProduct fbc:id="G_Microbacterium_sp_CGR2-contig2_10" fbc:label="Microbacterium_sp_CGR2-contig2_10" fbc:name="Microbacterium_sp_CGR2-contig2_10"/>
      <fbc:geneProduct fbc:id="G_Microbacterium_sp_CGR2-contig1_502" fbc:label="Microbacterium_sp_CGR2-contig1_502" fbc:name="Microbacterium_sp_CGR2-contig1_502"/>
      <fbc:geneProduct fbc:id="G_Microbacterium_sp_CGR2-contig1_2600" fbc:label="Microbacterium_sp_CGR2-contig1_2600" fbc:name="Microbacterium_sp_CGR2-contig1_2600"/>
      <fbc:geneProduct fbc:id="G_Microbacterium_sp_CGR2-contig1_2599" fbc:label="Microbacterium_sp_CGR2-contig1_2599" fbc:name="Microbacterium_sp_CGR2-contig1_2599"/>
      <fbc:geneProduct fbc:id="G_Microbacterium_sp_CGR2-contig1_803" fbc:label="Microbacterium_sp_CGR2-contig1_803" fbc:name="Microbacterium_sp_CGR2-contig1_803"/>
      <fbc:geneProduct fbc:id="G_Microbacterium_sp_CGR2-contig1_161" fbc:label="Microbacterium_sp_CGR2-contig1_161" fbc:name="Microbacterium_sp_CGR2-contig1_161"/>
      <fbc:geneProduct fbc:id="G_Microbacterium_sp_CGR2-contig1_2152" fbc:label="Microbacterium_sp_CGR2-contig1_2152" fbc:name="Microbacterium_sp_CGR2-contig1_2152"/>
      <fbc:geneProduct fbc:id="G_Microbacterium_sp_CGR2-contig1_1447" fbc:label="Microbacterium_sp_CGR2-contig1_1447" fbc:name="Microbacterium_sp_CGR2-contig1_1447"/>
      <fbc:geneProduct fbc:id="G_Microbacterium_sp_CGR2-contig1_2823" fbc:label="Microbacterium_sp_CGR2-contig1_2823" fbc:name="Microbacterium_sp_CGR2-contig1_2823"/>
      <fbc:geneProduct fbc:id="G_Microbacterium_sp_CGR2-contig1_1438" fbc:label="Microbacterium_sp_CGR2-contig1_1438" fbc:name="Microbacterium_sp_CGR2-contig1_1438"/>
      <fbc:geneProduct fbc:id="G_Microbacterium_sp_CGR2-contig1_2998" fbc:label="Microbacterium_sp_CGR2-contig1_2998" fbc:name="Microbacterium_sp_CGR2-contig1_2998"/>
      <fbc:geneProduct fbc:id="G_Microbacterium_sp_CGR2-contig2_8" fbc:label="Microbacterium_sp_CGR2-contig2_8" fbc:name="Microbacterium_sp_CGR2-contig2_8"/>
      <fbc:geneProduct fbc:id="G_Microbacterium_sp_CGR2-contig1_1293" fbc:label="Microbacterium_sp_CGR2-contig1_1293" fbc:name="Microbacterium_sp_CGR2-contig1_1293"/>
      <fbc:geneProduct fbc:id="G_Microbacterium_sp_CGR2-contig1_1959" fbc:label="Microbacterium_sp_CGR2-contig1_1959" fbc:name="Microbacterium_sp_CGR2-contig1_1959"/>
      <fbc:geneProduct fbc:id="G_Microbacterium_sp_CGR2-contig1_144" fbc:label="Microbacterium_sp_CGR2-contig1_144" fbc:name="Microbacterium_sp_CGR2-contig1_144"/>
      <fbc:geneProduct fbc:id="G_Microbacterium_sp_CGR2-contig1_3266" fbc:label="Microbacterium_sp_CGR2-contig1_3266" fbc:name="Microbacterium_sp_CGR2-contig1_3266"/>
      <fbc:geneProduct fbc:id="G_Microbacterium_sp_CGR2-contig1_55" fbc:label="Microbacterium_sp_CGR2-contig1_55" fbc:name="Microbacterium_sp_CGR2-contig1_55"/>
      <fbc:geneProduct fbc:id="G_Microbacterium_sp_CGR2-contig2_110" fbc:label="Microbacterium_sp_CGR2-contig2_110" fbc:name="Microbacterium_sp_CGR2-contig2_110"/>
      <fbc:geneProduct fbc:id="G_Microbacterium_sp_CGR2-contig1_122" fbc:label="Microbacterium_sp_CGR2-contig1_122" fbc:name="Microbacterium_sp_CGR2-contig1_122"/>
      <fbc:geneProduct fbc:id="G_Microbacterium_sp_CGR2-contig1_1023" fbc:label="Microbacterium_sp_CGR2-contig1_1023" fbc:name="Microbacterium_sp_CGR2-contig1_1023"/>
      <fbc:geneProduct fbc:id="G_Microbacterium_sp_CGR2-contig1_2069" fbc:label="Microbacterium_sp_CGR2-contig1_2069" fbc:name="Microbacterium_sp_CGR2-contig1_2069"/>
      <fbc:geneProduct fbc:id="G_Microbacterium_sp_CGR2-contig1_251" fbc:label="Microbacterium_sp_CGR2-contig1_251" fbc:name="Microbacterium_sp_CGR2-contig1_251"/>
      <fbc:geneProduct fbc:id="G_Microbacterium_sp_CGR2-contig1_3637" fbc:label="Microbacterium_sp_CGR2-contig1_3637" fbc:name="Microbacterium_sp_CGR2-contig1_3637"/>
      <fbc:geneProduct fbc:id="G_Microbacterium_sp_CGR2-contig1_1394" fbc:label="Microbacterium_sp_CGR2-contig1_1394" fbc:name="Microbacterium_sp_CGR2-contig1_1394"/>
      <fbc:geneProduct fbc:id="G_Microbacterium_sp_CGR2-contig1_785" fbc:label="Microbacterium_sp_CGR2-contig1_785" fbc:name="Microbacterium_sp_CGR2-contig1_785"/>
      <fbc:geneProduct fbc:id="G_Microbacterium_sp_CGR2-contig1_784" fbc:label="Microbacterium_sp_CGR2-contig1_784" fbc:name="Microbacterium_sp_CGR2-contig1_784"/>
      <fbc:geneProduct fbc:id="G_Microbacterium_sp_CGR2-contig1_857" fbc:label="Microbacterium_sp_CGR2-contig1_857" fbc:name="Microbacterium_sp_CGR2-contig1_857"/>
      <fbc:geneProduct fbc:id="G_Microbacterium_sp_CGR2-contig1_1088" fbc:label="Microbacterium_sp_CGR2-contig1_1088" fbc:name="Microbacterium_sp_CGR2-contig1_1088"/>
      <fbc:geneProduct fbc:id="G_Microbacterium_sp_CGR2-contig1_2097" fbc:label="Microbacterium_sp_CGR2-contig1_2097" fbc:name="Microbacterium_sp_CGR2-contig1_2097"/>
      <fbc:geneProduct fbc:id="G_Microbacterium_sp_CGR2-contig1_375" fbc:label="Microbacterium_sp_CGR2-contig1_375" fbc:name="Microbacterium_sp_CGR2-contig1_375"/>
      <fbc:geneProduct fbc:id="G_Microbacterium_sp_CGR2-contig1_1382" fbc:label="Microbacterium_sp_CGR2-contig1_1382" fbc:name="Microbacterium_sp_CGR2-contig1_1382"/>
      <fbc:geneProduct fbc:id="G_Microbacterium_sp_CGR2-contig1_2098" fbc:label="Microbacterium_sp_CGR2-contig1_2098" fbc:name="Microbacterium_sp_CGR2-contig1_2098"/>
      <fbc:geneProduct fbc:id="G_Microbacterium_sp_CGR2-contig1_894" fbc:label="Microbacterium_sp_CGR2-contig1_894" fbc:name="Microbacterium_sp_CGR2-contig1_894"/>
      <fbc:geneProduct fbc:id="G_Microbacterium_sp_CGR2-contig1_1892" fbc:label="Microbacterium_sp_CGR2-contig1_1892" fbc:name="Microbacterium_sp_CGR2-contig1_1892"/>
      <fbc:geneProduct fbc:id="G_Microbacterium_sp_CGR2-contig1_3197" fbc:label="Microbacterium_sp_CGR2-contig1_3197" fbc:name="Microbacterium_sp_CGR2-contig1_3197"/>
      <fbc:geneProduct fbc:id="G_Microbacterium_sp_CGR2-contig1_802" fbc:label="Microbacterium_sp_CGR2-contig1_802" fbc:name="Microbacterium_sp_CGR2-contig1_802"/>
      <fbc:geneProduct fbc:id="G_Microbacterium_sp_CGR2-contig1_3321" fbc:label="Microbacterium_sp_CGR2-contig1_3321" fbc:name="Microbacterium_sp_CGR2-contig1_3321"/>
      <fbc:geneProduct fbc:id="G_Microbacterium_sp_CGR2-contig2_11" fbc:label="Microbacterium_sp_CGR2-contig2_11" fbc:name="Microbacterium_sp_CGR2-contig2_11"/>
      <fbc:geneProduct fbc:id="G_Microbacterium_sp_CGR2-contig1_2366" fbc:label="Microbacterium_sp_CGR2-contig1_2366" fbc:name="Microbacterium_sp_CGR2-contig1_2366"/>
      <fbc:geneProduct fbc:id="G_Microbacterium_sp_CGR2-contig1_183" fbc:label="Microbacterium_sp_CGR2-contig1_183" fbc:name="Microbacterium_sp_CGR2-contig1_183"/>
      <fbc:geneProduct fbc:id="G_Microbacterium_sp_CGR2-contig1_2072" fbc:label="Microbacterium_sp_CGR2-contig1_2072" fbc:name="Microbacterium_sp_CGR2-contig1_2072"/>
      <fbc:geneProduct fbc:id="G_Microbacterium_sp_CGR2-contig1_2317" fbc:label="Microbacterium_sp_CGR2-contig1_2317" fbc:name="Microbacterium_sp_CGR2-contig1_2317"/>
      <fbc:geneProduct fbc:id="G_Microbacterium_sp_CGR2-contig1_2318" fbc:label="Microbacterium_sp_CGR2-contig1_2318" fbc:name="Microbacterium_sp_CGR2-contig1_2318"/>
      <fbc:geneProduct fbc:id="G_Microbacterium_sp_CGR2-contig1_3017" fbc:label="Microbacterium_sp_CGR2-contig1_3017" fbc:name="Microbacterium_sp_CGR2-contig1_3017"/>
      <fbc:geneProduct fbc:id="G_Microbacterium_sp_CGR2-contig2_96" fbc:label="Microbacterium_sp_CGR2-contig2_96" fbc:name="Microbacterium_sp_CGR2-contig2_96"/>
      <fbc:geneProduct fbc:id="G_Microbacterium_sp_CGR2-contig1_2396" fbc:label="Microbacterium_sp_CGR2-contig1_2396" fbc:name="Microbacterium_sp_CGR2-contig1_2396"/>
      <fbc:geneProduct fbc:id="G_Microbacterium_sp_CGR2-contig1_1092" fbc:label="Microbacterium_sp_CGR2-contig1_1092" fbc:name="Microbacterium_sp_CGR2-contig1_1092"/>
      <fbc:geneProduct fbc:id="G_Microbacterium_sp_CGR2-contig1_3016" fbc:label="Microbacterium_sp_CGR2-contig1_3016" fbc:name="Microbacterium_sp_CGR2-contig1_3016"/>
      <fbc:geneProduct fbc:id="G_Microbacterium_sp_CGR2-contig1_439" fbc:label="Microbacterium_sp_CGR2-contig1_439" fbc:name="Microbacterium_sp_CGR2-contig1_439"/>
      <fbc:geneProduct fbc:id="G_Microbacterium_sp_CGR2-contig1_437" fbc:label="Microbacterium_sp_CGR2-contig1_437" fbc:name="Microbacterium_sp_CGR2-contig1_437"/>
      <fbc:geneProduct fbc:id="G_Microbacterium_sp_CGR2-contig1_435" fbc:label="Microbacterium_sp_CGR2-contig1_435" fbc:name="Microbacterium_sp_CGR2-contig1_435"/>
      <fbc:geneProduct fbc:id="G_Microbacterium_sp_CGR2-contig1_2016" fbc:label="Microbacterium_sp_CGR2-contig1_2016" fbc:name="Microbacterium_sp_CGR2-contig1_2016"/>
      <fbc:geneProduct fbc:id="G_Microbacterium_sp_CGR2-contig1_2014" fbc:label="Microbacterium_sp_CGR2-contig1_2014" fbc:name="Microbacterium_sp_CGR2-contig1_2014"/>
      <fbc:geneProduct fbc:id="G_Microbacterium_sp_CGR2-contig1_646" fbc:label="Microbacterium_sp_CGR2-contig1_646" fbc:name="Microbacterium_sp_CGR2-contig1_646"/>
      <fbc:geneProduct fbc:id="G_Microbacterium_sp_CGR2-contig1_471" fbc:label="Microbacterium_sp_CGR2-contig1_471" fbc:name="Microbacterium_sp_CGR2-contig1_471"/>
      <fbc:geneProduct fbc:id="G_Microbacterium_sp_CGR2-contig1_2633" fbc:label="Microbacterium_sp_CGR2-contig1_2633" fbc:name="Microbacterium_sp_CGR2-contig1_2633"/>
      <fbc:geneProduct fbc:id="G_Microbacterium_sp_CGR2-contig1_221" fbc:label="Microbacterium_sp_CGR2-contig1_221" fbc:name="Microbacterium_sp_CGR2-contig1_221"/>
      <fbc:geneProduct fbc:id="G_Microbacterium_sp_CGR2-contig1_1960" fbc:label="Microbacterium_sp_CGR2-contig1_1960" fbc:name="Microbacterium_sp_CGR2-contig1_1960"/>
      <fbc:geneProduct fbc:id="G_Microbacterium_sp_CGR2-contig1_2806" fbc:label="Microbacterium_sp_CGR2-contig1_2806" fbc:name="Microbacterium_sp_CGR2-contig1_2806"/>
      <fbc:geneProduct fbc:id="G_Microbacterium_sp_CGR2-contig1_2099" fbc:label="Microbacterium_sp_CGR2-contig1_2099" fbc:name="Microbacterium_sp_CGR2-contig1_2099"/>
      <fbc:geneProduct fbc:id="G_Microbacterium_sp_CGR2-contig1_329" fbc:label="Microbacterium_sp_CGR2-contig1_329" fbc:name="Microbacterium_sp_CGR2-contig1_329"/>
      <fbc:geneProduct fbc:id="G_Microbacterium_sp_CGR2-contig1_2382" fbc:label="Microbacterium_sp_CGR2-contig1_2382" fbc:name="Microbacterium_sp_CGR2-contig1_2382"/>
      <fbc:geneProduct fbc:id="G_Microbacterium_sp_CGR2-contig1_2615" fbc:label="Microbacterium_sp_CGR2-contig1_2615" fbc:name="Microbacterium_sp_CGR2-contig1_2615"/>
      <fbc:geneProduct fbc:id="G_Microbacterium_sp_CGR2-contig1_2949" fbc:label="Microbacterium_sp_CGR2-contig1_2949" fbc:name="Microbacterium_sp_CGR2-contig1_2949"/>
      <fbc:geneProduct fbc:id="G_Microbacterium_sp_CGR2-contig1_2454" fbc:label="Microbacterium_sp_CGR2-contig1_2454" fbc:name="Microbacterium_sp_CGR2-contig1_2454"/>
      <fbc:geneProduct fbc:id="G_Microbacterium_sp_CGR2-contig1_1466" fbc:label="Microbacterium_sp_CGR2-contig1_1466" fbc:name="Microbacterium_sp_CGR2-contig1_1466"/>
      <fbc:geneProduct fbc:id="G_Microbacterium_sp_CGR2-contig1_1130" fbc:label="Microbacterium_sp_CGR2-contig1_1130" fbc:name="Microbacterium_sp_CGR2-contig1_1130"/>
      <fbc:geneProduct fbc:id="G_Microbacterium_sp_CGR2-contig1_3241" fbc:label="Microbacterium_sp_CGR2-contig1_3241" fbc:name="Microbacterium_sp_CGR2-contig1_3241"/>
      <fbc:geneProduct fbc:id="G_Microbacterium_sp_CGR2-contig1_3378" fbc:label="Microbacterium_sp_CGR2-contig1_3378" fbc:name="Microbacterium_sp_CGR2-contig1_3378"/>
      <fbc:geneProduct fbc:id="G_Microbacterium_sp_CGR2-contig1_302" fbc:label="Microbacterium_sp_CGR2-contig1_302" fbc:name="Microbacterium_sp_CGR2-contig1_302"/>
      <fbc:geneProduct fbc:id="G_Microbacterium_sp_CGR2-contig1_2802" fbc:label="Microbacterium_sp_CGR2-contig1_2802" fbc:name="Microbacterium_sp_CGR2-contig1_2802"/>
      <fbc:geneProduct fbc:id="G_Microbacterium_sp_CGR2-contig1_696" fbc:label="Microbacterium_sp_CGR2-contig1_696" fbc:name="Microbacterium_sp_CGR2-contig1_696"/>
      <fbc:geneProduct fbc:id="G_Microbacterium_sp_CGR2-contig1_3275" fbc:label="Microbacterium_sp_CGR2-contig1_3275" fbc:name="Microbacterium_sp_CGR2-contig1_3275"/>
      <fbc:geneProduct fbc:id="G_Microbacterium_sp_CGR2-contig1_3194" fbc:label="Microbacterium_sp_CGR2-contig1_3194" fbc:name="Microbacterium_sp_CGR2-contig1_3194"/>
      <fbc:geneProduct fbc:id="G_Microbacterium_sp_CGR2-contig1_2494" fbc:label="Microbacterium_sp_CGR2-contig1_2494" fbc:name="Microbacterium_sp_CGR2-contig1_2494"/>
      <fbc:geneProduct fbc:id="G_Microbacterium_sp_CGR2-contig2_238" fbc:label="Microbacterium_sp_CGR2-contig2_238" fbc:name="Microbacterium_sp_CGR2-contig2_238"/>
      <fbc:geneProduct fbc:id="G_Microbacterium_sp_CGR2-contig1_2172" fbc:label="Microbacterium_sp_CGR2-contig1_2172" fbc:name="Microbacterium_sp_CGR2-contig1_2172"/>
      <fbc:geneProduct fbc:id="G_Microbacterium_sp_CGR2-contig1_1681" fbc:label="Microbacterium_sp_CGR2-contig1_1681" fbc:name="Microbacterium_sp_CGR2-contig1_1681"/>
      <fbc:geneProduct fbc:id="G_Microbacterium_sp_CGR2-contig1_429" fbc:label="Microbacterium_sp_CGR2-contig1_429" fbc:name="Microbacterium_sp_CGR2-contig1_429"/>
      <fbc:geneProduct fbc:id="G_Microbacterium_sp_CGR2-contig1_2424" fbc:label="Microbacterium_sp_CGR2-contig1_2424" fbc:name="Microbacterium_sp_CGR2-contig1_2424"/>
      <fbc:geneProduct fbc:id="G_Microbacterium_sp_CGR2-contig2_6" fbc:label="Microbacterium_sp_CGR2-contig2_6" fbc:name="Microbacterium_sp_CGR2-contig2_6"/>
      <fbc:geneProduct fbc:id="G_Microbacterium_sp_CGR2-contig1_1068" fbc:label="Microbacterium_sp_CGR2-contig1_1068" fbc:name="Microbacterium_sp_CGR2-contig1_1068"/>
      <fbc:geneProduct fbc:id="G_Microbacterium_sp_CGR2-contig1_194" fbc:label="Microbacterium_sp_CGR2-contig1_194" fbc:name="Microbacterium_sp_CGR2-contig1_194"/>
      <fbc:geneProduct fbc:id="G_Microbacterium_sp_CGR2-contig1_818" fbc:label="Microbacterium_sp_CGR2-contig1_818" fbc:name="Microbacterium_sp_CGR2-contig1_818"/>
      <fbc:geneProduct fbc:id="G_Microbacterium_sp_CGR2-contig1_2459" fbc:label="Microbacterium_sp_CGR2-contig1_2459" fbc:name="Microbacterium_sp_CGR2-contig1_2459"/>
      <fbc:geneProduct fbc:id="G_Microbacterium_sp_CGR2-contig1_154" fbc:label="Microbacterium_sp_CGR2-contig1_154" fbc:name="Microbacterium_sp_CGR2-contig1_154"/>
      <fbc:geneProduct fbc:id="G_Microbacterium_sp_CGR2-contig1_2485" fbc:label="Microbacterium_sp_CGR2-contig1_2485" fbc:name="Microbacterium_sp_CGR2-contig1_2485"/>
      <fbc:geneProduct fbc:id="G_Microbacterium_sp_CGR2-contig1_3587" fbc:label="Microbacterium_sp_CGR2-contig1_3587" fbc:name="Microbacterium_sp_CGR2-contig1_3587"/>
      <fbc:geneProduct fbc:id="G_Microbacterium_sp_CGR2-contig1_3012" fbc:label="Microbacterium_sp_CGR2-contig1_3012" fbc:name="Microbacterium_sp_CGR2-contig1_3012"/>
      <fbc:geneProduct fbc:id="G_Microbacterium_sp_CGR2-contig1_2718" fbc:label="Microbacterium_sp_CGR2-contig1_2718" fbc:name="Microbacterium_sp_CGR2-contig1_2718"/>
      <fbc:geneProduct fbc:id="G_Microbacterium_sp_CGR2-contig1_1242" fbc:label="Microbacterium_sp_CGR2-contig1_1242" fbc:name="Microbacterium_sp_CGR2-contig1_1242"/>
      <fbc:geneProduct fbc:id="G_Microbacterium_sp_CGR2-contig1_2933" fbc:label="Microbacterium_sp_CGR2-contig1_2933" fbc:name="Microbacterium_sp_CGR2-contig1_2933"/>
      <fbc:geneProduct fbc:id="G_Microbacterium_sp_CGR2-contig1_155" fbc:label="Microbacterium_sp_CGR2-contig1_155" fbc:name="Microbacterium_sp_CGR2-contig1_155"/>
      <fbc:geneProduct fbc:id="G_Microbacterium_sp_CGR2-contig1_2251" fbc:label="Microbacterium_sp_CGR2-contig1_2251" fbc:name="Microbacterium_sp_CGR2-contig1_2251"/>
      <fbc:geneProduct fbc:id="G_Microbacterium_sp_CGR2-contig1_2521" fbc:label="Microbacterium_sp_CGR2-contig1_2521" fbc:name="Microbacterium_sp_CGR2-contig1_2521"/>
      <fbc:geneProduct fbc:id="G_Microbacterium_sp_CGR2-contig1_509" fbc:label="Microbacterium_sp_CGR2-contig1_509" fbc:name="Microbacterium_sp_CGR2-contig1_509"/>
      <fbc:geneProduct fbc:id="G_Microbacterium_sp_CGR2-contig1_2538" fbc:label="Microbacterium_sp_CGR2-contig1_2538" fbc:name="Microbacterium_sp_CGR2-contig1_2538"/>
      <fbc:geneProduct fbc:id="G_Microbacterium_sp_CGR2-contig1_2309" fbc:label="Microbacterium_sp_CGR2-contig1_2309" fbc:name="Microbacterium_sp_CGR2-contig1_2309"/>
      <fbc:geneProduct fbc:id="G_Microbacterium_sp_CGR2-contig1_227" fbc:label="Microbacterium_sp_CGR2-contig1_227" fbc:name="Microbacterium_sp_CGR2-contig1_227"/>
      <fbc:geneProduct fbc:id="G_Microbacterium_sp_CGR2-contig1_1860" fbc:label="Microbacterium_sp_CGR2-contig1_1860" fbc:name="Microbacterium_sp_CGR2-contig1_1860"/>
      <fbc:geneProduct fbc:id="G_Microbacterium_sp_CGR2-contig1_2919" fbc:label="Microbacterium_sp_CGR2-contig1_2919" fbc:name="Microbacterium_sp_CGR2-contig1_2919"/>
      <fbc:geneProduct fbc:id="G_Microbacterium_sp_CGR2-contig1_2475" fbc:label="Microbacterium_sp_CGR2-contig1_2475" fbc:name="Microbacterium_sp_CGR2-contig1_2475"/>
      <fbc:geneProduct fbc:id="G_Microbacterium_sp_CGR2-contig1_2473" fbc:label="Microbacterium_sp_CGR2-contig1_2473" fbc:name="Microbacterium_sp_CGR2-contig1_2473"/>
      <fbc:geneProduct fbc:id="G_Microbacterium_sp_CGR2-contig1_2315" fbc:label="Microbacterium_sp_CGR2-contig1_2315" fbc:name="Microbacterium_sp_CGR2-contig1_2315"/>
      <fbc:geneProduct fbc:id="G_Microbacterium_sp_CGR2-contig1_3051" fbc:label="Microbacterium_sp_CGR2-contig1_3051" fbc:name="Microbacterium_sp_CGR2-contig1_3051"/>
      <fbc:geneProduct fbc:id="G_Microbacterium_sp_CGR2-contig1_3052" fbc:label="Microbacterium_sp_CGR2-contig1_3052" fbc:name="Microbacterium_sp_CGR2-contig1_3052"/>
      <fbc:geneProduct fbc:id="G_Microbacterium_sp_CGR2-contig1_2078" fbc:label="Microbacterium_sp_CGR2-contig1_2078" fbc:name="Microbacterium_sp_CGR2-contig1_2078"/>
      <fbc:geneProduct fbc:id="G_Microbacterium_sp_CGR2-contig2_157" fbc:label="Microbacterium_sp_CGR2-contig2_157" fbc:name="Microbacterium_sp_CGR2-contig2_157"/>
      <fbc:geneProduct fbc:id="G_Microbacterium_sp_CGR2-contig1_3479" fbc:label="Microbacterium_sp_CGR2-contig1_3479" fbc:name="Microbacterium_sp_CGR2-contig1_3479"/>
      <fbc:geneProduct fbc:id="G_Microbacterium_sp_CGR2-contig1_222" fbc:label="Microbacterium_sp_CGR2-contig1_222" fbc:name="Microbacterium_sp_CGR2-contig1_222"/>
      <fbc:geneProduct fbc:id="G_Microbacterium_sp_CGR2-contig1_1336" fbc:label="Microbacterium_sp_CGR2-contig1_1336" fbc:name="Microbacterium_sp_CGR2-contig1_1336"/>
      <fbc:geneProduct fbc:id="G_Microbacterium_sp_CGR2-contig1_223" fbc:label="Microbacterium_sp_CGR2-contig1_223" fbc:name="Microbacterium_sp_CGR2-contig1_223"/>
      <fbc:geneProduct fbc:id="G_Microbacterium_sp_CGR2-contig1_2929" fbc:label="Microbacterium_sp_CGR2-contig1_2929" fbc:name="Microbacterium_sp_CGR2-contig1_2929"/>
      <fbc:geneProduct fbc:id="G_Microbacterium_sp_CGR2-contig1_2930" fbc:label="Microbacterium_sp_CGR2-contig1_2930" fbc:name="Microbacterium_sp_CGR2-contig1_2930"/>
      <fbc:geneProduct fbc:id="G_Microbacterium_sp_CGR2-contig1_1465" fbc:label="Microbacterium_sp_CGR2-contig1_1465" fbc:name="Microbacterium_sp_CGR2-contig1_1465"/>
      <fbc:geneProduct fbc:id="G_Microbacterium_sp_CGR2-contig2_165" fbc:label="Microbacterium_sp_CGR2-contig2_165" fbc:name="Microbacterium_sp_CGR2-contig2_165"/>
      <fbc:geneProduct fbc:id="G_Microbacterium_sp_CGR2-contig1_1397" fbc:label="Microbacterium_sp_CGR2-contig1_1397" fbc:name="Microbacterium_sp_CGR2-contig1_1397"/>
      <fbc:geneProduct fbc:id="G_Microbacterium_sp_CGR2-contig1_1395" fbc:label="Microbacterium_sp_CGR2-contig1_1395" fbc:name="Microbacterium_sp_CGR2-contig1_1395"/>
      <fbc:geneProduct fbc:id="G_Microbacterium_sp_CGR2-contig1_1396" fbc:label="Microbacterium_sp_CGR2-contig1_1396" fbc:name="Microbacterium_sp_CGR2-contig1_1396"/>
      <fbc:geneProduct fbc:id="G_Microbacterium_sp_CGR2-contig1_98" fbc:label="Microbacterium_sp_CGR2-contig1_98" fbc:name="Microbacterium_sp_CGR2-contig1_98"/>
      <fbc:geneProduct fbc:id="G_Microbacterium_sp_CGR2-contig1_766" fbc:label="Microbacterium_sp_CGR2-contig1_766" fbc:name="Microbacterium_sp_CGR2-contig1_766"/>
      <fbc:geneProduct fbc:id="G_Microbacterium_sp_CGR2-contig1_1094" fbc:label="Microbacterium_sp_CGR2-contig1_1094" fbc:name="Microbacterium_sp_CGR2-contig1_1094"/>
      <fbc:geneProduct fbc:id="G_Microbacterium_sp_CGR2-contig1_1097" fbc:label="Microbacterium_sp_CGR2-contig1_1097" fbc:name="Microbacterium_sp_CGR2-contig1_1097"/>
      <fbc:geneProduct fbc:id="G_Microbacterium_sp_CGR2-contig1_1095" fbc:label="Microbacterium_sp_CGR2-contig1_1095" fbc:name="Microbacterium_sp_CGR2-contig1_1095"/>
      <fbc:geneProduct fbc:id="G_Microbacterium_sp_CGR2-contig1_1096" fbc:label="Microbacterium_sp_CGR2-contig1_1096" fbc:name="Microbacterium_sp_CGR2-contig1_1096"/>
      <fbc:geneProduct fbc:id="G_Microbacterium_sp_CGR2-contig1_1255" fbc:label="Microbacterium_sp_CGR2-contig1_1255" fbc:name="Microbacterium_sp_CGR2-contig1_1255"/>
      <fbc:geneProduct fbc:id="G_Microbacterium_sp_CGR2-contig1_1099" fbc:label="Microbacterium_sp_CGR2-contig1_1099" fbc:name="Microbacterium_sp_CGR2-contig1_1099"/>
      <fbc:geneProduct fbc:id="G_Microbacterium_sp_CGR2-contig1_2945" fbc:label="Microbacterium_sp_CGR2-contig1_2945" fbc:name="Microbacterium_sp_CGR2-contig1_2945"/>
      <fbc:geneProduct fbc:id="G_Microbacterium_sp_CGR2-contig1_1664" fbc:label="Microbacterium_sp_CGR2-contig1_1664" fbc:name="Microbacterium_sp_CGR2-contig1_1664"/>
      <fbc:geneProduct fbc:id="G_Microbacterium_sp_CGR2-contig1_2825" fbc:label="Microbacterium_sp_CGR2-contig1_2825" fbc:name="Microbacterium_sp_CGR2-contig1_2825"/>
      <fbc:geneProduct fbc:id="G_Microbacterium_sp_CGR2-contig1_233" fbc:label="Microbacterium_sp_CGR2-contig1_233" fbc:name="Microbacterium_sp_CGR2-contig1_233"/>
      <fbc:geneProduct fbc:id="G_Microbacterium_sp_CGR2-contig1_1149" fbc:label="Microbacterium_sp_CGR2-contig1_1149" fbc:name="Microbacterium_sp_CGR2-contig1_1149"/>
      <fbc:geneProduct fbc:id="G_Microbacterium_sp_CGR2-contig1_821" fbc:label="Microbacterium_sp_CGR2-contig1_821" fbc:name="Microbacterium_sp_CGR2-contig1_821"/>
      <fbc:geneProduct fbc:id="G_Microbacterium_sp_CGR2-contig1_1358" fbc:label="Microbacterium_sp_CGR2-contig1_1358" fbc:name="Microbacterium_sp_CGR2-contig1_1358"/>
      <fbc:geneProduct fbc:id="G_Microbacterium_sp_CGR2-contig1_1335" fbc:label="Microbacterium_sp_CGR2-contig1_1335" fbc:name="Microbacterium_sp_CGR2-contig1_1335"/>
      <fbc:geneProduct fbc:id="G_Microbacterium_sp_CGR2-contig1_3120" fbc:label="Microbacterium_sp_CGR2-contig1_3120" fbc:name="Microbacterium_sp_CGR2-contig1_3120"/>
      <fbc:geneProduct fbc:id="G_Microbacterium_sp_CGR2-contig2_95" fbc:label="Microbacterium_sp_CGR2-contig2_95" fbc:name="Microbacterium_sp_CGR2-contig2_95"/>
      <fbc:geneProduct fbc:id="G_Microbacterium_sp_CGR2-contig1_596" fbc:label="Microbacterium_sp_CGR2-contig1_596" fbc:name="Microbacterium_sp_CGR2-contig1_596"/>
      <fbc:geneProduct fbc:id="G_Microbacterium_sp_CGR2-contig1_2274" fbc:label="Microbacterium_sp_CGR2-contig1_2274" fbc:name="Microbacterium_sp_CGR2-contig1_2274"/>
      <fbc:geneProduct fbc:id="G_Microbacterium_sp_CGR2-contig1_1831" fbc:label="Microbacterium_sp_CGR2-contig1_1831" fbc:name="Microbacterium_sp_CGR2-contig1_1831"/>
      <fbc:geneProduct fbc:id="G_Microbacterium_sp_CGR2-contig1_1308" fbc:label="Microbacterium_sp_CGR2-contig1_1308" fbc:name="Microbacterium_sp_CGR2-contig1_1308"/>
      <fbc:geneProduct fbc:id="G_Microbacterium_sp_CGR2-contig1_367" fbc:label="Microbacterium_sp_CGR2-contig1_367" fbc:name="Microbacterium_sp_CGR2-contig1_367"/>
      <fbc:geneProduct fbc:id="G_Microbacterium_sp_CGR2-contig1_3638" fbc:label="Microbacterium_sp_CGR2-contig1_3638" fbc:name="Microbacterium_sp_CGR2-contig1_3638"/>
      <fbc:geneProduct fbc:id="G_Microbacterium_sp_CGR2-contig1_476" fbc:label="Microbacterium_sp_CGR2-contig1_476" fbc:name="Microbacterium_sp_CGR2-contig1_476"/>
      <fbc:geneProduct fbc:id="G_Microbacterium_sp_CGR2-contig1_2989" fbc:label="Microbacterium_sp_CGR2-contig1_2989" fbc:name="Microbacterium_sp_CGR2-contig1_2989"/>
      <fbc:geneProduct fbc:id="G_Microbacterium_sp_CGR2-contig1_3278" fbc:label="Microbacterium_sp_CGR2-contig1_3278" fbc:name="Microbacterium_sp_CGR2-contig1_3278"/>
      <fbc:geneProduct fbc:id="G_Microbacterium_sp_CGR2-contig1_3279" fbc:label="Microbacterium_sp_CGR2-contig1_3279" fbc:name="Microbacterium_sp_CGR2-contig1_3279"/>
      <fbc:geneProduct fbc:id="G_Microbacterium_sp_CGR2-contig1_3277" fbc:label="Microbacterium_sp_CGR2-contig1_3277" fbc:name="Microbacterium_sp_CGR2-contig1_3277"/>
      <fbc:geneProduct fbc:id="G_Microbacterium_sp_CGR2-contig1_3276" fbc:label="Microbacterium_sp_CGR2-contig1_3276" fbc:name="Microbacterium_sp_CGR2-contig1_3276"/>
      <fbc:geneProduct fbc:id="G_Microbacterium_sp_CGR2-contig1_3087" fbc:label="Microbacterium_sp_CGR2-contig1_3087" fbc:name="Microbacterium_sp_CGR2-contig1_3087"/>
      <fbc:geneProduct fbc:id="G_Microbacterium_sp_CGR2-contig1_3284" fbc:label="Microbacterium_sp_CGR2-contig1_3284" fbc:name="Microbacterium_sp_CGR2-contig1_3284"/>
      <fbc:geneProduct fbc:id="G_Microbacterium_sp_CGR2-contig1_3285" fbc:label="Microbacterium_sp_CGR2-contig1_3285" fbc:name="Microbacterium_sp_CGR2-contig1_3285"/>
      <fbc:geneProduct fbc:id="G_Microbacterium_sp_CGR2-contig1_3089" fbc:label="Microbacterium_sp_CGR2-contig1_3089" fbc:name="Microbacterium_sp_CGR2-contig1_3089"/>
      <fbc:geneProduct fbc:id="G_Microbacterium_sp_CGR2-contig1_496" fbc:label="Microbacterium_sp_CGR2-contig1_496" fbc:name="Microbacterium_sp_CGR2-contig1_496"/>
      <fbc:geneProduct fbc:id="G_Microbacterium_sp_CGR2-contig1_3081" fbc:label="Microbacterium_sp_CGR2-contig1_3081" fbc:name="Microbacterium_sp_CGR2-contig1_3081"/>
      <fbc:geneProduct fbc:id="G_Microbacterium_sp_CGR2-contig1_627" fbc:label="Microbacterium_sp_CGR2-contig1_627" fbc:name="Microbacterium_sp_CGR2-contig1_627"/>
      <fbc:geneProduct fbc:id="G_Microbacterium_sp_CGR2-contig1_2468" fbc:label="Microbacterium_sp_CGR2-contig1_2468" fbc:name="Microbacterium_sp_CGR2-contig1_2468"/>
      <fbc:geneProduct fbc:id="G_Microbacterium_sp_CGR2-contig1_2409" fbc:label="Microbacterium_sp_CGR2-contig1_2409" fbc:name="Microbacterium_sp_CGR2-contig1_2409"/>
      <fbc:geneProduct fbc:id="G_Microbacterium_sp_CGR2-contig1_102" fbc:label="Microbacterium_sp_CGR2-contig1_102" fbc:name="Microbacterium_sp_CGR2-contig1_102"/>
      <fbc:geneProduct fbc:id="G_Microbacterium_sp_CGR2-contig1_184" fbc:label="Microbacterium_sp_CGR2-contig1_184" fbc:name="Microbacterium_sp_CGR2-contig1_184"/>
      <fbc:geneProduct fbc:id="G_Microbacterium_sp_CGR2-contig1_3283" fbc:label="Microbacterium_sp_CGR2-contig1_3283" fbc:name="Microbacterium_sp_CGR2-contig1_3283"/>
      <fbc:geneProduct fbc:id="G_Microbacterium_sp_CGR2-contig2_112" fbc:label="Microbacterium_sp_CGR2-contig2_112" fbc:name="Microbacterium_sp_CGR2-contig2_112"/>
      <fbc:geneProduct fbc:id="G_Microbacterium_sp_CGR2-contig1_3630" fbc:label="Microbacterium_sp_CGR2-contig1_3630" fbc:name="Microbacterium_sp_CGR2-contig1_3630"/>
      <fbc:geneProduct fbc:id="G_Microbacterium_sp_CGR2-contig1_2462" fbc:label="Microbacterium_sp_CGR2-contig1_2462" fbc:name="Microbacterium_sp_CGR2-contig1_2462"/>
      <fbc:geneProduct fbc:id="G_Microbacterium_sp_CGR2-contig1_2567" fbc:label="Microbacterium_sp_CGR2-contig1_2567" fbc:name="Microbacterium_sp_CGR2-contig1_2567"/>
      <fbc:geneProduct fbc:id="G_Microbacterium_sp_CGR2-contig1_2702" fbc:label="Microbacterium_sp_CGR2-contig1_2702" fbc:name="Microbacterium_sp_CGR2-contig1_2702"/>
      <fbc:geneProduct fbc:id="G_Microbacterium_sp_CGR2-contig1_2170" fbc:label="Microbacterium_sp_CGR2-contig1_2170" fbc:name="Microbacterium_sp_CGR2-contig1_2170"/>
      <fbc:geneProduct fbc:id="G_Microbacterium_sp_CGR2-contig1_809" fbc:label="Microbacterium_sp_CGR2-contig1_809" fbc:name="Microbacterium_sp_CGR2-contig1_809"/>
      <fbc:geneProduct fbc:id="G_Microbacterium_sp_CGR2-contig1_527" fbc:label="Microbacterium_sp_CGR2-contig1_527" fbc:name="Microbacterium_sp_CGR2-contig1_527"/>
      <fbc:geneProduct fbc:id="G_Microbacterium_sp_CGR2-contig2_232" fbc:label="Microbacterium_sp_CGR2-contig2_232" fbc:name="Microbacterium_sp_CGR2-contig2_232"/>
      <fbc:geneProduct fbc:id="G_Microbacterium_sp_CGR2-contig1_3320" fbc:label="Microbacterium_sp_CGR2-contig1_3320" fbc:name="Microbacterium_sp_CGR2-contig1_3320"/>
      <fbc:geneProduct fbc:id="G_Microbacterium_sp_CGR2-contig1_638" fbc:label="Microbacterium_sp_CGR2-contig1_638" fbc:name="Microbacterium_sp_CGR2-contig1_638"/>
      <fbc:geneProduct fbc:id="G_Microbacterium_sp_CGR2-contig1_1519" fbc:label="Microbacterium_sp_CGR2-contig1_1519" fbc:name="Microbacterium_sp_CGR2-contig1_1519"/>
      <fbc:geneProduct fbc:id="G_Microbacterium_sp_CGR2-contig1_3538" fbc:label="Microbacterium_sp_CGR2-contig1_3538" fbc:name="Microbacterium_sp_CGR2-contig1_3538"/>
      <fbc:geneProduct fbc:id="G_Microbacterium_sp_CGR2-contig1_2927" fbc:label="Microbacterium_sp_CGR2-contig1_2927" fbc:name="Microbacterium_sp_CGR2-contig1_2927"/>
      <fbc:geneProduct fbc:id="G_Microbacterium_sp_CGR2-contig1_649" fbc:label="Microbacterium_sp_CGR2-contig1_649" fbc:name="Microbacterium_sp_CGR2-contig1_649"/>
      <fbc:geneProduct fbc:id="G_Microbacterium_sp_CGR2-contig1_560" fbc:label="Microbacterium_sp_CGR2-contig1_560" fbc:name="Microbacterium_sp_CGR2-contig1_560"/>
      <fbc:geneProduct fbc:id="G_Microbacterium_sp_CGR2-contig1_2123" fbc:label="Microbacterium_sp_CGR2-contig1_2123" fbc:name="Microbacterium_sp_CGR2-contig1_2123"/>
      <fbc:geneProduct fbc:id="G_Microbacterium_sp_CGR2-contig1_2995" fbc:label="Microbacterium_sp_CGR2-contig1_2995" fbc:name="Microbacterium_sp_CGR2-contig1_2995"/>
      <fbc:geneProduct fbc:id="G_Microbacterium_sp_CGR2-contig2_219" fbc:label="Microbacterium_sp_CGR2-contig2_219" fbc:name="Microbacterium_sp_CGR2-contig2_219"/>
      <fbc:geneProduct fbc:id="G_Microbacterium_sp_CGR2-contig1_3473" fbc:label="Microbacterium_sp_CGR2-contig1_3473" fbc:name="Microbacterium_sp_CGR2-contig1_3473"/>
      <fbc:geneProduct fbc:id="G_Microbacterium_sp_CGR2-contig1_3456" fbc:label="Microbacterium_sp_CGR2-contig1_3456" fbc:name="Microbacterium_sp_CGR2-contig1_3456"/>
      <fbc:geneProduct fbc:id="G_Microbacterium_sp_CGR2-contig1_2547" fbc:label="Microbacterium_sp_CGR2-contig1_2547" fbc:name="Microbacterium_sp_CGR2-contig1_2547"/>
      <fbc:geneProduct fbc:id="G_Microbacterium_sp_CGR2-contig1_2555" fbc:label="Microbacterium_sp_CGR2-contig1_2555" fbc:name="Microbacterium_sp_CGR2-contig1_2555"/>
      <fbc:geneProduct fbc:id="G_Microbacterium_sp_CGR2-contig1_2553" fbc:label="Microbacterium_sp_CGR2-contig1_2553" fbc:name="Microbacterium_sp_CGR2-contig1_2553"/>
      <fbc:geneProduct fbc:id="G_Microbacterium_sp_CGR2-contig1_3217" fbc:label="Microbacterium_sp_CGR2-contig1_3217" fbc:name="Microbacterium_sp_CGR2-contig1_3217"/>
      <fbc:geneProduct fbc:id="G_Microbacterium_sp_CGR2-contig1_321" fbc:label="Microbacterium_sp_CGR2-contig1_321" fbc:name="Microbacterium_sp_CGR2-contig1_321"/>
      <fbc:geneProduct fbc:id="G_Microbacterium_sp_CGR2-contig1_1536" fbc:label="Microbacterium_sp_CGR2-contig1_1536" fbc:name="Microbacterium_sp_CGR2-contig1_1536"/>
      <fbc:geneProduct fbc:id="G_Microbacterium_sp_CGR2-contig1_3289" fbc:label="Microbacterium_sp_CGR2-contig1_3289" fbc:name="Microbacterium_sp_CGR2-contig1_3289"/>
      <fbc:geneProduct fbc:id="G_Microbacterium_sp_CGR2-contig1_2932" fbc:label="Microbacterium_sp_CGR2-contig1_2932" fbc:name="Microbacterium_sp_CGR2-contig1_2932"/>
      <fbc:geneProduct fbc:id="G_Microbacterium_sp_CGR2-contig1_1535" fbc:label="Microbacterium_sp_CGR2-contig1_1535" fbc:name="Microbacterium_sp_CGR2-contig1_1535"/>
      <fbc:geneProduct fbc:id="G_Microbacterium_sp_CGR2-contig1_2943" fbc:label="Microbacterium_sp_CGR2-contig1_2943" fbc:name="Microbacterium_sp_CGR2-contig1_2943"/>
      <fbc:geneProduct fbc:id="G_Microbacterium_sp_CGR2-contig1_2941" fbc:label="Microbacterium_sp_CGR2-contig1_2941" fbc:name="Microbacterium_sp_CGR2-contig1_2941"/>
      <fbc:geneProduct fbc:id="G_Microbacterium_sp_CGR2-contig1_3316" fbc:label="Microbacterium_sp_CGR2-contig1_3316" fbc:name="Microbacterium_sp_CGR2-contig1_3316"/>
      <fbc:geneProduct fbc:id="G_Microbacterium_sp_CGR2-contig1_2215" fbc:label="Microbacterium_sp_CGR2-contig1_2215" fbc:name="Microbacterium_sp_CGR2-contig1_2215"/>
      <fbc:geneProduct fbc:id="G_Microbacterium_sp_CGR2-contig1_2301" fbc:label="Microbacterium_sp_CGR2-contig1_2301" fbc:name="Microbacterium_sp_CGR2-contig1_2301"/>
      <fbc:geneProduct fbc:id="G_Microbacterium_sp_CGR2-contig1_3263" fbc:label="Microbacterium_sp_CGR2-contig1_3263" fbc:name="Microbacterium_sp_CGR2-contig1_3263"/>
      <fbc:geneProduct fbc:id="G_Microbacterium_sp_CGR2-contig1_623" fbc:label="Microbacterium_sp_CGR2-contig1_623" fbc:name="Microbacterium_sp_CGR2-contig1_623"/>
      <fbc:geneProduct fbc:id="G_Microbacterium_sp_CGR2-contig1_3242" fbc:label="Microbacterium_sp_CGR2-contig1_3242" fbc:name="Microbacterium_sp_CGR2-contig1_3242"/>
      <fbc:geneProduct fbc:id="G_Microbacterium_sp_CGR2-contig1_136" fbc:label="Microbacterium_sp_CGR2-contig1_136" fbc:name="Microbacterium_sp_CGR2-contig1_136"/>
      <fbc:geneProduct fbc:id="G_Microbacterium_sp_CGR2-contig1_152" fbc:label="Microbacterium_sp_CGR2-contig1_152" fbc:name="Microbacterium_sp_CGR2-contig1_152"/>
      <fbc:geneProduct fbc:id="G_Microbacterium_sp_CGR2-contig2_111" fbc:label="Microbacterium_sp_CGR2-contig2_111" fbc:name="Microbacterium_sp_CGR2-contig2_111"/>
      <fbc:geneProduct fbc:id="G_Microbacterium_sp_CGR2-contig1_3001" fbc:label="Microbacterium_sp_CGR2-contig1_3001" fbc:name="Microbacterium_sp_CGR2-contig1_3001"/>
      <fbc:geneProduct fbc:id="G_Microbacterium_sp_CGR2-contig1_2489" fbc:label="Microbacterium_sp_CGR2-contig1_2489" fbc:name="Microbacterium_sp_CGR2-contig1_2489"/>
      <fbc:geneProduct fbc:id="G_Microbacterium_sp_CGR2-contig1_2997" fbc:label="Microbacterium_sp_CGR2-contig1_2997" fbc:name="Microbacterium_sp_CGR2-contig1_2997"/>
      <fbc:geneProduct fbc:id="G_Microbacterium_sp_CGR2-contig1_2189" fbc:label="Microbacterium_sp_CGR2-contig1_2189" fbc:name="Microbacterium_sp_CGR2-contig1_2189"/>
      <fbc:geneProduct fbc:id="G_Microbacterium_sp_CGR2-contig1_918" fbc:label="Microbacterium_sp_CGR2-contig1_918" fbc:name="Microbacterium_sp_CGR2-contig1_918"/>
      <fbc:geneProduct fbc:id="G_Microbacterium_sp_CGR2-contig1_2797" fbc:label="Microbacterium_sp_CGR2-contig1_2797" fbc:name="Microbacterium_sp_CGR2-contig1_2797"/>
      <fbc:geneProduct fbc:id="G_Microbacterium_sp_CGR2-contig1_3322" fbc:label="Microbacterium_sp_CGR2-contig1_3322" fbc:name="Microbacterium_sp_CGR2-contig1_3322"/>
      <fbc:geneProduct fbc:id="G_Microbacterium_sp_CGR2-contig1_2717" fbc:label="Microbacterium_sp_CGR2-contig1_2717" fbc:name="Microbacterium_sp_CGR2-contig1_2717"/>
      <fbc:geneProduct fbc:id="G_Microbacterium_sp_CGR2-contig1_2453" fbc:label="Microbacterium_sp_CGR2-contig1_2453" fbc:name="Microbacterium_sp_CGR2-contig1_2453"/>
      <fbc:geneProduct fbc:id="G_Microbacterium_sp_CGR2-contig1_1849" fbc:label="Microbacterium_sp_CGR2-contig1_1849" fbc:name="Microbacterium_sp_CGR2-contig1_1849"/>
      <fbc:geneProduct fbc:id="G_Microbacterium_sp_CGR2-contig1_782" fbc:label="Microbacterium_sp_CGR2-contig1_782" fbc:name="Microbacterium_sp_CGR2-contig1_782"/>
      <fbc:geneProduct fbc:id="G_Microbacterium_sp_CGR2-contig1_2217" fbc:label="Microbacterium_sp_CGR2-contig1_2217" fbc:name="Microbacterium_sp_CGR2-contig1_2217"/>
      <fbc:geneProduct fbc:id="G_Microbacterium_sp_CGR2-contig1_2218" fbc:label="Microbacterium_sp_CGR2-contig1_2218" fbc:name="Microbacterium_sp_CGR2-contig1_2218"/>
      <fbc:geneProduct fbc:id="G_Microbacterium_sp_CGR2-contig1_2803" fbc:label="Microbacterium_sp_CGR2-contig1_2803" fbc:name="Microbacterium_sp_CGR2-contig1_2803"/>
      <fbc:geneProduct fbc:id="G_Microbacterium_sp_CGR2-contig1_454" fbc:label="Microbacterium_sp_CGR2-contig1_454" fbc:name="Microbacterium_sp_CGR2-contig1_454"/>
      <fbc:geneProduct fbc:id="G_Microbacterium_sp_CGR2-contig2_78" fbc:label="Microbacterium_sp_CGR2-contig2_78" fbc:name="Microbacterium_sp_CGR2-contig2_78"/>
      <fbc:geneProduct fbc:id="G_Microbacterium_sp_CGR2-contig2_241" fbc:label="Microbacterium_sp_CGR2-contig2_241" fbc:name="Microbacterium_sp_CGR2-contig2_241"/>
      <fbc:geneProduct fbc:id="G_Microbacterium_sp_CGR2-contig1_2923" fbc:label="Microbacterium_sp_CGR2-contig1_2923" fbc:name="Microbacterium_sp_CGR2-contig1_2923"/>
      <fbc:geneProduct fbc:id="G_Microbacterium_sp_CGR2-contig1_2514" fbc:label="Microbacterium_sp_CGR2-contig1_2514" fbc:name="Microbacterium_sp_CGR2-contig1_2514"/>
      <fbc:geneProduct fbc:id="G_Microbacterium_sp_CGR2-contig1_2535" fbc:label="Microbacterium_sp_CGR2-contig1_2535" fbc:name="Microbacterium_sp_CGR2-contig1_2535"/>
      <fbc:geneProduct fbc:id="G_Microbacterium_sp_CGR2-contig1_2259" fbc:label="Microbacterium_sp_CGR2-contig1_2259" fbc:name="Microbacterium_sp_CGR2-contig1_2259"/>
      <fbc:geneProduct fbc:id="G_Microbacterium_sp_CGR2-contig1_49" fbc:label="Microbacterium_sp_CGR2-contig1_49" fbc:name="Microbacterium_sp_CGR2-contig1_49"/>
      <fbc:geneProduct fbc:id="G_Microbacterium_sp_CGR2-contig1_376" fbc:label="Microbacterium_sp_CGR2-contig1_376" fbc:name="Microbacterium_sp_CGR2-contig1_376"/>
      <fbc:geneProduct fbc:id="G_Microbacterium_sp_CGR2-contig2_120" fbc:label="Microbacterium_sp_CGR2-contig2_120" fbc:name="Microbacterium_sp_CGR2-contig2_120"/>
      <fbc:geneProduct fbc:id="G_Microbacterium_sp_CGR2-contig2_121" fbc:label="Microbacterium_sp_CGR2-contig2_121" fbc:name="Microbacterium_sp_CGR2-contig2_121"/>
      <fbc:geneProduct fbc:id="G_Microbacterium_sp_CGR2-contig1_1611" fbc:label="Microbacterium_sp_CGR2-contig1_1611" fbc:name="Microbacterium_sp_CGR2-contig1_1611"/>
      <fbc:geneProduct fbc:id="G_Microbacterium_sp_CGR2-contig1_300" fbc:label="Microbacterium_sp_CGR2-contig1_300" fbc:name="Microbacterium_sp_CGR2-contig1_300"/>
      <fbc:geneProduct fbc:id="G_Microbacterium_sp_CGR2-contig1_790" fbc:label="Microbacterium_sp_CGR2-contig1_790" fbc:name="Microbacterium_sp_CGR2-contig1_790"/>
      <fbc:geneProduct fbc:id="G_Microbacterium_sp_CGR2-contig1_346" fbc:label="Microbacterium_sp_CGR2-contig1_346" fbc:name="Microbacterium_sp_CGR2-contig1_346"/>
      <fbc:geneProduct fbc:id="G_Microbacterium_sp_CGR2-contig1_2211" fbc:label="Microbacterium_sp_CGR2-contig1_2211" fbc:name="Microbacterium_sp_CGR2-contig1_2211"/>
      <fbc:geneProduct fbc:id="G_Microbacterium_sp_CGR2-contig2_141" fbc:label="Microbacterium_sp_CGR2-contig2_141" fbc:name="Microbacterium_sp_CGR2-contig2_141"/>
      <fbc:geneProduct fbc:id="G_Microbacterium_sp_CGR2-contig1_654" fbc:label="Microbacterium_sp_CGR2-contig1_654" fbc:name="Microbacterium_sp_CGR2-contig1_654"/>
      <fbc:geneProduct fbc:id="G_Microbacterium_sp_CGR2-contig1_2632" fbc:label="Microbacterium_sp_CGR2-contig1_2632" fbc:name="Microbacterium_sp_CGR2-contig1_2632"/>
      <fbc:geneProduct fbc:id="G_Microbacterium_sp_CGR2-contig1_2661" fbc:label="Microbacterium_sp_CGR2-contig1_2661" fbc:name="Microbacterium_sp_CGR2-contig1_2661"/>
      <fbc:geneProduct fbc:id="G_Spontaneous" fbc:label="Spontaneous" fbc:name="Spontaneous"/>
      <fbc:geneProduct fbc:id="G_Microbacterium_sp_CGR2-contig1_3207" fbc:label="Microbacterium_sp_CGR2-contig1_3207" fbc:name="Microbacterium_sp_CGR2-contig1_3207"/>
      <fbc:geneProduct fbc:id="G_Microbacterium_sp_CGR2-contig1_2092" fbc:label="Microbacterium_sp_CGR2-contig1_2092" fbc:name="Microbacterium_sp_CGR2-contig1_2092"/>
      <fbc:geneProduct fbc:id="G_Microbacterium_sp_CGR2-contig1_3093" fbc:label="Microbacterium_sp_CGR2-contig1_3093" fbc:name="Microbacterium_sp_CGR2-contig1_3093"/>
      <fbc:geneProduct fbc:id="G_Microbacterium_sp_CGR2-contig1_521" fbc:label="Microbacterium_sp_CGR2-contig1_521" fbc:name="Microbacterium_sp_CGR2-contig1_521"/>
      <fbc:geneProduct fbc:id="G_Microbacterium_sp_CGR2-contig1_3533" fbc:label="Microbacterium_sp_CGR2-contig1_3533" fbc:name="Microbacterium_sp_CGR2-contig1_3533"/>
      <fbc:geneProduct fbc:id="G_Microbacterium_sp_CGR2-contig1_984" fbc:label="Microbacterium_sp_CGR2-contig1_984" fbc:name="Microbacterium_sp_CGR2-contig1_984"/>
      <fbc:geneProduct fbc:id="G_Microbacterium_sp_CGR2-contig1_48" fbc:label="Microbacterium_sp_CGR2-contig1_48" fbc:name="Microbacterium_sp_CGR2-contig1_48"/>
      <fbc:geneProduct fbc:id="G_Microbacterium_sp_CGR2-contig1_3253" fbc:label="Microbacterium_sp_CGR2-contig1_3253" fbc:name="Microbacterium_sp_CGR2-contig1_3253"/>
      <fbc:geneProduct fbc:id="G_Microbacterium_sp_CGR2-contig1_2071" fbc:label="Microbacterium_sp_CGR2-contig1_2071" fbc:name="Microbacterium_sp_CGR2-contig1_2071"/>
      <fbc:geneProduct fbc:id="G_Microbacterium_sp_CGR2-contig1_66" fbc:label="Microbacterium_sp_CGR2-contig1_66" fbc:name="Microbacterium_sp_CGR2-contig1_66"/>
      <fbc:geneProduct fbc:id="G_Microbacterium_sp_CGR2-contig1_65" fbc:label="Microbacterium_sp_CGR2-contig1_65" fbc:name="Microbacterium_sp_CGR2-contig1_65"/>
      <fbc:geneProduct fbc:id="G_Microbacterium_sp_CGR2-contig1_2261" fbc:label="Microbacterium_sp_CGR2-contig1_2261" fbc:name="Microbacterium_sp_CGR2-contig1_2261"/>
      <fbc:geneProduct fbc:id="G_Microbacterium_sp_CGR2-contig1_2961" fbc:label="Microbacterium_sp_CGR2-contig1_2961" fbc:name="Microbacterium_sp_CGR2-contig1_2961"/>
      <fbc:geneProduct fbc:id="G_Microbacterium_sp_CGR2-contig1_1958" fbc:label="Microbacterium_sp_CGR2-contig1_1958" fbc:name="Microbacterium_sp_CGR2-contig1_1958"/>
      <fbc:geneProduct fbc:id="G_Microbacterium_sp_CGR2-contig1_301" fbc:label="Microbacterium_sp_CGR2-contig1_301" fbc:name="Microbacterium_sp_CGR2-contig1_301"/>
      <fbc:geneProduct fbc:id="G_Microbacterium_sp_CGR2-contig1_2709" fbc:label="Microbacterium_sp_CGR2-contig1_2709" fbc:name="Microbacterium_sp_CGR2-contig1_2709"/>
      <fbc:geneProduct fbc:id="G_Microbacterium_sp_CGR2-contig1_3226" fbc:label="Microbacterium_sp_CGR2-contig1_3226" fbc:name="Microbacterium_sp_CGR2-contig1_3226"/>
      <fbc:geneProduct fbc:id="G_Microbacterium_sp_CGR2-contig1_3063" fbc:label="Microbacterium_sp_CGR2-contig1_3063" fbc:name="Microbacterium_sp_CGR2-contig1_3063"/>
      <fbc:geneProduct fbc:id="G_Microbacterium_sp_CGR2-contig1_966" fbc:label="Microbacterium_sp_CGR2-contig1_966" fbc:name="Microbacterium_sp_CGR2-contig1_966"/>
      <fbc:geneProduct fbc:id="G_Microbacterium_sp_CGR2-contig1_3064" fbc:label="Microbacterium_sp_CGR2-contig1_3064" fbc:name="Microbacterium_sp_CGR2-contig1_3064"/>
      <fbc:geneProduct fbc:id="G_Microbacterium_sp_CGR2-contig1_197" fbc:label="Microbacterium_sp_CGR2-contig1_197" fbc:name="Microbacterium_sp_CGR2-contig1_197"/>
      <fbc:geneProduct fbc:id="G_Microbacterium_sp_CGR2-contig1_1853" fbc:label="Microbacterium_sp_CGR2-contig1_1853" fbc:name="Microbacterium_sp_CGR2-contig1_1853"/>
      <fbc:geneProduct fbc:id="G_Microbacterium_sp_CGR2-contig1_196" fbc:label="Microbacterium_sp_CGR2-contig1_196" fbc:name="Microbacterium_sp_CGR2-contig1_196"/>
      <fbc:geneProduct fbc:id="G_Microbacterium_sp_CGR2-contig1_1851" fbc:label="Microbacterium_sp_CGR2-contig1_1851" fbc:name="Microbacterium_sp_CGR2-contig1_1851"/>
      <fbc:geneProduct fbc:id="G_Microbacterium_sp_CGR2-contig1_3023" fbc:label="Microbacterium_sp_CGR2-contig1_3023" fbc:name="Microbacterium_sp_CGR2-contig1_3023"/>
      <fbc:geneProduct fbc:id="G_Microbacterium_sp_CGR2-contig1_3208" fbc:label="Microbacterium_sp_CGR2-contig1_3208" fbc:name="Microbacterium_sp_CGR2-contig1_3208"/>
      <fbc:geneProduct fbc:id="G_Microbacterium_sp_CGR2-contig1_2179" fbc:label="Microbacterium_sp_CGR2-contig1_2179" fbc:name="Microbacterium_sp_CGR2-contig1_2179"/>
      <fbc:geneProduct fbc:id="G_Microbacterium_sp_CGR2-contig1_2969" fbc:label="Microbacterium_sp_CGR2-contig1_2969" fbc:name="Microbacterium_sp_CGR2-contig1_2969"/>
      <fbc:geneProduct fbc:id="G_Microbacterium_sp_CGR2-contig2_28" fbc:label="Microbacterium_sp_CGR2-contig2_28" fbc:name="Microbacterium_sp_CGR2-contig2_28"/>
      <fbc:geneProduct fbc:id="G_Microbacterium_sp_CGR2-contig1_1418" fbc:label="Microbacterium_sp_CGR2-contig1_1418" fbc:name="Microbacterium_sp_CGR2-contig1_1418"/>
      <fbc:geneProduct fbc:id="G_Microbacterium_sp_CGR2-contig2_82" fbc:label="Microbacterium_sp_CGR2-contig2_82" fbc:name="Microbacterium_sp_CGR2-contig2_82"/>
      <fbc:geneProduct fbc:id="G_Microbacterium_sp_CGR2-contig1_2909" fbc:label="Microbacterium_sp_CGR2-contig1_2909" fbc:name="Microbacterium_sp_CGR2-contig1_2909"/>
      <fbc:geneProduct fbc:id="G_Microbacterium_sp_CGR2-contig1_2910" fbc:label="Microbacterium_sp_CGR2-contig1_2910" fbc:name="Microbacterium_sp_CGR2-contig1_2910"/>
      <fbc:geneProduct fbc:id="G_Microbacterium_sp_CGR2-contig1_2055" fbc:label="Microbacterium_sp_CGR2-contig1_2055" fbc:name="Microbacterium_sp_CGR2-contig1_2055"/>
      <fbc:geneProduct fbc:id="G_Microbacterium_sp_CGR2-contig1_663" fbc:label="Microbacterium_sp_CGR2-contig1_663" fbc:name="Microbacterium_sp_CGR2-contig1_663"/>
      <fbc:geneProduct fbc:id="G_Microbacterium_sp_CGR2-contig1_2660" fbc:label="Microbacterium_sp_CGR2-contig1_2660" fbc:name="Microbacterium_sp_CGR2-contig1_2660"/>
      <fbc:geneProduct fbc:id="G_Microbacterium_sp_CGR2-contig1_518" fbc:label="Microbacterium_sp_CGR2-contig1_518" fbc:name="Microbacterium_sp_CGR2-contig1_518"/>
      <fbc:geneProduct fbc:id="G_Microbacterium_sp_CGR2-contig1_232" fbc:label="Microbacterium_sp_CGR2-contig1_232" fbc:name="Microbacterium_sp_CGR2-contig1_232"/>
      <fbc:geneProduct fbc:id="G_Microbacterium_sp_CGR2-contig1_2260" fbc:label="Microbacterium_sp_CGR2-contig1_2260" fbc:name="Microbacterium_sp_CGR2-contig1_2260"/>
      <fbc:geneProduct fbc:id="G_Microbacterium_sp_CGR2-contig1_2094" fbc:label="Microbacterium_sp_CGR2-contig1_2094" fbc:name="Microbacterium_sp_CGR2-contig1_2094"/>
      <fbc:geneProduct fbc:id="G_Microbacterium_sp_CGR2-contig1_2659" fbc:label="Microbacterium_sp_CGR2-contig1_2659" fbc:name="Microbacterium_sp_CGR2-contig1_2659"/>
      <fbc:geneProduct fbc:id="G_Microbacterium_sp_CGR2-contig1_669" fbc:label="Microbacterium_sp_CGR2-contig1_669" fbc:name="Microbacterium_sp_CGR2-contig1_669"/>
      <fbc:geneProduct fbc:id="G_Microbacterium_sp_CGR2-contig1_2038" fbc:label="Microbacterium_sp_CGR2-contig1_2038" fbc:name="Microbacterium_sp_CGR2-contig1_2038"/>
      <fbc:geneProduct fbc:id="G_Microbacterium_sp_CGR2-contig2_132" fbc:label="Microbacterium_sp_CGR2-contig2_132" fbc:name="Microbacterium_sp_CGR2-contig2_132"/>
      <fbc:geneProduct fbc:id="G_Microbacterium_sp_CGR2-contig1_1179" fbc:label="Microbacterium_sp_CGR2-contig1_1179" fbc:name="Microbacterium_sp_CGR2-contig1_1179"/>
      <fbc:geneProduct fbc:id="G_Microbacterium_sp_CGR2-contig2_130" fbc:label="Microbacterium_sp_CGR2-contig2_130" fbc:name="Microbacterium_sp_CGR2-contig2_130"/>
      <fbc:geneProduct fbc:id="G_Microbacterium_sp_CGR2-contig1_2044" fbc:label="Microbacterium_sp_CGR2-contig1_2044" fbc:name="Microbacterium_sp_CGR2-contig1_2044"/>
      <fbc:geneProduct fbc:id="G_Microbacterium_sp_CGR2-contig1_3099" fbc:label="Microbacterium_sp_CGR2-contig1_3099" fbc:name="Microbacterium_sp_CGR2-contig1_3099"/>
      <fbc:geneProduct fbc:id="G_Microbacterium_sp_CGR2-contig1_2845" fbc:label="Microbacterium_sp_CGR2-contig1_2845" fbc:name="Microbacterium_sp_CGR2-contig1_2845"/>
      <fbc:geneProduct fbc:id="G_Microbacterium_sp_CGR2-contig1_2208" fbc:label="Microbacterium_sp_CGR2-contig1_2208" fbc:name="Microbacterium_sp_CGR2-contig1_2208"/>
      <fbc:geneProduct fbc:id="G_Microbacterium_sp_CGR2-contig1_3104" fbc:label="Microbacterium_sp_CGR2-contig1_3104" fbc:name="Microbacterium_sp_CGR2-contig1_3104"/>
      <fbc:geneProduct fbc:id="G_Microbacterium_sp_CGR2-contig1_1534" fbc:label="Microbacterium_sp_CGR2-contig1_1534" fbc:name="Microbacterium_sp_CGR2-contig1_1534"/>
      <fbc:geneProduct fbc:id="G_Microbacterium_sp_CGR2-contig1_863" fbc:label="Microbacterium_sp_CGR2-contig1_863" fbc:name="Microbacterium_sp_CGR2-contig1_863"/>
      <fbc:geneProduct fbc:id="G_Microbacterium_sp_CGR2-contig1_1956" fbc:label="Microbacterium_sp_CGR2-contig1_1956" fbc:name="Microbacterium_sp_CGR2-contig1_1956"/>
      <fbc:geneProduct fbc:id="G_Microbacterium_sp_CGR2-contig1_1532" fbc:label="Microbacterium_sp_CGR2-contig1_1532" fbc:name="Microbacterium_sp_CGR2-contig1_1532"/>
      <fbc:geneProduct fbc:id="G_Microbacterium_sp_CGR2-contig1_3529" fbc:label="Microbacterium_sp_CGR2-contig1_3529" fbc:name="Microbacterium_sp_CGR2-contig1_3529"/>
      <fbc:geneProduct fbc:id="G_Microbacterium_sp_CGR2-contig1_641" fbc:label="Microbacterium_sp_CGR2-contig1_641" fbc:name="Microbacterium_sp_CGR2-contig1_641"/>
      <fbc:geneProduct fbc:id="G_Microbacterium_sp_CGR2-contig1_561" fbc:label="Microbacterium_sp_CGR2-contig1_561" fbc:name="Microbacterium_sp_CGR2-contig1_561"/>
      <fbc:geneProduct fbc:id="G_Microbacterium_sp_CGR2-contig1_2137" fbc:label="Microbacterium_sp_CGR2-contig1_2137" fbc:name="Microbacterium_sp_CGR2-contig1_2137"/>
      <fbc:geneProduct fbc:id="G_Microbacterium_sp_CGR2-contig1_2443" fbc:label="Microbacterium_sp_CGR2-contig1_2443" fbc:name="Microbacterium_sp_CGR2-contig1_2443"/>
      <fbc:geneProduct fbc:id="G_Microbacterium_sp_CGR2-contig1_2212" fbc:label="Microbacterium_sp_CGR2-contig1_2212" fbc:name="Microbacterium_sp_CGR2-contig1_2212"/>
      <fbc:geneProduct fbc:id="G_Microbacterium_sp_CGR2-contig1_656" fbc:label="Microbacterium_sp_CGR2-contig1_656" fbc:name="Microbacterium_sp_CGR2-contig1_656"/>
      <fbc:geneProduct fbc:id="G_Microbacterium_sp_CGR2-contig1_697" fbc:label="Microbacterium_sp_CGR2-contig1_697" fbc:name="Microbacterium_sp_CGR2-contig1_697"/>
      <fbc:geneProduct fbc:id="G_Microbacterium_sp_CGR2-contig1_116" fbc:label="Microbacterium_sp_CGR2-contig1_116" fbc:name="Microbacterium_sp_CGR2-contig1_116"/>
      <fbc:geneProduct fbc:id="G_Microbacterium_sp_CGR2-contig1_3030" fbc:label="Microbacterium_sp_CGR2-contig1_3030" fbc:name="Microbacterium_sp_CGR2-contig1_3030"/>
      <fbc:geneProduct fbc:id="G_Microbacterium_sp_CGR2-contig1_1902" fbc:label="Microbacterium_sp_CGR2-contig1_1902" fbc:name="Microbacterium_sp_CGR2-contig1_1902"/>
      <fbc:geneProduct fbc:id="G_Microbacterium_sp_CGR2-contig2_244" fbc:label="Microbacterium_sp_CGR2-contig2_244" fbc:name="Microbacterium_sp_CGR2-contig2_244"/>
      <fbc:geneProduct fbc:id="G_Microbacterium_sp_CGR2-contig1_3291" fbc:label="Microbacterium_sp_CGR2-contig1_3291" fbc:name="Microbacterium_sp_CGR2-contig1_3291"/>
      <fbc:geneProduct fbc:id="G_Microbacterium_sp_CGR2-contig1_2575" fbc:label="Microbacterium_sp_CGR2-contig1_2575" fbc:name="Microbacterium_sp_CGR2-contig1_2575"/>
      <fbc:geneProduct fbc:id="G_Microbacterium_sp_CGR2-contig1_2183" fbc:label="Microbacterium_sp_CGR2-contig1_2183" fbc:name="Microbacterium_sp_CGR2-contig1_2183"/>
      <fbc:geneProduct fbc:id="G_Microbacterium_sp_CGR2-contig1_379" fbc:label="Microbacterium_sp_CGR2-contig1_379" fbc:name="Microbacterium_sp_CGR2-contig1_379"/>
      <fbc:geneProduct fbc:id="G_Microbacterium_sp_CGR2-contig1_657" fbc:label="Microbacterium_sp_CGR2-contig1_657" fbc:name="Microbacterium_sp_CGR2-contig1_657"/>
      <fbc:geneProduct fbc:id="G_Microbacterium_sp_CGR2-contig2_13" fbc:label="Microbacterium_sp_CGR2-contig2_13" fbc:name="Microbacterium_sp_CGR2-contig2_13"/>
      <fbc:geneProduct fbc:id="G_Microbacterium_sp_CGR2-contig1_350" fbc:label="Microbacterium_sp_CGR2-contig1_350" fbc:name="Microbacterium_sp_CGR2-contig1_350"/>
      <fbc:geneProduct fbc:id="G_Microbacterium_sp_CGR2-contig1_1537" fbc:label="Microbacterium_sp_CGR2-contig1_1537" fbc:name="Microbacterium_sp_CGR2-contig1_1537"/>
      <fbc:geneProduct fbc:id="G_Microbacterium_sp_CGR2-contig1_2463" fbc:label="Microbacterium_sp_CGR2-contig1_2463" fbc:name="Microbacterium_sp_CGR2-contig1_2463"/>
      <fbc:geneProduct fbc:id="G_Microbacterium_sp_CGR2-contig1_2408" fbc:label="Microbacterium_sp_CGR2-contig1_2408" fbc:name="Microbacterium_sp_CGR2-contig1_2408"/>
      <fbc:geneProduct fbc:id="G_Microbacterium_sp_CGR2-contig1_2464" fbc:label="Microbacterium_sp_CGR2-contig1_2464" fbc:name="Microbacterium_sp_CGR2-contig1_2464"/>
      <fbc:geneProduct fbc:id="G_Microbacterium_sp_CGR2-contig2_30" fbc:label="Microbacterium_sp_CGR2-contig2_30" fbc:name="Microbacterium_sp_CGR2-contig2_30"/>
      <fbc:geneProduct fbc:id="G_Microbacterium_sp_CGR2-contig1_3386" fbc:label="Microbacterium_sp_CGR2-contig1_3386" fbc:name="Microbacterium_sp_CGR2-contig1_3386"/>
      <fbc:geneProduct fbc:id="G_Microbacterium_sp_CGR2-contig1_848" fbc:label="Microbacterium_sp_CGR2-contig1_848" fbc:name="Microbacterium_sp_CGR2-contig1_848"/>
      <fbc:geneProduct fbc:id="G_Microbacterium_sp_CGR2-contig1_2085" fbc:label="Microbacterium_sp_CGR2-contig1_2085" fbc:name="Microbacterium_sp_CGR2-contig1_2085"/>
      <fbc:geneProduct fbc:id="G_Microbacterium_sp_CGR2-contig1_304" fbc:label="Microbacterium_sp_CGR2-contig1_304" fbc:name="Microbacterium_sp_CGR2-contig1_304"/>
      <fbc:geneProduct fbc:id="G_Microbacterium_sp_CGR2-contig1_217" fbc:label="Microbacterium_sp_CGR2-contig1_217" fbc:name="Microbacterium_sp_CGR2-contig1_217"/>
      <fbc:geneProduct fbc:id="G_Microbacterium_sp_CGR2-contig1_2712" fbc:label="Microbacterium_sp_CGR2-contig1_2712" fbc:name="Microbacterium_sp_CGR2-contig1_2712"/>
      <fbc:geneProduct fbc:id="G_Microbacterium_sp_CGR2-contig1_1043" fbc:label="Microbacterium_sp_CGR2-contig1_1043" fbc:name="Microbacterium_sp_CGR2-contig1_1043"/>
      <fbc:geneProduct fbc:id="G_Microbacterium_sp_CGR2-contig1_2918" fbc:label="Microbacterium_sp_CGR2-contig1_2918" fbc:name="Microbacterium_sp_CGR2-contig1_2918"/>
      <fbc:geneProduct fbc:id="G_Microbacterium_sp_CGR2-contig2_29" fbc:label="Microbacterium_sp_CGR2-contig2_29" fbc:name="Microbacterium_sp_CGR2-contig2_29"/>
      <fbc:geneProduct fbc:id="G_Microbacterium_sp_CGR2-contig1_2914" fbc:label="Microbacterium_sp_CGR2-contig1_2914" fbc:name="Microbacterium_sp_CGR2-contig1_2914"/>
      <fbc:geneProduct fbc:id="G_Microbacterium_sp_CGR2-contig1_2612" fbc:label="Microbacterium_sp_CGR2-contig1_2612" fbc:name="Microbacterium_sp_CGR2-contig1_2612"/>
      <fbc:geneProduct fbc:id="G_Microbacterium_sp_CGR2-contig1_3218" fbc:label="Microbacterium_sp_CGR2-contig1_3218" fbc:name="Microbacterium_sp_CGR2-contig1_3218"/>
      <fbc:geneProduct fbc:id="G_Microbacterium_sp_CGR2-contig1_2028" fbc:label="Microbacterium_sp_CGR2-contig1_2028" fbc:name="Microbacterium_sp_CGR2-contig1_2028"/>
      <fbc:geneProduct fbc:id="G_Microbacterium_sp_CGR2-contig1_2017" fbc:label="Microbacterium_sp_CGR2-contig1_2017" fbc:name="Microbacterium_sp_CGR2-contig1_2017"/>
      <fbc:geneProduct fbc:id="G_Microbacterium_sp_CGR2-contig1_2397" fbc:label="Microbacterium_sp_CGR2-contig1_2397" fbc:name="Microbacterium_sp_CGR2-contig1_2397"/>
      <fbc:geneProduct fbc:id="G_Microbacterium_sp_CGR2-contig1_3535" fbc:label="Microbacterium_sp_CGR2-contig1_3535" fbc:name="Microbacterium_sp_CGR2-contig1_3535"/>
      <fbc:geneProduct fbc:id="G_Microbacterium_sp_CGR2-contig1_61" fbc:label="Microbacterium_sp_CGR2-contig1_61" fbc:name="Microbacterium_sp_CGR2-contig1_61"/>
      <fbc:geneProduct fbc:id="G_Microbacterium_sp_CGR2-contig1_2611" fbc:label="Microbacterium_sp_CGR2-contig1_2611" fbc:name="Microbacterium_sp_CGR2-contig1_2611"/>
      <fbc:geneProduct fbc:id="G_Microbacterium_sp_CGR2-contig1_2628" fbc:label="Microbacterium_sp_CGR2-contig1_2628" fbc:name="Microbacterium_sp_CGR2-contig1_2628"/>
      <fbc:geneProduct fbc:id="G_Microbacterium_sp_CGR2-contig1_2629" fbc:label="Microbacterium_sp_CGR2-contig1_2629" fbc:name="Microbacterium_sp_CGR2-contig1_2629"/>
      <fbc:geneProduct fbc:id="G_Microbacterium_sp_CGR2-contig1_3111" fbc:label="Microbacterium_sp_CGR2-contig1_3111" fbc:name="Microbacterium_sp_CGR2-contig1_3111"/>
      <fbc:geneProduct fbc:id="G_Microbacterium_sp_CGR2-contig2_242" fbc:label="Microbacterium_sp_CGR2-contig2_242" fbc:name="Microbacterium_sp_CGR2-contig2_242"/>
      <fbc:geneProduct fbc:id="G_Microbacterium_sp_CGR2-contig1_1326" fbc:label="Microbacterium_sp_CGR2-contig1_1326" fbc:name="Microbacterium_sp_CGR2-contig1_1326"/>
      <fbc:geneProduct fbc:id="G_Microbacterium_sp_CGR2-contig1_1328" fbc:label="Microbacterium_sp_CGR2-contig1_1328" fbc:name="Microbacterium_sp_CGR2-contig1_1328"/>
      <fbc:geneProduct fbc:id="G_Microbacterium_sp_CGR2-contig1_1327" fbc:label="Microbacterium_sp_CGR2-contig1_1327" fbc:name="Microbacterium_sp_CGR2-contig1_1327"/>
      <fbc:geneProduct fbc:id="G_Microbacterium_sp_CGR2-contig1_2601" fbc:label="Microbacterium_sp_CGR2-contig1_2601" fbc:name="Microbacterium_sp_CGR2-contig1_2601"/>
      <fbc:geneProduct fbc:id="G_Microbacterium_sp_CGR2-contig1_796" fbc:label="Microbacterium_sp_CGR2-contig1_796" fbc:name="Microbacterium_sp_CGR2-contig1_796"/>
      <fbc:geneProduct fbc:id="G_Microbacterium_sp_CGR2-contig1_2406" fbc:label="Microbacterium_sp_CGR2-contig1_2406" fbc:name="Microbacterium_sp_CGR2-contig1_2406"/>
      <fbc:geneProduct fbc:id="G_Microbacterium_sp_CGR2-contig1_1205" fbc:label="Microbacterium_sp_CGR2-contig1_1205" fbc:name="Microbacterium_sp_CGR2-contig1_1205"/>
      <fbc:geneProduct fbc:id="G_Microbacterium_sp_CGR2-contig1_2163" fbc:label="Microbacterium_sp_CGR2-contig1_2163" fbc:name="Microbacterium_sp_CGR2-contig1_2163"/>
      <fbc:geneProduct fbc:id="G_Microbacterium_sp_CGR2-contig1_1349" fbc:label="Microbacterium_sp_CGR2-contig1_1349" fbc:name="Microbacterium_sp_CGR2-contig1_1349"/>
      <fbc:geneProduct fbc:id="G_Microbacterium_sp_CGR2-contig1_3483" fbc:label="Microbacterium_sp_CGR2-contig1_3483" fbc:name="Microbacterium_sp_CGR2-contig1_3483"/>
      <fbc:geneProduct fbc:id="G_Microbacterium_sp_CGR2-contig1_208" fbc:label="Microbacterium_sp_CGR2-contig1_208" fbc:name="Microbacterium_sp_CGR2-contig1_208"/>
      <fbc:geneProduct fbc:id="G_Microbacterium_sp_CGR2-contig1_1499" fbc:label="Microbacterium_sp_CGR2-contig1_1499" fbc:name="Microbacterium_sp_CGR2-contig1_1499"/>
      <fbc:geneProduct fbc:id="G_Microbacterium_sp_CGR2-contig1_2164" fbc:label="Microbacterium_sp_CGR2-contig1_2164" fbc:name="Microbacterium_sp_CGR2-contig1_2164"/>
      <fbc:geneProduct fbc:id="G_Microbacterium_sp_CGR2-contig1_931" fbc:label="Microbacterium_sp_CGR2-contig1_931" fbc:name="Microbacterium_sp_CGR2-contig1_931"/>
      <fbc:geneProduct fbc:id="G_Microbacterium_sp_CGR2-contig1_592" fbc:label="Microbacterium_sp_CGR2-contig1_592" fbc:name="Microbacterium_sp_CGR2-contig1_592"/>
      <fbc:geneProduct fbc:id="G_Microbacterium_sp_CGR2-contig1_2166" fbc:label="Microbacterium_sp_CGR2-contig1_2166" fbc:name="Microbacterium_sp_CGR2-contig1_2166"/>
      <fbc:geneProduct fbc:id="G_Microbacterium_sp_CGR2-contig1_1037" fbc:label="Microbacterium_sp_CGR2-contig1_1037" fbc:name="Microbacterium_sp_CGR2-contig1_1037"/>
      <fbc:geneProduct fbc:id="G_Microbacterium_sp_CGR2-contig1_2165" fbc:label="Microbacterium_sp_CGR2-contig1_2165" fbc:name="Microbacterium_sp_CGR2-contig1_2165"/>
      <fbc:geneProduct fbc:id="G_Microbacterium_sp_CGR2-contig1_3044" fbc:label="Microbacterium_sp_CGR2-contig1_3044" fbc:name="Microbacterium_sp_CGR2-contig1_3044"/>
      <fbc:geneProduct fbc:id="G_Microbacterium_sp_CGR2-contig1_3193" fbc:label="Microbacterium_sp_CGR2-contig1_3193" fbc:name="Microbacterium_sp_CGR2-contig1_3193"/>
      <fbc:geneProduct fbc:id="G_Microbacterium_sp_CGR2-contig1_541" fbc:label="Microbacterium_sp_CGR2-contig1_541" fbc:name="Microbacterium_sp_CGR2-contig1_541"/>
      <fbc:geneProduct fbc:id="G_Microbacterium_sp_CGR2-contig1_2652" fbc:label="Microbacterium_sp_CGR2-contig1_2652" fbc:name="Microbacterium_sp_CGR2-contig1_2652"/>
      <fbc:geneProduct fbc:id="G_Microbacterium_sp_CGR2-contig1_2651" fbc:label="Microbacterium_sp_CGR2-contig1_2651" fbc:name="Microbacterium_sp_CGR2-contig1_2651"/>
      <fbc:geneProduct fbc:id="G_Microbacterium_sp_CGR2-contig1_543" fbc:label="Microbacterium_sp_CGR2-contig1_543" fbc:name="Microbacterium_sp_CGR2-contig1_543"/>
      <fbc:geneProduct fbc:id="G_Microbacterium_sp_CGR2-contig2_106" fbc:label="Microbacterium_sp_CGR2-contig2_106" fbc:name="Microbacterium_sp_CGR2-contig2_106"/>
      <fbc:geneProduct fbc:id="G_Microbacterium_sp_CGR2-contig1_218" fbc:label="Microbacterium_sp_CGR2-contig1_218" fbc:name="Microbacterium_sp_CGR2-contig1_218"/>
      <fbc:geneProduct fbc:id="G_Microbacterium_sp_CGR2-contig1_840" fbc:label="Microbacterium_sp_CGR2-contig1_840" fbc:name="Microbacterium_sp_CGR2-contig1_840"/>
      <fbc:geneProduct fbc:id="G_Microbacterium_sp_CGR2-contig1_1380" fbc:label="Microbacterium_sp_CGR2-contig1_1380" fbc:name="Microbacterium_sp_CGR2-contig1_1380"/>
      <fbc:geneProduct fbc:id="G_Microbacterium_sp_CGR2-contig1_2328" fbc:label="Microbacterium_sp_CGR2-contig1_2328" fbc:name="Microbacterium_sp_CGR2-contig1_2328"/>
      <fbc:geneProduct fbc:id="G_Microbacterium_sp_CGR2-contig2_117" fbc:label="Microbacterium_sp_CGR2-contig2_117" fbc:name="Microbacterium_sp_CGR2-contig2_117"/>
      <fbc:geneProduct fbc:id="G_Microbacterium_sp_CGR2-contig1_2359" fbc:label="Microbacterium_sp_CGR2-contig1_2359" fbc:name="Microbacterium_sp_CGR2-contig1_2359"/>
      <fbc:geneProduct fbc:id="G_Microbacterium_sp_CGR2-contig1_3528" fbc:label="Microbacterium_sp_CGR2-contig1_3528" fbc:name="Microbacterium_sp_CGR2-contig1_3528"/>
      <fbc:geneProduct fbc:id="G_Microbacterium_sp_CGR2-contig1_1044" fbc:label="Microbacterium_sp_CGR2-contig1_1044" fbc:name="Microbacterium_sp_CGR2-contig1_1044"/>
      <fbc:geneProduct fbc:id="G_Microbacterium_sp_CGR2-contig1_760" fbc:label="Microbacterium_sp_CGR2-contig1_760" fbc:name="Microbacterium_sp_CGR2-contig1_760"/>
      <fbc:geneProduct fbc:id="G_Microbacterium_sp_CGR2-contig1_2821" fbc:label="Microbacterium_sp_CGR2-contig1_2821" fbc:name="Microbacterium_sp_CGR2-contig1_2821"/>
      <fbc:geneProduct fbc:id="G_Microbacterium_sp_CGR2-contig1_3050" fbc:label="Microbacterium_sp_CGR2-contig1_3050" fbc:name="Microbacterium_sp_CGR2-contig1_3050"/>
      <fbc:geneProduct fbc:id="G_Microbacterium_sp_CGR2-contig1_3311" fbc:label="Microbacterium_sp_CGR2-contig1_3311" fbc:name="Microbacterium_sp_CGR2-contig1_3311"/>
      <fbc:geneProduct fbc:id="G_Microbacterium_sp_CGR2-contig1_1026" fbc:label="Microbacterium_sp_CGR2-contig1_1026" fbc:name="Microbacterium_sp_CGR2-contig1_1026"/>
      <fbc:geneProduct fbc:id="G_Microbacterium_sp_CGR2-contig1_1496" fbc:label="Microbacterium_sp_CGR2-contig1_1496" fbc:name="Microbacterium_sp_CGR2-contig1_1496"/>
      <fbc:geneProduct fbc:id="G_Microbacterium_sp_CGR2-contig1_2495" fbc:label="Microbacterium_sp_CGR2-contig1_2495" fbc:name="Microbacterium_sp_CGR2-contig1_2495"/>
      <fbc:geneProduct fbc:id="G_Microbacterium_sp_CGR2-contig1_103" fbc:label="Microbacterium_sp_CGR2-contig1_103" fbc:name="Microbacterium_sp_CGR2-contig1_103"/>
      <fbc:geneProduct fbc:id="G_Microbacterium_sp_CGR2-contig2_147" fbc:label="Microbacterium_sp_CGR2-contig2_147" fbc:name="Microbacterium_sp_CGR2-contig2_147"/>
      <fbc:geneProduct fbc:id="G_Microbacterium_sp_CGR2-contig2_148" fbc:label="Microbacterium_sp_CGR2-contig2_148" fbc:name="Microbacterium_sp_CGR2-contig2_148"/>
      <fbc:geneProduct fbc:id="G_Microbacterium_sp_CGR2-contig1_1551" fbc:label="Microbacterium_sp_CGR2-contig1_1551" fbc:name="Microbacterium_sp_CGR2-contig1_1551"/>
      <fbc:geneProduct fbc:id="G_Microbacterium_sp_CGR2-contig2_149" fbc:label="Microbacterium_sp_CGR2-contig2_149" fbc:name="Microbacterium_sp_CGR2-contig2_149"/>
      <fbc:geneProduct fbc:id="G_Microbacterium_sp_CGR2-contig1_1549" fbc:label="Microbacterium_sp_CGR2-contig1_1549" fbc:name="Microbacterium_sp_CGR2-contig1_1549"/>
      <fbc:geneProduct fbc:id="G_Microbacterium_sp_CGR2-contig1_1550" fbc:label="Microbacterium_sp_CGR2-contig1_1550" fbc:name="Microbacterium_sp_CGR2-contig1_1550"/>
      <fbc:geneProduct fbc:id="G_Microbacterium_sp_CGR2-contig1_2925" fbc:label="Microbacterium_sp_CGR2-contig1_2925" fbc:name="Microbacterium_sp_CGR2-contig1_2925"/>
      <fbc:geneProduct fbc:id="G_Microbacterium_sp_CGR2-contig1_980" fbc:label="Microbacterium_sp_CGR2-contig1_980" fbc:name="Microbacterium_sp_CGR2-contig1_980"/>
      <fbc:geneProduct fbc:id="G_Microbacterium_sp_CGR2-contig1_884" fbc:label="Microbacterium_sp_CGR2-contig1_884" fbc:name="Microbacterium_sp_CGR2-contig1_884"/>
      <fbc:geneProduct fbc:id="G_Microbacterium_sp_CGR2-contig1_2708" fbc:label="Microbacterium_sp_CGR2-contig1_2708" fbc:name="Microbacterium_sp_CGR2-contig1_2708"/>
      <fbc:geneProduct fbc:id="G_Microbacterium_sp_CGR2-contig2_170" fbc:label="Microbacterium_sp_CGR2-contig2_170" fbc:name="Microbacterium_sp_CGR2-contig2_170"/>
      <fbc:geneProduct fbc:id="G_Microbacterium_sp_CGR2-contig2_33" fbc:label="Microbacterium_sp_CGR2-contig2_33" fbc:name="Microbacterium_sp_CGR2-contig2_33"/>
      <fbc:geneProduct fbc:id="G_Microbacterium_sp_CGR2-contig1_1910" fbc:label="Microbacterium_sp_CGR2-contig1_1910" fbc:name="Microbacterium_sp_CGR2-contig1_1910"/>
      <fbc:geneProduct fbc:id="G_Microbacterium_sp_CGR2-contig1_1160" fbc:label="Microbacterium_sp_CGR2-contig1_1160" fbc:name="Microbacterium_sp_CGR2-contig1_1160"/>
      <fbc:geneProduct fbc:id="G_Microbacterium_sp_CGR2-contig1_563" fbc:label="Microbacterium_sp_CGR2-contig1_563" fbc:name="Microbacterium_sp_CGR2-contig1_563"/>
      <fbc:geneProduct fbc:id="G_Microbacterium_sp_CGR2-contig1_3539" fbc:label="Microbacterium_sp_CGR2-contig1_3539" fbc:name="Microbacterium_sp_CGR2-contig1_3539"/>
      <fbc:geneProduct fbc:id="G_Microbacterium_sp_CGR2-contig2_237" fbc:label="Microbacterium_sp_CGR2-contig2_237" fbc:name="Microbacterium_sp_CGR2-contig2_237"/>
      <fbc:geneProduct fbc:id="G_Microbacterium_sp_CGR2-contig1_237" fbc:label="Microbacterium_sp_CGR2-contig1_237" fbc:name="Microbacterium_sp_CGR2-contig1_237"/>
      <fbc:geneProduct fbc:id="G_Microbacterium_sp_CGR2-contig1_3643" fbc:label="Microbacterium_sp_CGR2-contig1_3643" fbc:name="Microbacterium_sp_CGR2-contig1_3643"/>
      <fbc:geneProduct fbc:id="G_Microbacterium_sp_CGR2-contig1_1333" fbc:label="Microbacterium_sp_CGR2-contig1_1333" fbc:name="Microbacterium_sp_CGR2-contig1_1333"/>
      <fbc:geneProduct fbc:id="G_Microbacterium_sp_CGR2-contig1_1342" fbc:label="Microbacterium_sp_CGR2-contig1_1342" fbc:name="Microbacterium_sp_CGR2-contig1_1342"/>
      <fbc:geneProduct fbc:id="G_Microbacterium_sp_CGR2-contig1_1344" fbc:label="Microbacterium_sp_CGR2-contig1_1344" fbc:name="Microbacterium_sp_CGR2-contig1_1344"/>
      <fbc:geneProduct fbc:id="G_Microbacterium_sp_CGR2-contig1_1343" fbc:label="Microbacterium_sp_CGR2-contig1_1343" fbc:name="Microbacterium_sp_CGR2-contig1_1343"/>
      <fbc:geneProduct fbc:id="G_Microbacterium_sp_CGR2-contig1_1243" fbc:label="Microbacterium_sp_CGR2-contig1_1243" fbc:name="Microbacterium_sp_CGR2-contig1_1243"/>
      <fbc:geneProduct fbc:id="G_Microbacterium_sp_CGR2-contig1_968" fbc:label="Microbacterium_sp_CGR2-contig1_968" fbc:name="Microbacterium_sp_CGR2-contig1_968"/>
      <fbc:geneProduct fbc:id="G_Microbacterium_sp_CGR2-contig1_967" fbc:label="Microbacterium_sp_CGR2-contig1_967" fbc:name="Microbacterium_sp_CGR2-contig1_967"/>
      <fbc:geneProduct fbc:id="G_Microbacterium_sp_CGR2-contig1_1332" fbc:label="Microbacterium_sp_CGR2-contig1_1332" fbc:name="Microbacterium_sp_CGR2-contig1_1332"/>
      <fbc:geneProduct fbc:id="G_Microbacterium_sp_CGR2-contig1_978" fbc:label="Microbacterium_sp_CGR2-contig1_978" fbc:name="Microbacterium_sp_CGR2-contig1_978"/>
      <fbc:geneProduct fbc:id="G_Microbacterium_sp_CGR2-contig1_1337" fbc:label="Microbacterium_sp_CGR2-contig1_1337" fbc:name="Microbacterium_sp_CGR2-contig1_1337"/>
      <fbc:geneProduct fbc:id="G_Microbacterium_sp_CGR2-contig1_679" fbc:label="Microbacterium_sp_CGR2-contig1_679" fbc:name="Microbacterium_sp_CGR2-contig1_679"/>
      <fbc:geneProduct fbc:id="G_Microbacterium_sp_CGR2-contig1_2100" fbc:label="Microbacterium_sp_CGR2-contig1_2100" fbc:name="Microbacterium_sp_CGR2-contig1_2100"/>
      <fbc:geneProduct fbc:id="G_Microbacterium_sp_CGR2-contig2_34" fbc:label="Microbacterium_sp_CGR2-contig2_34" fbc:name="Microbacterium_sp_CGR2-contig2_34"/>
      <fbc:geneProduct fbc:id="G_Microbacterium_sp_CGR2-contig1_2980" fbc:label="Microbacterium_sp_CGR2-contig1_2980" fbc:name="Microbacterium_sp_CGR2-contig1_2980"/>
      <fbc:geneProduct fbc:id="G_Microbacterium_sp_CGR2-contig1_3440" fbc:label="Microbacterium_sp_CGR2-contig1_3440" fbc:name="Microbacterium_sp_CGR2-contig1_3440"/>
      <fbc:geneProduct fbc:id="G_Microbacterium_sp_CGR2-contig1_1057" fbc:label="Microbacterium_sp_CGR2-contig1_1057" fbc:name="Microbacterium_sp_CGR2-contig1_1057"/>
      <fbc:geneProduct fbc:id="G_Microbacterium_sp_CGR2-contig1_1059" fbc:label="Microbacterium_sp_CGR2-contig1_1059" fbc:name="Microbacterium_sp_CGR2-contig1_1059"/>
      <fbc:geneProduct fbc:id="G_Microbacterium_sp_CGR2-contig1_3640" fbc:label="Microbacterium_sp_CGR2-contig1_3640" fbc:name="Microbacterium_sp_CGR2-contig1_3640"/>
      <fbc:geneProduct fbc:id="G_Microbacterium_sp_CGR2-contig1_1827" fbc:label="Microbacterium_sp_CGR2-contig1_1827" fbc:name="Microbacterium_sp_CGR2-contig1_1827"/>
      <fbc:geneProduct fbc:id="G_Microbacterium_sp_CGR2-contig2_83" fbc:label="Microbacterium_sp_CGR2-contig2_83" fbc:name="Microbacterium_sp_CGR2-contig2_83"/>
      <fbc:geneProduct fbc:id="G_Microbacterium_sp_CGR2-contig1_224" fbc:label="Microbacterium_sp_CGR2-contig1_224" fbc:name="Microbacterium_sp_CGR2-contig1_224"/>
      <fbc:geneProduct fbc:id="G_Microbacterium_sp_CGR2-contig2_150" fbc:label="Microbacterium_sp_CGR2-contig2_150" fbc:name="Microbacterium_sp_CGR2-contig2_150"/>
      <fbc:geneProduct fbc:id="G_Microbacterium_sp_CGR2-contig1_1373" fbc:label="Microbacterium_sp_CGR2-contig1_1373" fbc:name="Microbacterium_sp_CGR2-contig1_1373"/>
      <fbc:geneProduct fbc:id="G_Microbacterium_sp_CGR2-contig1_3215" fbc:label="Microbacterium_sp_CGR2-contig1_3215" fbc:name="Microbacterium_sp_CGR2-contig1_3215"/>
      <fbc:geneProduct fbc:id="G_Microbacterium_sp_CGR2-contig1_2987" fbc:label="Microbacterium_sp_CGR2-contig1_2987" fbc:name="Microbacterium_sp_CGR2-contig1_2987"/>
      <fbc:geneProduct fbc:id="G_Microbacterium_sp_CGR2-contig1_3205" fbc:label="Microbacterium_sp_CGR2-contig1_3205" fbc:name="Microbacterium_sp_CGR2-contig1_3205"/>
      <fbc:geneProduct fbc:id="G_Microbacterium_sp_CGR2-contig1_355" fbc:label="Microbacterium_sp_CGR2-contig1_355" fbc:name="Microbacterium_sp_CGR2-contig1_355"/>
      <fbc:geneProduct fbc:id="G_Microbacterium_sp_CGR2-contig1_133" fbc:label="Microbacterium_sp_CGR2-contig1_133" fbc:name="Microbacterium_sp_CGR2-contig1_133"/>
      <fbc:geneProduct fbc:id="G_Microbacterium_sp_CGR2-contig1_2250" fbc:label="Microbacterium_sp_CGR2-contig1_2250" fbc:name="Microbacterium_sp_CGR2-contig1_2250"/>
      <fbc:geneProduct fbc:id="G_Microbacterium_sp_CGR2-contig1_3179" fbc:label="Microbacterium_sp_CGR2-contig1_3179" fbc:name="Microbacterium_sp_CGR2-contig1_3179"/>
      <fbc:geneProduct fbc:id="G_Microbacterium_sp_CGR2-contig1_1874" fbc:label="Microbacterium_sp_CGR2-contig1_1874" fbc:name="Microbacterium_sp_CGR2-contig1_1874"/>
      <fbc:geneProduct fbc:id="G_Microbacterium_sp_CGR2-contig1_2029" fbc:label="Microbacterium_sp_CGR2-contig1_2029" fbc:name="Microbacterium_sp_CGR2-contig1_2029"/>
      <fbc:geneProduct fbc:id="G_Microbacterium_sp_CGR2-contig1_1708" fbc:label="Microbacterium_sp_CGR2-contig1_1708" fbc:name="Microbacterium_sp_CGR2-contig1_1708"/>
      <fbc:geneProduct fbc:id="G_Microbacterium_sp_CGR2-contig1_2182" fbc:label="Microbacterium_sp_CGR2-contig1_2182" fbc:name="Microbacterium_sp_CGR2-contig1_2182"/>
      <fbc:geneProduct fbc:id="G_Microbacterium_sp_CGR2-contig2_80" fbc:label="Microbacterium_sp_CGR2-contig2_80" fbc:name="Microbacterium_sp_CGR2-contig2_80"/>
      <fbc:geneProduct fbc:id="G_Microbacterium_sp_CGR2-contig1_3102" fbc:label="Microbacterium_sp_CGR2-contig1_3102" fbc:name="Microbacterium_sp_CGR2-contig1_3102"/>
      <fbc:geneProduct fbc:id="G_Microbacterium_sp_CGR2-contig1_2957" fbc:label="Microbacterium_sp_CGR2-contig1_2957" fbc:name="Microbacterium_sp_CGR2-contig1_2957"/>
      <fbc:geneProduct fbc:id="G_Microbacterium_sp_CGR2-contig1_2958" fbc:label="Microbacterium_sp_CGR2-contig1_2958" fbc:name="Microbacterium_sp_CGR2-contig1_2958"/>
      <fbc:geneProduct fbc:id="G_Microbacterium_sp_CGR2-contig2_7" fbc:label="Microbacterium_sp_CGR2-contig2_7" fbc:name="Microbacterium_sp_CGR2-contig2_7"/>
      <fbc:geneProduct fbc:id="G_Microbacterium_sp_CGR2-contig1_2592" fbc:label="Microbacterium_sp_CGR2-contig1_2592" fbc:name="Microbacterium_sp_CGR2-contig1_2592"/>
      <fbc:geneProduct fbc:id="G_Microbacterium_sp_CGR2-contig1_2593" fbc:label="Microbacterium_sp_CGR2-contig1_2593" fbc:name="Microbacterium_sp_CGR2-contig1_2593"/>
      <fbc:geneProduct fbc:id="G_Microbacterium_sp_CGR2-contig1_72" fbc:label="Microbacterium_sp_CGR2-contig1_72" fbc:name="Microbacterium_sp_CGR2-contig1_72"/>
      <fbc:geneProduct fbc:id="G_Microbacterium_sp_CGR2-contig1_2139" fbc:label="Microbacterium_sp_CGR2-contig1_2139" fbc:name="Microbacterium_sp_CGR2-contig1_2139"/>
      <fbc:geneProduct fbc:id="G_Microbacterium_sp_CGR2-contig1_2138" fbc:label="Microbacterium_sp_CGR2-contig1_2138" fbc:name="Microbacterium_sp_CGR2-contig1_2138"/>
      <fbc:geneProduct fbc:id="G_Microbacterium_sp_CGR2-contig1_846" fbc:label="Microbacterium_sp_CGR2-contig1_846" fbc:name="Microbacterium_sp_CGR2-contig1_846"/>
      <fbc:geneProduct fbc:id="G_Microbacterium_sp_CGR2-contig1_847" fbc:label="Microbacterium_sp_CGR2-contig1_847" fbc:name="Microbacterium_sp_CGR2-contig1_847"/>
      <fbc:geneProduct fbc:id="G_Microbacterium_sp_CGR2-contig1_2140" fbc:label="Microbacterium_sp_CGR2-contig1_2140" fbc:name="Microbacterium_sp_CGR2-contig1_2140"/>
      <fbc:geneProduct fbc:id="G_Microbacterium_sp_CGR2-contig1_2928" fbc:label="Microbacterium_sp_CGR2-contig1_2928" fbc:name="Microbacterium_sp_CGR2-contig1_2928"/>
      <fbc:geneProduct fbc:id="G_Microbacterium_sp_CGR2-contig1_547" fbc:label="Microbacterium_sp_CGR2-contig1_547" fbc:name="Microbacterium_sp_CGR2-contig1_547"/>
      <fbc:geneProduct fbc:id="G_Microbacterium_sp_CGR2-contig1_698" fbc:label="Microbacterium_sp_CGR2-contig1_698" fbc:name="Microbacterium_sp_CGR2-contig1_698"/>
      <fbc:geneProduct fbc:id="G_Microbacterium_sp_CGR2-contig1_1663" fbc:label="Microbacterium_sp_CGR2-contig1_1663" fbc:name="Microbacterium_sp_CGR2-contig1_1663"/>
      <fbc:geneProduct fbc:id="G_Microbacterium_sp_CGR2-contig1_2136" fbc:label="Microbacterium_sp_CGR2-contig1_2136" fbc:name="Microbacterium_sp_CGR2-contig1_2136"/>
      <fbc:geneProduct fbc:id="G_Microbacterium_sp_CGR2-contig1_306" fbc:label="Microbacterium_sp_CGR2-contig1_306" fbc:name="Microbacterium_sp_CGR2-contig1_306"/>
      <fbc:geneProduct fbc:id="G_Microbacterium_sp_CGR2-contig1_3439" fbc:label="Microbacterium_sp_CGR2-contig1_3439" fbc:name="Microbacterium_sp_CGR2-contig1_3439"/>
      <fbc:geneProduct fbc:id="G_Microbacterium_sp_CGR2-contig1_1833" fbc:label="Microbacterium_sp_CGR2-contig1_1833" fbc:name="Microbacterium_sp_CGR2-contig1_1833"/>
      <fbc:geneProduct fbc:id="G_Microbacterium_sp_CGR2-contig1_2125" fbc:label="Microbacterium_sp_CGR2-contig1_2125" fbc:name="Microbacterium_sp_CGR2-contig1_2125"/>
      <fbc:geneProduct fbc:id="G_Microbacterium_sp_CGR2-contig1_2128" fbc:label="Microbacterium_sp_CGR2-contig1_2128" fbc:name="Microbacterium_sp_CGR2-contig1_2128"/>
      <fbc:geneProduct fbc:id="G_Microbacterium_sp_CGR2-contig1_2127" fbc:label="Microbacterium_sp_CGR2-contig1_2127" fbc:name="Microbacterium_sp_CGR2-contig1_2127"/>
      <fbc:geneProduct fbc:id="G_Microbacterium_sp_CGR2-contig1_2126" fbc:label="Microbacterium_sp_CGR2-contig1_2126" fbc:name="Microbacterium_sp_CGR2-contig1_2126"/>
      <fbc:geneProduct fbc:id="G_Microbacterium_sp_CGR2-contig1_2124" fbc:label="Microbacterium_sp_CGR2-contig1_2124" fbc:name="Microbacterium_sp_CGR2-contig1_2124"/>
      <fbc:geneProduct fbc:id="G_Microbacterium_sp_CGR2-contig1_1503" fbc:label="Microbacterium_sp_CGR2-contig1_1503" fbc:name="Microbacterium_sp_CGR2-contig1_1503"/>
      <fbc:geneProduct fbc:id="G_Microbacterium_sp_CGR2-contig1_1241" fbc:label="Microbacterium_sp_CGR2-contig1_1241" fbc:name="Microbacterium_sp_CGR2-contig1_1241"/>
      <fbc:geneProduct fbc:id="G_Microbacterium_sp_CGR2-contig1_3309" fbc:label="Microbacterium_sp_CGR2-contig1_3309" fbc:name="Microbacterium_sp_CGR2-contig1_3309"/>
      <fbc:geneProduct fbc:id="G_Microbacterium_sp_CGR2-contig1_783" fbc:label="Microbacterium_sp_CGR2-contig1_783" fbc:name="Microbacterium_sp_CGR2-contig1_783"/>
      <fbc:geneProduct fbc:id="G_Microbacterium_sp_CGR2-contig1_3325" fbc:label="Microbacterium_sp_CGR2-contig1_3325" fbc:name="Microbacterium_sp_CGR2-contig1_3325"/>
      <fbc:geneProduct fbc:id="G_Microbacterium_sp_CGR2-contig1_3442" fbc:label="Microbacterium_sp_CGR2-contig1_3442" fbc:name="Microbacterium_sp_CGR2-contig1_3442"/>
      <fbc:geneProduct fbc:id="G_Microbacterium_sp_CGR2-contig1_3441" fbc:label="Microbacterium_sp_CGR2-contig1_3441" fbc:name="Microbacterium_sp_CGR2-contig1_3441"/>
      <fbc:geneProduct fbc:id="G_Microbacterium_sp_CGR2-contig1_2520" fbc:label="Microbacterium_sp_CGR2-contig1_2520" fbc:name="Microbacterium_sp_CGR2-contig1_2520"/>
      <fbc:geneProduct fbc:id="G_Microbacterium_sp_CGR2-contig1_1235" fbc:label="Microbacterium_sp_CGR2-contig1_1235" fbc:name="Microbacterium_sp_CGR2-contig1_1235"/>
      <fbc:geneProduct fbc:id="G_Microbacterium_sp_CGR2-contig1_3331" fbc:label="Microbacterium_sp_CGR2-contig1_3331" fbc:name="Microbacterium_sp_CGR2-contig1_3331"/>
      <fbc:geneProduct fbc:id="G_Microbacterium_sp_CGR2-contig1_3048" fbc:label="Microbacterium_sp_CGR2-contig1_3048" fbc:name="Microbacterium_sp_CGR2-contig1_3048"/>
      <fbc:geneProduct fbc:id="G_Microbacterium_sp_CGR2-contig1_3073" fbc:label="Microbacterium_sp_CGR2-contig1_3073" fbc:name="Microbacterium_sp_CGR2-contig1_3073"/>
      <fbc:geneProduct fbc:id="G_Microbacterium_sp_CGR2-contig1_2156" fbc:label="Microbacterium_sp_CGR2-contig1_2156" fbc:name="Microbacterium_sp_CGR2-contig1_2156"/>
      <fbc:geneProduct fbc:id="G_Microbacterium_sp_CGR2-contig1_2516" fbc:label="Microbacterium_sp_CGR2-contig1_2516" fbc:name="Microbacterium_sp_CGR2-contig1_2516"/>
      <fbc:geneProduct fbc:id="G_Microbacterium_sp_CGR2-contig1_1114" fbc:label="Microbacterium_sp_CGR2-contig1_1114" fbc:name="Microbacterium_sp_CGR2-contig1_1114"/>
      <fbc:geneProduct fbc:id="G_Microbacterium_sp_CGR2-contig1_2608" fbc:label="Microbacterium_sp_CGR2-contig1_2608" fbc:name="Microbacterium_sp_CGR2-contig1_2608"/>
      <fbc:geneProduct fbc:id="G_Microbacterium_sp_CGR2-contig1_3092" fbc:label="Microbacterium_sp_CGR2-contig1_3092" fbc:name="Microbacterium_sp_CGR2-contig1_3092"/>
      <fbc:geneProduct fbc:id="G_Microbacterium_sp_CGR2-contig1_3252" fbc:label="Microbacterium_sp_CGR2-contig1_3252" fbc:name="Microbacterium_sp_CGR2-contig1_3252"/>
      <fbc:geneProduct fbc:id="G_Microbacterium_sp_CGR2-contig1_3095" fbc:label="Microbacterium_sp_CGR2-contig1_3095" fbc:name="Microbacterium_sp_CGR2-contig1_3095"/>
      <fbc:geneProduct fbc:id="G_Microbacterium_sp_CGR2-contig1_2826" fbc:label="Microbacterium_sp_CGR2-contig1_2826" fbc:name="Microbacterium_sp_CGR2-contig1_2826"/>
      <fbc:geneProduct fbc:id="G_Microbacterium_sp_CGR2-contig1_109" fbc:label="Microbacterium_sp_CGR2-contig1_109" fbc:name="Microbacterium_sp_CGR2-contig1_109"/>
      <fbc:geneProduct fbc:id="G_Microbacterium_sp_CGR2-contig1_517" fbc:label="Microbacterium_sp_CGR2-contig1_517" fbc:name="Microbacterium_sp_CGR2-contig1_517"/>
      <fbc:geneProduct fbc:id="G_Microbacterium_sp_CGR2-contig1_3498" fbc:label="Microbacterium_sp_CGR2-contig1_3498" fbc:name="Microbacterium_sp_CGR2-contig1_3498"/>
      <fbc:geneProduct fbc:id="G_Microbacterium_sp_CGR2-contig2_16" fbc:label="Microbacterium_sp_CGR2-contig2_16" fbc:name="Microbacterium_sp_CGR2-contig2_16"/>
      <fbc:geneProduct fbc:id="G_Microbacterium_sp_CGR2-contig2_17" fbc:label="Microbacterium_sp_CGR2-contig2_17" fbc:name="Microbacterium_sp_CGR2-contig2_17"/>
      <fbc:geneProduct fbc:id="G_Microbacterium_sp_CGR2-contig1_64" fbc:label="Microbacterium_sp_CGR2-contig1_64" fbc:name="Microbacterium_sp_CGR2-contig1_64"/>
      <fbc:geneProduct fbc:id="G_Microbacterium_sp_CGR2-contig1_118" fbc:label="Microbacterium_sp_CGR2-contig1_118" fbc:name="Microbacterium_sp_CGR2-contig1_118"/>
      <fbc:geneProduct fbc:id="G_Microbacterium_sp_CGR2-contig1_119" fbc:label="Microbacterium_sp_CGR2-contig1_119" fbc:name="Microbacterium_sp_CGR2-contig1_119"/>
      <fbc:geneProduct fbc:id="G_Microbacterium_sp_CGR2-contig1_121" fbc:label="Microbacterium_sp_CGR2-contig1_121" fbc:name="Microbacterium_sp_CGR2-contig1_121"/>
      <fbc:geneProduct fbc:id="G_Microbacterium_sp_CGR2-contig1_120" fbc:label="Microbacterium_sp_CGR2-contig1_120" fbc:name="Microbacterium_sp_CGR2-contig1_120"/>
      <fbc:geneProduct fbc:id="G_Microbacterium_sp_CGR2-contig1_2518" fbc:label="Microbacterium_sp_CGR2-contig1_2518" fbc:name="Microbacterium_sp_CGR2-contig1_2518"/>
      <fbc:geneProduct fbc:id="G_Microbacterium_sp_CGR2-contig2_98" fbc:label="Microbacterium_sp_CGR2-contig2_98" fbc:name="Microbacterium_sp_CGR2-contig2_98"/>
      <fbc:geneProduct fbc:id="G_Microbacterium_sp_CGR2-contig1_1957" fbc:label="Microbacterium_sp_CGR2-contig1_1957" fbc:name="Microbacterium_sp_CGR2-contig1_1957"/>
      <fbc:geneProduct fbc:id="G_Microbacterium_sp_CGR2-contig1_204" fbc:label="Microbacterium_sp_CGR2-contig1_204" fbc:name="Microbacterium_sp_CGR2-contig1_204"/>
      <fbc:geneProduct fbc:id="G_Microbacterium_sp_CGR2-contig1_1529" fbc:label="Microbacterium_sp_CGR2-contig1_1529" fbc:name="Microbacterium_sp_CGR2-contig1_1529"/>
      <fbc:geneProduct fbc:id="G_Microbacterium_sp_CGR2-contig1_655" fbc:label="Microbacterium_sp_CGR2-contig1_655" fbc:name="Microbacterium_sp_CGR2-contig1_655"/>
      <fbc:geneProduct fbc:id="G_Microbacterium_sp_CGR2-contig1_2180" fbc:label="Microbacterium_sp_CGR2-contig1_2180" fbc:name="Microbacterium_sp_CGR2-contig1_2180"/>
      <fbc:geneProduct fbc:id="G_Microbacterium_sp_CGR2-contig1_708" fbc:label="Microbacterium_sp_CGR2-contig1_708" fbc:name="Microbacterium_sp_CGR2-contig1_708"/>
      <fbc:geneProduct fbc:id="G_Microbacterium_sp_CGR2-contig1_3631" fbc:label="Microbacterium_sp_CGR2-contig1_3631" fbc:name="Microbacterium_sp_CGR2-contig1_3631"/>
      <fbc:geneProduct fbc:id="G_Microbacterium_sp_CGR2-contig1_516" fbc:label="Microbacterium_sp_CGR2-contig1_516" fbc:name="Microbacterium_sp_CGR2-contig1_516"/>
      <fbc:geneProduct fbc:id="G_Microbacterium_sp_CGR2-contig1_662" fbc:label="Microbacterium_sp_CGR2-contig1_662" fbc:name="Microbacterium_sp_CGR2-contig1_662"/>
      <fbc:geneProduct fbc:id="G_Microbacterium_sp_CGR2-contig1_1409" fbc:label="Microbacterium_sp_CGR2-contig1_1409" fbc:name="Microbacterium_sp_CGR2-contig1_1409"/>
      <fbc:geneProduct fbc:id="G_Microbacterium_sp_CGR2-contig2_26" fbc:label="Microbacterium_sp_CGR2-contig2_26" fbc:name="Microbacterium_sp_CGR2-contig2_26"/>
      <fbc:geneProduct fbc:id="G_Microbacterium_sp_CGR2-contig1_1417" fbc:label="Microbacterium_sp_CGR2-contig1_1417" fbc:name="Microbacterium_sp_CGR2-contig1_1417"/>
      <fbc:geneProduct fbc:id="G_Microbacterium_sp_CGR2-contig1_2917" fbc:label="Microbacterium_sp_CGR2-contig1_2917" fbc:name="Microbacterium_sp_CGR2-contig1_2917"/>
      <fbc:geneProduct fbc:id="G_Microbacterium_sp_CGR2-contig1_1406" fbc:label="Microbacterium_sp_CGR2-contig1_1406" fbc:name="Microbacterium_sp_CGR2-contig1_1406"/>
      <fbc:geneProduct fbc:id="G_Microbacterium_sp_CGR2-contig1_2920" fbc:label="Microbacterium_sp_CGR2-contig1_2920" fbc:name="Microbacterium_sp_CGR2-contig1_2920"/>
      <fbc:geneProduct fbc:id="G_Microbacterium_sp_CGR2-contig1_407" fbc:label="Microbacterium_sp_CGR2-contig1_407" fbc:name="Microbacterium_sp_CGR2-contig1_407"/>
      <fbc:geneProduct fbc:id="G_Microbacterium_sp_CGR2-contig1_1164" fbc:label="Microbacterium_sp_CGR2-contig1_1164" fbc:name="Microbacterium_sp_CGR2-contig1_1164"/>
      <fbc:geneProduct fbc:id="G_Microbacterium_sp_CGR2-contig1_1390" fbc:label="Microbacterium_sp_CGR2-contig1_1390" fbc:name="Microbacterium_sp_CGR2-contig1_1390"/>
      <fbc:geneProduct fbc:id="G_Microbacterium_sp_CGR2-contig1_1391" fbc:label="Microbacterium_sp_CGR2-contig1_1391" fbc:name="Microbacterium_sp_CGR2-contig1_1391"/>
      <fbc:geneProduct fbc:id="G_Microbacterium_sp_CGR2-contig1_2499" fbc:label="Microbacterium_sp_CGR2-contig1_2499" fbc:name="Microbacterium_sp_CGR2-contig1_2499"/>
      <fbc:geneProduct fbc:id="G_Microbacterium_sp_CGR2-contig2_140" fbc:label="Microbacterium_sp_CGR2-contig2_140" fbc:name="Microbacterium_sp_CGR2-contig2_140"/>
      <fbc:geneProduct fbc:id="G_Microbacterium_sp_CGR2-contig1_2392" fbc:label="Microbacterium_sp_CGR2-contig1_2392" fbc:name="Microbacterium_sp_CGR2-contig1_2392"/>
      <fbc:geneProduct fbc:id="G_Microbacterium_sp_CGR2-contig1_3065" fbc:label="Microbacterium_sp_CGR2-contig1_3065" fbc:name="Microbacterium_sp_CGR2-contig1_3065"/>
      <fbc:geneProduct fbc:id="G_Microbacterium_sp_CGR2-contig1_63" fbc:label="Microbacterium_sp_CGR2-contig1_63" fbc:name="Microbacterium_sp_CGR2-contig1_63"/>
      <fbc:geneProduct fbc:id="G_Microbacterium_sp_CGR2-contig1_162" fbc:label="Microbacterium_sp_CGR2-contig1_162" fbc:name="Microbacterium_sp_CGR2-contig1_162"/>
      <fbc:geneProduct fbc:id="G_Microbacterium_sp_CGR2-contig1_2637" fbc:label="Microbacterium_sp_CGR2-contig1_2637" fbc:name="Microbacterium_sp_CGR2-contig1_2637"/>
      <fbc:geneProduct fbc:id="G_Microbacterium_sp_CGR2-contig1_1854" fbc:label="Microbacterium_sp_CGR2-contig1_1854" fbc:name="Microbacterium_sp_CGR2-contig1_1854"/>
      <fbc:geneProduct fbc:id="G_Microbacterium_sp_CGR2-contig1_312" fbc:label="Microbacterium_sp_CGR2-contig1_312" fbc:name="Microbacterium_sp_CGR2-contig1_312"/>
      <fbc:geneProduct fbc:id="G_Microbacterium_sp_CGR2-contig2_97" fbc:label="Microbacterium_sp_CGR2-contig2_97" fbc:name="Microbacterium_sp_CGR2-contig2_97"/>
      <fbc:geneProduct fbc:id="G_Microbacterium_sp_CGR2-contig1_2972" fbc:label="Microbacterium_sp_CGR2-contig1_2972" fbc:name="Microbacterium_sp_CGR2-contig1_2972"/>
      <fbc:geneProduct fbc:id="G_Microbacterium_sp_CGR2-contig1_2970" fbc:label="Microbacterium_sp_CGR2-contig1_2970" fbc:name="Microbacterium_sp_CGR2-contig1_2970"/>
      <fbc:geneProduct fbc:id="G_Microbacterium_sp_CGR2-contig1_2908" fbc:label="Microbacterium_sp_CGR2-contig1_2908" fbc:name="Microbacterium_sp_CGR2-contig1_2908"/>
      <fbc:geneProduct fbc:id="G_Microbacterium_sp_CGR2-contig2_186" fbc:label="Microbacterium_sp_CGR2-contig2_186" fbc:name="Microbacterium_sp_CGR2-contig2_186"/>
      <fbc:geneProduct fbc:id="G_Microbacterium_sp_CGR2-contig1_3350" fbc:label="Microbacterium_sp_CGR2-contig1_3350" fbc:name="Microbacterium_sp_CGR2-contig1_3350"/>
      <fbc:geneProduct fbc:id="G_Microbacterium_sp_CGR2-contig1_2252" fbc:label="Microbacterium_sp_CGR2-contig1_2252" fbc:name="Microbacterium_sp_CGR2-contig1_2252"/>
      <fbc:geneProduct fbc:id="G_Microbacterium_sp_CGR2-contig1_2169" fbc:label="Microbacterium_sp_CGR2-contig1_2169" fbc:name="Microbacterium_sp_CGR2-contig1_2169"/>
      <fbc:geneProduct fbc:id="G_Microbacterium_sp_CGR2-contig1_2171" fbc:label="Microbacterium_sp_CGR2-contig1_2171" fbc:name="Microbacterium_sp_CGR2-contig1_2171"/>
      <fbc:geneProduct fbc:id="G_Microbacterium_sp_CGR2-contig1_1661" fbc:label="Microbacterium_sp_CGR2-contig1_1661" fbc:name="Microbacterium_sp_CGR2-contig1_1661"/>
      <fbc:geneProduct fbc:id="G_Microbacterium_sp_CGR2-contig1_1908" fbc:label="Microbacterium_sp_CGR2-contig1_1908" fbc:name="Microbacterium_sp_CGR2-contig1_1908"/>
      <fbc:geneProduct fbc:id="G_Microbacterium_sp_CGR2-contig1_1565" fbc:label="Microbacterium_sp_CGR2-contig1_1565" fbc:name="Microbacterium_sp_CGR2-contig1_1565"/>
      <fbc:geneProduct fbc:id="G_Microbacterium_sp_CGR2-contig1_1562" fbc:label="Microbacterium_sp_CGR2-contig1_1562" fbc:name="Microbacterium_sp_CGR2-contig1_1562"/>
      <fbc:geneProduct fbc:id="G_Microbacterium_sp_CGR2-contig1_1559" fbc:label="Microbacterium_sp_CGR2-contig1_1559" fbc:name="Microbacterium_sp_CGR2-contig1_1559"/>
      <fbc:geneProduct fbc:id="G_Microbacterium_sp_CGR2-contig1_1560" fbc:label="Microbacterium_sp_CGR2-contig1_1560" fbc:name="Microbacterium_sp_CGR2-contig1_1560"/>
      <fbc:geneProduct fbc:id="G_Microbacterium_sp_CGR2-contig1_1561" fbc:label="Microbacterium_sp_CGR2-contig1_1561" fbc:name="Microbacterium_sp_CGR2-contig1_1561"/>
      <fbc:geneProduct fbc:id="G_Microbacterium_sp_CGR2-contig1_1558" fbc:label="Microbacterium_sp_CGR2-contig1_1558" fbc:name="Microbacterium_sp_CGR2-contig1_1558"/>
      <fbc:geneProduct fbc:id="G_Microbacterium_sp_CGR2-contig1_1563" fbc:label="Microbacterium_sp_CGR2-contig1_1563" fbc:name="Microbacterium_sp_CGR2-contig1_1563"/>
      <fbc:geneProduct fbc:id="G_Microbacterium_sp_CGR2-contig2_229" fbc:label="Microbacterium_sp_CGR2-contig2_229" fbc:name="Microbacterium_sp_CGR2-contig2_229"/>
      <fbc:geneProduct fbc:id="G_Microbacterium_sp_CGR2-contig2_227" fbc:label="Microbacterium_sp_CGR2-contig2_227" fbc:name="Microbacterium_sp_CGR2-contig2_227"/>
      <fbc:geneProduct fbc:id="G_Microbacterium_sp_CGR2-contig2_226" fbc:label="Microbacterium_sp_CGR2-contig2_226" fbc:name="Microbacterium_sp_CGR2-contig2_226"/>
      <fbc:geneProduct fbc:id="G_Microbacterium_sp_CGR2-contig1_2921" fbc:label="Microbacterium_sp_CGR2-contig1_2921" fbc:name="Microbacterium_sp_CGR2-contig1_2921"/>
      <fbc:geneProduct fbc:id="G_Microbacterium_sp_CGR2-contig1_2804" fbc:label="Microbacterium_sp_CGR2-contig1_2804" fbc:name="Microbacterium_sp_CGR2-contig1_2804"/>
      <fbc:geneProduct fbc:id="G_Microbacterium_sp_CGR2-contig1_3455" fbc:label="Microbacterium_sp_CGR2-contig1_3455" fbc:name="Microbacterium_sp_CGR2-contig1_3455"/>
      <fbc:geneProduct fbc:id="G_Microbacterium_sp_CGR2-contig1_3085" fbc:label="Microbacterium_sp_CGR2-contig1_3085" fbc:name="Microbacterium_sp_CGR2-contig1_3085"/>
      <fbc:geneProduct fbc:id="G_Microbacterium_sp_CGR2-contig1_1596" fbc:label="Microbacterium_sp_CGR2-contig1_1596" fbc:name="Microbacterium_sp_CGR2-contig1_1596"/>
      <fbc:geneProduct fbc:id="G_Microbacterium_sp_CGR2-contig1_3086" fbc:label="Microbacterium_sp_CGR2-contig1_3086" fbc:name="Microbacterium_sp_CGR2-contig1_3086"/>
      <fbc:geneProduct fbc:id="G_Microbacterium_sp_CGR2-contig1_3083" fbc:label="Microbacterium_sp_CGR2-contig1_3083" fbc:name="Microbacterium_sp_CGR2-contig1_3083"/>
      <fbc:geneProduct fbc:id="G_Microbacterium_sp_CGR2-contig1_588" fbc:label="Microbacterium_sp_CGR2-contig1_588" fbc:name="Microbacterium_sp_CGR2-contig1_588"/>
      <fbc:geneProduct fbc:id="G_Microbacterium_sp_CGR2-contig1_2277" fbc:label="Microbacterium_sp_CGR2-contig1_2277" fbc:name="Microbacterium_sp_CGR2-contig1_2277"/>
      <fbc:geneProduct fbc:id="G_Microbacterium_sp_CGR2-contig1_2467" fbc:label="Microbacterium_sp_CGR2-contig1_2467" fbc:name="Microbacterium_sp_CGR2-contig1_2467"/>
      <fbc:geneProduct fbc:id="G_Microbacterium_sp_CGR2-contig1_1607" fbc:label="Microbacterium_sp_CGR2-contig1_1607" fbc:name="Microbacterium_sp_CGR2-contig1_1607"/>
      <fbc:geneProduct fbc:id="G_Microbacterium_sp_CGR2-contig1_2203" fbc:label="Microbacterium_sp_CGR2-contig1_2203" fbc:name="Microbacterium_sp_CGR2-contig1_2203"/>
      <fbc:geneProduct fbc:id="G_Microbacterium_sp_CGR2-contig1_1554" fbc:label="Microbacterium_sp_CGR2-contig1_1554" fbc:name="Microbacterium_sp_CGR2-contig1_1554"/>
      <fbc:geneProduct fbc:id="G_Microbacterium_sp_CGR2-contig1_781" fbc:label="Microbacterium_sp_CGR2-contig1_781" fbc:name="Microbacterium_sp_CGR2-contig1_781"/>
      <fbc:geneProduct fbc:id="G_Microbacterium_sp_CGR2-contig1_789" fbc:label="Microbacterium_sp_CGR2-contig1_789" fbc:name="Microbacterium_sp_CGR2-contig1_789"/>
      <fbc:geneProduct fbc:id="G_Microbacterium_sp_CGR2-contig1_2956" fbc:label="Microbacterium_sp_CGR2-contig1_2956" fbc:name="Microbacterium_sp_CGR2-contig1_2956"/>
      <fbc:geneProduct fbc:id="G_Microbacterium_sp_CGR2-contig1_2946" fbc:label="Microbacterium_sp_CGR2-contig1_2946" fbc:name="Microbacterium_sp_CGR2-contig1_2946"/>
      <fbc:geneProduct fbc:id="G_Microbacterium_sp_CGR2-contig1_2944" fbc:label="Microbacterium_sp_CGR2-contig1_2944" fbc:name="Microbacterium_sp_CGR2-contig1_2944"/>
      <fbc:geneProduct fbc:id="G_Microbacterium_sp_CGR2-contig1_805" fbc:label="Microbacterium_sp_CGR2-contig1_805" fbc:name="Microbacterium_sp_CGR2-contig1_805"/>
      <fbc:geneProduct fbc:id="G_Microbacterium_sp_CGR2-contig1_3512" fbc:label="Microbacterium_sp_CGR2-contig1_3512" fbc:name="Microbacterium_sp_CGR2-contig1_3512"/>
      <fbc:geneProduct fbc:id="G_Microbacterium_sp_CGR2-contig1_1439" fbc:label="Microbacterium_sp_CGR2-contig1_1439" fbc:name="Microbacterium_sp_CGR2-contig1_1439"/>
      <fbc:geneProduct fbc:id="G_Microbacterium_sp_CGR2-contig1_1371" fbc:label="Microbacterium_sp_CGR2-contig1_1371" fbc:name="Microbacterium_sp_CGR2-contig1_1371"/>
      <fbc:geneProduct fbc:id="G_Microbacterium_sp_CGR2-contig1_917" fbc:label="Microbacterium_sp_CGR2-contig1_917" fbc:name="Microbacterium_sp_CGR2-contig1_917"/>
      <fbc:geneProduct fbc:id="G_Microbacterium_sp_CGR2-contig1_3254" fbc:label="Microbacterium_sp_CGR2-contig1_3254" fbc:name="Microbacterium_sp_CGR2-contig1_3254"/>
      <fbc:geneProduct fbc:id="G_Microbacterium_sp_CGR2-contig1_1609" fbc:label="Microbacterium_sp_CGR2-contig1_1609" fbc:name="Microbacterium_sp_CGR2-contig1_1609"/>
      <fbc:geneProduct fbc:id="G_Microbacterium_sp_CGR2-contig1_1444" fbc:label="Microbacterium_sp_CGR2-contig1_1444" fbc:name="Microbacterium_sp_CGR2-contig1_1444"/>
      <fbc:geneProduct fbc:id="G_Microbacterium_sp_CGR2-contig1_209" fbc:label="Microbacterium_sp_CGR2-contig1_209" fbc:name="Microbacterium_sp_CGR2-contig1_209"/>
      <fbc:geneProduct fbc:id="G_Microbacterium_sp_CGR2-contig1_1875" fbc:label="Microbacterium_sp_CGR2-contig1_1875" fbc:name="Microbacterium_sp_CGR2-contig1_1875"/>
      <fbc:geneProduct fbc:id="G_Microbacterium_sp_CGR2-contig1_1871" fbc:label="Microbacterium_sp_CGR2-contig1_1871" fbc:name="Microbacterium_sp_CGR2-contig1_1871"/>
      <fbc:geneProduct fbc:id="G_Microbacterium_sp_CGR2-contig2_119" fbc:label="Microbacterium_sp_CGR2-contig2_119" fbc:name="Microbacterium_sp_CGR2-contig2_119"/>
      <fbc:geneProduct fbc:id="G_Microbacterium_sp_CGR2-contig1_1605" fbc:label="Microbacterium_sp_CGR2-contig1_1605" fbc:name="Microbacterium_sp_CGR2-contig1_1605"/>
      <fbc:geneProduct fbc:id="G_Microbacterium_sp_CGR2-contig2_118" fbc:label="Microbacterium_sp_CGR2-contig2_118" fbc:name="Microbacterium_sp_CGR2-contig2_118"/>
      <fbc:geneProduct fbc:id="G_Microbacterium_sp_CGR2-contig1_2065" fbc:label="Microbacterium_sp_CGR2-contig1_2065" fbc:name="Microbacterium_sp_CGR2-contig1_2065"/>
      <fbc:geneProduct fbc:id="G_Microbacterium_sp_CGR2-contig1_2066" fbc:label="Microbacterium_sp_CGR2-contig1_2066" fbc:name="Microbacterium_sp_CGR2-contig1_2066"/>
      <fbc:geneProduct fbc:id="G_Microbacterium_sp_CGR2-contig1_3091" fbc:label="Microbacterium_sp_CGR2-contig1_3091" fbc:name="Microbacterium_sp_CGR2-contig1_3091"/>
      <fbc:geneProduct fbc:id="G_Microbacterium_sp_CGR2-contig1_2324" fbc:label="Microbacterium_sp_CGR2-contig1_2324" fbc:name="Microbacterium_sp_CGR2-contig1_2324"/>
      <fbc:geneProduct fbc:id="G_Microbacterium_sp_CGR2-contig1_3537" fbc:label="Microbacterium_sp_CGR2-contig1_3537" fbc:name="Microbacterium_sp_CGR2-contig1_3537"/>
      <fbc:geneProduct fbc:id="G_Microbacterium_sp_CGR2-contig1_2276" fbc:label="Microbacterium_sp_CGR2-contig1_2276" fbc:name="Microbacterium_sp_CGR2-contig1_2276"/>
      <fbc:geneProduct fbc:id="G_Microbacterium_sp_CGR2-contig1_2390" fbc:label="Microbacterium_sp_CGR2-contig1_2390" fbc:name="Microbacterium_sp_CGR2-contig1_2390"/>
      <fbc:geneProduct fbc:id="G_Microbacterium_sp_CGR2-contig1_1690" fbc:label="Microbacterium_sp_CGR2-contig1_1690" fbc:name="Microbacterium_sp_CGR2-contig1_1690"/>
      <fbc:geneProduct fbc:id="G_Microbacterium_sp_CGR2-contig1_1589" fbc:label="Microbacterium_sp_CGR2-contig1_1589" fbc:name="Microbacterium_sp_CGR2-contig1_1589"/>
      <fbc:geneProduct fbc:id="G_Microbacterium_sp_CGR2-contig1_2974" fbc:label="Microbacterium_sp_CGR2-contig1_2974" fbc:name="Microbacterium_sp_CGR2-contig1_2974"/>
      <fbc:geneProduct fbc:id="G_Microbacterium_sp_CGR2-contig1_3090" fbc:label="Microbacterium_sp_CGR2-contig1_3090" fbc:name="Microbacterium_sp_CGR2-contig1_3090"/>
      <fbc:geneProduct fbc:id="G_Microbacterium_sp_CGR2-contig1_2552" fbc:label="Microbacterium_sp_CGR2-contig1_2552" fbc:name="Microbacterium_sp_CGR2-contig1_2552"/>
      <fbc:geneProduct fbc:id="G_Microbacterium_sp_CGR2-contig1_2635" fbc:label="Microbacterium_sp_CGR2-contig1_2635" fbc:name="Microbacterium_sp_CGR2-contig1_2635"/>
      <fbc:geneProduct fbc:id="G_Microbacterium_sp_CGR2-contig1_3454" fbc:label="Microbacterium_sp_CGR2-contig1_3454" fbc:name="Microbacterium_sp_CGR2-contig1_3454"/>
      <fbc:geneProduct fbc:id="G_Microbacterium_sp_CGR2-contig1_3251" fbc:label="Microbacterium_sp_CGR2-contig1_3251" fbc:name="Microbacterium_sp_CGR2-contig1_3251"/>
      <fbc:geneProduct fbc:id="G_Microbacterium_sp_CGR2-contig1_159" fbc:label="Microbacterium_sp_CGR2-contig1_159" fbc:name="Microbacterium_sp_CGR2-contig1_159"/>
      <fbc:geneProduct fbc:id="G_Microbacterium_sp_CGR2-contig1_1639" fbc:label="Microbacterium_sp_CGR2-contig1_1639" fbc:name="Microbacterium_sp_CGR2-contig1_1639"/>
      <fbc:geneProduct fbc:id="G_Microbacterium_sp_CGR2-contig1_979" fbc:label="Microbacterium_sp_CGR2-contig1_979" fbc:name="Microbacterium_sp_CGR2-contig1_979"/>
      <fbc:geneProduct fbc:id="G_Microbacterium_sp_CGR2-contig1_2863" fbc:label="Microbacterium_sp_CGR2-contig1_2863" fbc:name="Microbacterium_sp_CGR2-contig1_2863"/>
      <fbc:geneProduct fbc:id="G_Microbacterium_sp_CGR2-contig1_2598" fbc:label="Microbacterium_sp_CGR2-contig1_2598" fbc:name="Microbacterium_sp_CGR2-contig1_2598"/>
      <fbc:geneProduct fbc:id="G_Microbacterium_sp_CGR2-contig1_2597" fbc:label="Microbacterium_sp_CGR2-contig1_2597" fbc:name="Microbacterium_sp_CGR2-contig1_2597"/>
      <fbc:geneProduct fbc:id="G_Microbacterium_sp_CGR2-contig1_377" fbc:label="Microbacterium_sp_CGR2-contig1_377" fbc:name="Microbacterium_sp_CGR2-contig1_377"/>
      <fbc:geneProduct fbc:id="G_Microbacterium_sp_CGR2-contig1_2913" fbc:label="Microbacterium_sp_CGR2-contig1_2913" fbc:name="Microbacterium_sp_CGR2-contig1_2913"/>
      <fbc:geneProduct fbc:id="G_Microbacterium_sp_CGR2-contig1_2912" fbc:label="Microbacterium_sp_CGR2-contig1_2912" fbc:name="Microbacterium_sp_CGR2-contig1_2912"/>
      <fbc:geneProduct fbc:id="G_Microbacterium_sp_CGR2-contig2_125" fbc:label="Microbacterium_sp_CGR2-contig2_125" fbc:name="Microbacterium_sp_CGR2-contig2_125"/>
      <fbc:geneProduct fbc:id="G_Microbacterium_sp_CGR2-contig2_2" fbc:label="Microbacterium_sp_CGR2-contig2_2" fbc:name="Microbacterium_sp_CGR2-contig2_2"/>
      <fbc:geneProduct fbc:id="G_Microbacterium_sp_CGR2-contig1_2490" fbc:label="Microbacterium_sp_CGR2-contig1_2490" fbc:name="Microbacterium_sp_CGR2-contig1_2490"/>
      <fbc:geneProduct fbc:id="G_Microbacterium_sp_CGR2-contig1_2630" fbc:label="Microbacterium_sp_CGR2-contig1_2630" fbc:name="Microbacterium_sp_CGR2-contig1_2630"/>
      <fbc:geneProduct fbc:id="G_Microbacterium_sp_CGR2-contig1_3306" fbc:label="Microbacterium_sp_CGR2-contig1_3306" fbc:name="Microbacterium_sp_CGR2-contig1_3306"/>
      <fbc:geneProduct fbc:id="G_Microbacterium_sp_CGR2-contig1_3308" fbc:label="Microbacterium_sp_CGR2-contig1_3308" fbc:name="Microbacterium_sp_CGR2-contig1_3308"/>
      <fbc:geneProduct fbc:id="G_Microbacterium_sp_CGR2-contig1_3305" fbc:label="Microbacterium_sp_CGR2-contig1_3305" fbc:name="Microbacterium_sp_CGR2-contig1_3305"/>
      <fbc:geneProduct fbc:id="G_Microbacterium_sp_CGR2-contig1_229" fbc:label="Microbacterium_sp_CGR2-contig1_229" fbc:name="Microbacterium_sp_CGR2-contig1_229"/>
      <fbc:geneProduct fbc:id="G_Microbacterium_sp_CGR2-contig1_2833" fbc:label="Microbacterium_sp_CGR2-contig1_2833" fbc:name="Microbacterium_sp_CGR2-contig1_2833"/>
      <fbc:geneProduct fbc:id="G_Microbacterium_sp_CGR2-contig1_3108" fbc:label="Microbacterium_sp_CGR2-contig1_3108" fbc:name="Microbacterium_sp_CGR2-contig1_3108"/>
      <fbc:geneProduct fbc:id="G_Microbacterium_sp_CGR2-contig1_678" fbc:label="Microbacterium_sp_CGR2-contig1_678" fbc:name="Microbacterium_sp_CGR2-contig1_678"/>
      <fbc:geneProduct fbc:id="G_Microbacterium_sp_CGR2-contig1_522" fbc:label="Microbacterium_sp_CGR2-contig1_522" fbc:name="Microbacterium_sp_CGR2-contig1_522"/>
      <fbc:geneProduct fbc:id="G_Microbacterium_sp_CGR2-contig1_2350" fbc:label="Microbacterium_sp_CGR2-contig1_2350" fbc:name="Microbacterium_sp_CGR2-contig1_2350"/>
      <fbc:geneProduct fbc:id="G_Microbacterium_sp_CGR2-contig1_2542" fbc:label="Microbacterium_sp_CGR2-contig1_2542" fbc:name="Microbacterium_sp_CGR2-contig1_2542"/>
      <fbc:geneProduct fbc:id="G_Microbacterium_sp_CGR2-contig1_520" fbc:label="Microbacterium_sp_CGR2-contig1_520" fbc:name="Microbacterium_sp_CGR2-contig1_520"/>
      <fbc:geneProduct fbc:id="G_Microbacterium_sp_CGR2-contig1_3310" fbc:label="Microbacterium_sp_CGR2-contig1_3310" fbc:name="Microbacterium_sp_CGR2-contig1_3310"/>
      <fbc:geneProduct fbc:id="G_Microbacterium_sp_CGR2-contig1_2700" fbc:label="Microbacterium_sp_CGR2-contig1_2700" fbc:name="Microbacterium_sp_CGR2-contig1_2700"/>
      <fbc:geneProduct fbc:id="G_Microbacterium_sp_CGR2-contig1_2934" fbc:label="Microbacterium_sp_CGR2-contig1_2934" fbc:name="Microbacterium_sp_CGR2-contig1_2934"/>
      <fbc:geneProduct fbc:id="G_Microbacterium_sp_CGR2-contig1_1830" fbc:label="Microbacterium_sp_CGR2-contig1_1830" fbc:name="Microbacterium_sp_CGR2-contig1_1830"/>
      <fbc:geneProduct fbc:id="G_Microbacterium_sp_CGR2-contig1_1405" fbc:label="Microbacterium_sp_CGR2-contig1_1405" fbc:name="Microbacterium_sp_CGR2-contig1_1405"/>
      <fbc:geneProduct fbc:id="G_Microbacterium_sp_CGR2-contig2_243" fbc:label="Microbacterium_sp_CGR2-contig2_243" fbc:name="Microbacterium_sp_CGR2-contig2_243"/>
      <fbc:geneProduct fbc:id="G_Microbacterium_sp_CGR2-contig1_1403" fbc:label="Microbacterium_sp_CGR2-contig1_1403" fbc:name="Microbacterium_sp_CGR2-contig1_1403"/>
      <fbc:geneProduct fbc:id="G_Microbacterium_sp_CGR2-contig1_469" fbc:label="Microbacterium_sp_CGR2-contig1_469" fbc:name="Microbacterium_sp_CGR2-contig1_469"/>
      <fbc:geneProduct fbc:id="G_Microbacterium_sp_CGR2-contig1_3235" fbc:label="Microbacterium_sp_CGR2-contig1_3235" fbc:name="Microbacterium_sp_CGR2-contig1_3235"/>
      <fbc:geneProduct fbc:id="G_Microbacterium_sp_CGR2-contig1_3384" fbc:label="Microbacterium_sp_CGR2-contig1_3384" fbc:name="Microbacterium_sp_CGR2-contig1_3384"/>
      <fbc:geneProduct fbc:id="G_Microbacterium_sp_CGR2-contig1_568" fbc:label="Microbacterium_sp_CGR2-contig1_568" fbc:name="Microbacterium_sp_CGR2-contig1_568"/>
      <fbc:geneProduct fbc:id="G_Microbacterium_sp_CGR2-contig1_569" fbc:label="Microbacterium_sp_CGR2-contig1_569" fbc:name="Microbacterium_sp_CGR2-contig1_569"/>
      <fbc:geneProduct fbc:id="G_Microbacterium_sp_CGR2-contig1_1645" fbc:label="Microbacterium_sp_CGR2-contig1_1645" fbc:name="Microbacterium_sp_CGR2-contig1_1645"/>
      <fbc:geneProduct fbc:id="G_Microbacterium_sp_CGR2-contig1_1643" fbc:label="Microbacterium_sp_CGR2-contig1_1643" fbc:name="Microbacterium_sp_CGR2-contig1_1643"/>
      <fbc:geneProduct fbc:id="G_Microbacterium_sp_CGR2-contig1_1646" fbc:label="Microbacterium_sp_CGR2-contig1_1646" fbc:name="Microbacterium_sp_CGR2-contig1_1646"/>
    </fbc:listOfGeneProducts>
    <listOfReactions>
      <reaction fast="false" id="R_2INSD" reversible="true" name="2-Inosose dehydratase" fbc:upperFluxBound="cobra_default_ub" fbc:lowerFluxBound="cobra_default_lb">
        <listOfReactants>
          <speciesReference constant="true" species="M_2ins_c" stoichiometry="1"/>
        </listOfReactants>
        <listOfProducts>
          <speciesReference constant="true" species="M_dkdi_c" stoichiometry="1"/>
          <speciesReference constant="true" species="M_h2o_c" stoichiometry="1"/>
        </listOfProducts>
        <fbc:geneProductAssociation>
          <fbc:geneProductRef fbc:geneProduct="G_Microbacterium_sp_CGR2-contig1_3536"/>
        </fbc:geneProductAssociation>
      </reaction>
      <reaction fast="false" id="R_3_4DHBZtex2" reversible="true" name="3_4DHBZtex2" fbc:upperFluxBound="cobra_default_ub" fbc:lowerFluxBound="cobra_default_lb">
        <listOfReactants>
          <speciesReference constant="true" species="M_34dhbz_e" stoichiometry="1"/>
          <speciesReference constant="true" species="M_h_e" stoichiometry="1"/>
        </listOfReactants>
        <listOfProducts>
          <speciesReference constant="true" species="M_34dhbz_c" stoichiometry="1"/>
          <speciesReference constant="true" species="M_h_c" stoichiometry="1"/>
        </listOfProducts>
      </reaction>
      <reaction fast="false" id="R_3HAD100" reversible="false" name="3HAD100" fbc:upperFluxBound="cobra_default_ub" fbc:lowerFluxBound="cobra_0_bound">
        <listOfReactants>
          <speciesReference constant="true" species="M_3hdecACP_c" stoichiometry="1"/>
        </listOfReactants>
        <listOfProducts>
          <speciesReference constant="true" species="M_h2o_c" stoichiometry="1"/>
          <speciesReference constant="true" species="M_tdec2eACP_c" stoichiometry="1"/>
        </listOfProducts>
      </reaction>
      <reaction fast="false" id="R_3HAD120" reversible="false" name="3HAD120" fbc:upperFluxBound="cobra_default_ub" fbc:lowerFluxBound="cobra_0_bound">
        <listOfReactants>
          <speciesReference constant="true" species="M_3hddecACP_c" stoichiometry="1"/>
        </listOfReactants>
        <listOfProducts>
          <speciesReference constant="true" species="M_h2o_c" stoichiometry="1"/>
          <speciesReference constant="true" species="M_tddec2eACP_c" stoichiometry="1"/>
        </listOfProducts>
      </reaction>
      <reaction fast="false" id="R_3HAD121" reversible="false" name="3HAD121" fbc:upperFluxBound="cobra_default_ub" fbc:lowerFluxBound="cobra_0_bound">
        <listOfReactants>
          <speciesReference constant="true" species="M_3hcddec5eACP_c" stoichiometry="1"/>
        </listOfReactants>
        <listOfProducts>
          <speciesReference constant="true" species="M_h2o_c" stoichiometry="1"/>
          <speciesReference constant="true" species="M_t3c5ddeceACP_c" stoichiometry="1"/>
        </listOfProducts>
      </reaction>
      <reaction fast="false" id="R_3HAD140" reversible="false" name="3HAD140" fbc:upperFluxBound="cobra_default_ub" fbc:lowerFluxBound="cobra_0_bound">
        <listOfReactants>
          <speciesReference constant="true" species="M_3hmrsACP_c" stoichiometry="1"/>
        </listOfReactants>
        <listOfProducts>
          <speciesReference constant="true" species="M_h2o_c" stoichiometry="1"/>
          <speciesReference constant="true" species="M_tmrs2eACP_c" stoichiometry="1"/>
        </listOfProducts>
      </reaction>
      <reaction fast="false" id="R_3HAD141" reversible="false" name="3HAD141" fbc:upperFluxBound="cobra_default_ub" fbc:lowerFluxBound="cobra_0_bound">
        <listOfReactants>
          <speciesReference constant="true" species="M_3hcmrs7eACP_c" stoichiometry="1"/>
        </listOfReactants>
        <listOfProducts>
          <speciesReference constant="true" species="M_h2o_c" stoichiometry="1"/>
          <speciesReference constant="true" species="M_t3c7mrseACP_c" stoichiometry="1"/>
        </listOfProducts>
      </reaction>
      <reaction fast="false" id="R_3HAD160" reversible="false" name="3HAD160" fbc:upperFluxBound="cobra_default_ub" fbc:lowerFluxBound="cobra_0_bound">
        <listOfReactants>
          <speciesReference constant="true" species="M_3hpalmACP_c" stoichiometry="1"/>
        </listOfReactants>
        <listOfProducts>
          <speciesReference constant="true" species="M_h2o_c" stoichiometry="1"/>
          <speciesReference constant="true" species="M_tpalm2eACP_c" stoichiometry="1"/>
        </listOfProducts>
      </reaction>
      <reaction fast="false" id="R_3HAD161" reversible="false" name="3HAD161" fbc:upperFluxBound="cobra_default_ub" fbc:lowerFluxBound="cobra_0_bound">
        <listOfReactants>
          <speciesReference constant="true" species="M_3hcpalm9eACP_c" stoichiometry="1"/>
        </listOfReactants>
        <listOfProducts>
          <speciesReference constant="true" species="M_h2o_c" stoichiometry="1"/>
          <speciesReference constant="true" species="M_t3c9palmeACP_c" stoichiometry="1"/>
        </listOfProducts>
      </reaction>
      <reaction fast="false" id="R_3HAD40" reversible="false" name="3HAD40" fbc:upperFluxBound="cobra_default_ub" fbc:lowerFluxBound="cobra_0_bound">
        <listOfReactants>
          <speciesReference constant="true" species="M_3haACP_c" stoichiometry="1"/>
        </listOfReactants>
        <listOfProducts>
          <speciesReference constant="true" species="M_but2eACP_c" stoichiometry="1"/>
          <speciesReference constant="true" species="M_h2o_c" stoichiometry="1"/>
        </listOfProducts>
      </reaction>
      <reaction fast="false" id="R_3HAD60" reversible="false" name="3HAD60" fbc:upperFluxBound="cobra_default_ub" fbc:lowerFluxBound="cobra_0_bound">
        <listOfReactants>
          <speciesReference constant="true" species="M_3hhexACP_c" stoichiometry="1"/>
        </listOfReactants>
        <listOfProducts>
          <speciesReference constant="true" species="M_h2o_c" stoichiometry="1"/>
          <speciesReference constant="true" species="M_thex2eACP_c" stoichiometry="1"/>
        </listOfProducts>
      </reaction>
      <reaction fast="false" id="R_3HAD80" reversible="false" name="3HAD80" fbc:upperFluxBound="cobra_default_ub" fbc:lowerFluxBound="cobra_0_bound">
        <listOfReactants>
          <speciesReference constant="true" species="M_3hoctACP_c" stoichiometry="1"/>
        </listOfReactants>
        <listOfProducts>
          <speciesReference constant="true" species="M_h2o_c" stoichiometry="1"/>
          <speciesReference constant="true" species="M_toct2eACP_c" stoichiometry="1"/>
        </listOfProducts>
      </reaction>
      <reaction fast="false" id="R_3OADPCOAT" reversible="false" name="3-oxoadipate CoA-transferase" fbc:upperFluxBound="cobra_default_ub" fbc:lowerFluxBound="cobra_0_bound">
        <listOfReactants>
          <speciesReference constant="true" species="M_3oxoadp_c" stoichiometry="1"/>
          <speciesReference constant="true" species="M_succoa_c" stoichiometry="1"/>
        </listOfReactants>
        <listOfProducts>
          <speciesReference constant="true" species="M_oxadpcoa_c" stoichiometry="1"/>
          <speciesReference constant="true" species="M_succ_c" stoichiometry="1"/>
        </listOfProducts>
        <fbc:geneProductAssociation>
          <fbc:and>
            <fbc:geneProductRef fbc:geneProduct="G_Microbacterium_sp_CGR2-contig1_3436"/>
            <fbc:geneProductRef fbc:geneProduct="G_Microbacterium_sp_CGR2-contig1_3437"/>
          </fbc:and>
        </fbc:geneProductAssociation>
      </reaction>
      <reaction fast="false" id="R_3OAR100" reversible="true" name="3-oxoacyl-[acyl-carrier-protein] reductase (n-C10:0)" fbc:upperFluxBound="cobra_default_ub" fbc:lowerFluxBound="cobra_default_lb">
        <listOfReactants>
          <speciesReference constant="true" species="M_3odecACP_c" stoichiometry="1"/>
          <speciesReference constant="true" species="M_h_c" stoichiometry="1"/>
          <speciesReference constant="true" species="M_nadph_c" stoichiometry="1"/>
        </listOfReactants>
        <listOfProducts>
          <speciesReference constant="true" species="M_3hdecACP_c" stoichiometry="1"/>
          <speciesReference constant="true" species="M_nadp_c" stoichiometry="1"/>
        </listOfProducts>
        <fbc:geneProductAssociation>
          <fbc:or>
            <fbc:geneProductRef fbc:geneProduct="G_Microbacterium_sp_CGR2-contig1_3067"/>
            <fbc:geneProductRef fbc:geneProduct="G_Microbacterium_sp_CGR2-contig1_3612"/>
            <fbc:geneProductRef fbc:geneProduct="G_Microbacterium_sp_CGR2-contig1_3576"/>
            <fbc:geneProductRef fbc:geneProduct="G_Microbacterium_sp_CGR2-contig1_1381"/>
            <fbc:geneProductRef fbc:geneProduct="G_Microbacterium_sp_CGR2-contig1_351"/>
          </fbc:or>
        </fbc:geneProductAssociation>
      </reaction>
      <reaction fast="false" id="R_3OAR120" reversible="true" name="3-oxoacyl-[acyl-carrier-protein] reductase (n-C12:0)" fbc:upperFluxBound="cobra_default_ub" fbc:lowerFluxBound="cobra_default_lb">
        <listOfReactants>
          <speciesReference constant="true" species="M_3oddecACP_c" stoichiometry="1"/>
          <speciesReference constant="true" species="M_h_c" stoichiometry="1"/>
          <speciesReference constant="true" species="M_nadph_c" stoichiometry="1"/>
        </listOfReactants>
        <listOfProducts>
          <speciesReference constant="true" species="M_3hddecACP_c" stoichiometry="1"/>
          <speciesReference constant="true" species="M_nadp_c" stoichiometry="1"/>
        </listOfProducts>
        <fbc:geneProductAssociation>
          <fbc:or>
            <fbc:geneProductRef fbc:geneProduct="G_Microbacterium_sp_CGR2-contig1_3067"/>
            <fbc:geneProductRef fbc:geneProduct="G_Microbacterium_sp_CGR2-contig1_3612"/>
            <fbc:geneProductRef fbc:geneProduct="G_Microbacterium_sp_CGR2-contig1_3576"/>
            <fbc:geneProductRef fbc:geneProduct="G_Microbacterium_sp_CGR2-contig1_1381"/>
            <fbc:geneProductRef fbc:geneProduct="G_Microbacterium_sp_CGR2-contig1_351"/>
          </fbc:or>
        </fbc:geneProductAssociation>
      </reaction>
      <reaction fast="false" id="R_3OAR121" reversible="false" name="3-oxoacyl-[acyl-carrier-protein] reductase (n-C12:1)" fbc:upperFluxBound="cobra_default_ub" fbc:lowerFluxBound="cobra_0_bound">
        <listOfReactants>
          <speciesReference constant="true" species="M_3ocddec5eACP_c" stoichiometry="1"/>
          <speciesReference constant="true" species="M_h_c" stoichiometry="1"/>
          <speciesReference constant="true" species="M_nadph_c" stoichiometry="1"/>
        </listOfReactants>
        <listOfProducts>
          <speciesReference constant="true" species="M_3hcddec5eACP_c" stoichiometry="1"/>
          <speciesReference constant="true" species="M_nadp_c" stoichiometry="1"/>
        </listOfProducts>
        <fbc:geneProductAssociation>
          <fbc:or>
            <fbc:geneProductRef fbc:geneProduct="G_Microbacterium_sp_CGR2-contig1_3067"/>
            <fbc:geneProductRef fbc:geneProduct="G_Microbacterium_sp_CGR2-contig1_3612"/>
            <fbc:geneProductRef fbc:geneProduct="G_Microbacterium_sp_CGR2-contig1_3576"/>
            <fbc:geneProductRef fbc:geneProduct="G_Microbacterium_sp_CGR2-contig1_1381"/>
            <fbc:geneProductRef fbc:geneProduct="G_Microbacterium_sp_CGR2-contig1_351"/>
          </fbc:or>
        </fbc:geneProductAssociation>
      </reaction>
      <reaction fast="false" id="R_3OAR140" reversible="true" name="3-oxoacyl-[acyl-carrier-protein] reductase (n-C14:0)" fbc:upperFluxBound="cobra_default_ub" fbc:lowerFluxBound="cobra_default_lb">
        <listOfReactants>
          <speciesReference constant="true" species="M_3omrsACP_c" stoichiometry="1"/>
          <speciesReference constant="true" species="M_h_c" stoichiometry="1"/>
          <speciesReference constant="true" species="M_nadph_c" stoichiometry="1"/>
        </listOfReactants>
        <listOfProducts>
          <speciesReference constant="true" species="M_3hmrsACP_c" stoichiometry="1"/>
          <speciesReference constant="true" species="M_nadp_c" stoichiometry="1"/>
        </listOfProducts>
        <fbc:geneProductAssociation>
          <fbc:or>
            <fbc:geneProductRef fbc:geneProduct="G_Microbacterium_sp_CGR2-contig1_3067"/>
            <fbc:geneProductRef fbc:geneProduct="G_Microbacterium_sp_CGR2-contig1_3612"/>
            <fbc:geneProductRef fbc:geneProduct="G_Microbacterium_sp_CGR2-contig1_3576"/>
            <fbc:geneProductRef fbc:geneProduct="G_Microbacterium_sp_CGR2-contig1_1381"/>
            <fbc:geneProductRef fbc:geneProduct="G_Microbacterium_sp_CGR2-contig1_351"/>
          </fbc:or>
        </fbc:geneProductAssociation>
      </reaction>
      <reaction fast="false" id="R_3OAR141" reversible="false" name="3-oxoacyl-[acyl-carrier-protein] reductase (n-C14:1)" fbc:upperFluxBound="cobra_default_ub" fbc:lowerFluxBound="cobra_0_bound">
        <listOfReactants>
          <speciesReference constant="true" species="M_3ocmrs7eACP_c" stoichiometry="1"/>
          <speciesReference constant="true" species="M_h_c" stoichiometry="1"/>
          <speciesReference constant="true" species="M_nadph_c" stoichiometry="1"/>
        </listOfReactants>
        <listOfProducts>
          <speciesReference constant="true" species="M_3hcmrs7eACP_c" stoichiometry="1"/>
          <speciesReference constant="true" species="M_nadp_c" stoichiometry="1"/>
        </listOfProducts>
        <fbc:geneProductAssociation>
          <fbc:or>
            <fbc:geneProductRef fbc:geneProduct="G_Microbacterium_sp_CGR2-contig1_3067"/>
            <fbc:geneProductRef fbc:geneProduct="G_Microbacterium_sp_CGR2-contig1_3612"/>
            <fbc:geneProductRef fbc:geneProduct="G_Microbacterium_sp_CGR2-contig1_3576"/>
            <fbc:geneProductRef fbc:geneProduct="G_Microbacterium_sp_CGR2-contig1_1381"/>
            <fbc:geneProductRef fbc:geneProduct="G_Microbacterium_sp_CGR2-contig1_351"/>
          </fbc:or>
        </fbc:geneProductAssociation>
      </reaction>
      <reaction fast="false" id="R_3OAR160" reversible="true" name="3-oxoacyl-[acyl-carrier-protein] reductase (n-C16:0)" fbc:upperFluxBound="cobra_default_ub" fbc:lowerFluxBound="cobra_default_lb">
        <listOfReactants>
          <speciesReference constant="true" species="M_3opalmACP_c" stoichiometry="1"/>
          <speciesReference constant="true" species="M_h_c" stoichiometry="1"/>
          <speciesReference constant="true" species="M_nadph_c" stoichiometry="1"/>
        </listOfReactants>
        <listOfProducts>
          <speciesReference constant="true" species="M_3hpalmACP_c" stoichiometry="1"/>
          <speciesReference constant="true" species="M_nadp_c" stoichiometry="1"/>
        </listOfProducts>
        <fbc:geneProductAssociation>
          <fbc:or>
            <fbc:geneProductRef fbc:geneProduct="G_Microbacterium_sp_CGR2-contig1_3067"/>
            <fbc:geneProductRef fbc:geneProduct="G_Microbacterium_sp_CGR2-contig1_3612"/>
            <fbc:geneProductRef fbc:geneProduct="G_Microbacterium_sp_CGR2-contig1_3576"/>
            <fbc:geneProductRef fbc:geneProduct="G_Microbacterium_sp_CGR2-contig1_1381"/>
            <fbc:geneProductRef fbc:geneProduct="G_Microbacterium_sp_CGR2-contig1_351"/>
          </fbc:or>
        </fbc:geneProductAssociation>
      </reaction>
      <reaction fast="false" id="R_3OAR161" reversible="false" name="3-oxoacyl-[acyl-carrier-protein] reductase (n-C16:1)" fbc:upperFluxBound="cobra_default_ub" fbc:lowerFluxBound="cobra_0_bound">
        <listOfReactants>
          <speciesReference constant="true" species="M_3ocpalm9eACP_c" stoichiometry="1"/>
          <speciesReference constant="true" species="M_h_c" stoichiometry="1"/>
          <speciesReference constant="true" species="M_nadph_c" stoichiometry="1"/>
        </listOfReactants>
        <listOfProducts>
          <speciesReference constant="true" species="M_3hcpalm9eACP_c" stoichiometry="1"/>
          <speciesReference constant="true" species="M_nadp_c" stoichiometry="1"/>
        </listOfProducts>
        <fbc:geneProductAssociation>
          <fbc:or>
            <fbc:geneProductRef fbc:geneProduct="G_Microbacterium_sp_CGR2-contig1_3067"/>
            <fbc:geneProductRef fbc:geneProduct="G_Microbacterium_sp_CGR2-contig1_3612"/>
            <fbc:geneProductRef fbc:geneProduct="G_Microbacterium_sp_CGR2-contig1_3576"/>
            <fbc:geneProductRef fbc:geneProduct="G_Microbacterium_sp_CGR2-contig1_1381"/>
            <fbc:geneProductRef fbc:geneProduct="G_Microbacterium_sp_CGR2-contig1_351"/>
          </fbc:or>
        </fbc:geneProductAssociation>
      </reaction>
      <reaction fast="false" id="R_3OAR180" reversible="true" name="3-oxoacyl-[acyl-carrier-protein] reductase (n-C18:0)" fbc:upperFluxBound="cobra_default_ub" fbc:lowerFluxBound="cobra_default_lb">
        <listOfReactants>
          <speciesReference constant="true" species="M_3ooctdACP_c" stoichiometry="1"/>
          <speciesReference constant="true" species="M_h_c" stoichiometry="1"/>
          <speciesReference constant="true" species="M_nadph_c" stoichiometry="1"/>
        </listOfReactants>
        <listOfProducts>
          <speciesReference constant="true" species="M_3hoctaACP_c" stoichiometry="1"/>
          <speciesReference constant="true" species="M_nadp_c" stoichiometry="1"/>
        </listOfProducts>
        <fbc:geneProductAssociation>
          <fbc:or>
            <fbc:geneProductRef fbc:geneProduct="G_Microbacterium_sp_CGR2-contig1_3067"/>
            <fbc:geneProductRef fbc:geneProduct="G_Microbacterium_sp_CGR2-contig1_3612"/>
            <fbc:geneProductRef fbc:geneProduct="G_Microbacterium_sp_CGR2-contig1_3576"/>
            <fbc:geneProductRef fbc:geneProduct="G_Microbacterium_sp_CGR2-contig1_1381"/>
            <fbc:geneProductRef fbc:geneProduct="G_Microbacterium_sp_CGR2-contig1_351"/>
          </fbc:or>
        </fbc:geneProductAssociation>
      </reaction>
      <reaction fast="false" id="R_3OAR181" reversible="false" name="3-oxoacyl-[acyl-carrier-protein] reductase (n-C18:1)" fbc:upperFluxBound="cobra_default_ub" fbc:lowerFluxBound="cobra_0_bound">
        <listOfReactants>
          <speciesReference constant="true" species="M_3ocvac11eACP_c" stoichiometry="1"/>
          <speciesReference constant="true" species="M_h_c" stoichiometry="1"/>
          <speciesReference constant="true" species="M_nadph_c" stoichiometry="1"/>
        </listOfReactants>
        <listOfProducts>
          <speciesReference constant="true" species="M_3hcvac11eACP_c" stoichiometry="1"/>
          <speciesReference constant="true" species="M_nadp_c" stoichiometry="1"/>
        </listOfProducts>
        <fbc:geneProductAssociation>
          <fbc:or>
            <fbc:geneProductRef fbc:geneProduct="G_Microbacterium_sp_CGR2-contig1_3067"/>
            <fbc:geneProductRef fbc:geneProduct="G_Microbacterium_sp_CGR2-contig1_3612"/>
            <fbc:geneProductRef fbc:geneProduct="G_Microbacterium_sp_CGR2-contig1_3576"/>
            <fbc:geneProductRef fbc:geneProduct="G_Microbacterium_sp_CGR2-contig1_1381"/>
            <fbc:geneProductRef fbc:geneProduct="G_Microbacterium_sp_CGR2-contig1_351"/>
          </fbc:or>
        </fbc:geneProductAssociation>
      </reaction>
      <reaction fast="false" id="R_3OAR40" reversible="true" name="3-oxoacyl-[acyl-carrier-protein] reductase (n-C4:0)" fbc:upperFluxBound="cobra_default_ub" fbc:lowerFluxBound="cobra_default_lb">
        <listOfReactants>
          <speciesReference constant="true" species="M_actACP_c" stoichiometry="1"/>
          <speciesReference constant="true" species="M_h_c" stoichiometry="1"/>
          <speciesReference constant="true" species="M_nadph_c" stoichiometry="1"/>
        </listOfReactants>
        <listOfProducts>
          <speciesReference constant="true" species="M_3haACP_c" stoichiometry="1"/>
          <speciesReference constant="true" species="M_nadp_c" stoichiometry="1"/>
        </listOfProducts>
        <fbc:geneProductAssociation>
          <fbc:or>
            <fbc:geneProductRef fbc:geneProduct="G_Microbacterium_sp_CGR2-contig1_3067"/>
            <fbc:geneProductRef fbc:geneProduct="G_Microbacterium_sp_CGR2-contig1_3612"/>
            <fbc:geneProductRef fbc:geneProduct="G_Microbacterium_sp_CGR2-contig1_3576"/>
            <fbc:geneProductRef fbc:geneProduct="G_Microbacterium_sp_CGR2-contig1_1381"/>
            <fbc:geneProductRef fbc:geneProduct="G_Microbacterium_sp_CGR2-contig1_351"/>
          </fbc:or>
        </fbc:geneProductAssociation>
      </reaction>
      <reaction fast="false" id="R_3OAR60" reversible="true" name="3-oxoacyl-[acyl-carrier-protein] reductase (n-C6:0)" fbc:upperFluxBound="cobra_default_ub" fbc:lowerFluxBound="cobra_default_lb">
        <listOfReactants>
          <speciesReference constant="true" species="M_3ohexACP_c" stoichiometry="1"/>
          <speciesReference constant="true" species="M_h_c" stoichiometry="1"/>
          <speciesReference constant="true" species="M_nadph_c" stoichiometry="1"/>
        </listOfReactants>
        <listOfProducts>
          <speciesReference constant="true" species="M_3hhexACP_c" stoichiometry="1"/>
          <speciesReference constant="true" species="M_nadp_c" stoichiometry="1"/>
        </listOfProducts>
        <fbc:geneProductAssociation>
          <fbc:or>
            <fbc:geneProductRef fbc:geneProduct="G_Microbacterium_sp_CGR2-contig1_3067"/>
            <fbc:geneProductRef fbc:geneProduct="G_Microbacterium_sp_CGR2-contig1_3612"/>
            <fbc:geneProductRef fbc:geneProduct="G_Microbacterium_sp_CGR2-contig1_3576"/>
            <fbc:geneProductRef fbc:geneProduct="G_Microbacterium_sp_CGR2-contig1_1381"/>
            <fbc:geneProductRef fbc:geneProduct="G_Microbacterium_sp_CGR2-contig1_351"/>
          </fbc:or>
        </fbc:geneProductAssociation>
      </reaction>
      <reaction fast="false" id="R_3OAR80" reversible="true" name="3-oxoacyl-[acyl-carrier-protein] reductase (n-C8:0)" fbc:upperFluxBound="cobra_default_ub" fbc:lowerFluxBound="cobra_default_lb">
        <listOfReactants>
          <speciesReference constant="true" species="M_3ooctACP_c" stoichiometry="1"/>
          <speciesReference constant="true" species="M_h_c" stoichiometry="1"/>
          <speciesReference constant="true" species="M_nadph_c" stoichiometry="1"/>
        </listOfReactants>
        <listOfProducts>
          <speciesReference constant="true" species="M_3hoctACP_c" stoichiometry="1"/>
          <speciesReference constant="true" species="M_nadp_c" stoichiometry="1"/>
        </listOfProducts>
        <fbc:geneProductAssociation>
          <fbc:or>
            <fbc:geneProductRef fbc:geneProduct="G_Microbacterium_sp_CGR2-contig1_3067"/>
            <fbc:geneProductRef fbc:geneProduct="G_Microbacterium_sp_CGR2-contig1_3612"/>
            <fbc:geneProductRef fbc:geneProduct="G_Microbacterium_sp_CGR2-contig1_3576"/>
            <fbc:geneProductRef fbc:geneProduct="G_Microbacterium_sp_CGR2-contig1_1381"/>
            <fbc:geneProductRef fbc:geneProduct="G_Microbacterium_sp_CGR2-contig1_351"/>
          </fbc:or>
        </fbc:geneProductAssociation>
      </reaction>
      <reaction fast="false" id="R_3OAS100" reversible="false" name="3-oxoacyl-[acyl-carrier-protein] synthase (n-C10:0)" fbc:upperFluxBound="cobra_default_ub" fbc:lowerFluxBound="cobra_0_bound">
        <listOfReactants>
          <speciesReference constant="true" species="M_h_c" stoichiometry="1"/>
          <speciesReference constant="true" species="M_malACP_c" stoichiometry="1"/>
          <speciesReference constant="true" species="M_ocACP_c" stoichiometry="1"/>
        </listOfReactants>
        <listOfProducts>
          <speciesReference constant="true" species="M_3odecACP_c" stoichiometry="1"/>
          <speciesReference constant="true" species="M_ACP_c" stoichiometry="1"/>
          <speciesReference constant="true" species="M_co2_c" stoichiometry="1"/>
        </listOfProducts>
        <fbc:geneProductAssociation>
          <fbc:geneProductRef fbc:geneProduct="G_Microbacterium_sp_CGR2-contig1_3053"/>
        </fbc:geneProductAssociation>
      </reaction>
      <reaction fast="false" id="R_3OAS120" reversible="false" name="3-oxoacyl-[acyl-carrier-protein] synthase (n-C12:0)" fbc:upperFluxBound="cobra_default_ub" fbc:lowerFluxBound="cobra_0_bound">
        <listOfReactants>
          <speciesReference constant="true" species="M_dcaACP_c" stoichiometry="1"/>
          <speciesReference constant="true" species="M_h_c" stoichiometry="1"/>
          <speciesReference constant="true" species="M_malACP_c" stoichiometry="1"/>
        </listOfReactants>
        <listOfProducts>
          <speciesReference constant="true" species="M_3oddecACP_c" stoichiometry="1"/>
          <speciesReference constant="true" species="M_ACP_c" stoichiometry="1"/>
          <speciesReference constant="true" species="M_co2_c" stoichiometry="1"/>
        </listOfProducts>
        <fbc:geneProductAssociation>
          <fbc:geneProductRef fbc:geneProduct="G_Microbacterium_sp_CGR2-contig1_3053"/>
        </fbc:geneProductAssociation>
      </reaction>
      <reaction fast="false" id="R_3OAS121" reversible="false" name="3-oxoacyl-[acyl-carrier-protein] synthase (n-C12:1)" fbc:upperFluxBound="cobra_default_ub" fbc:lowerFluxBound="cobra_0_bound">
        <listOfReactants>
          <speciesReference constant="true" species="M_cdec3eACP_c" stoichiometry="1"/>
          <speciesReference constant="true" species="M_h_c" stoichiometry="1"/>
          <speciesReference constant="true" species="M_malACP_c" stoichiometry="1"/>
        </listOfReactants>
        <listOfProducts>
          <speciesReference constant="true" species="M_3ocddec5eACP_c" stoichiometry="1"/>
          <speciesReference constant="true" species="M_ACP_c" stoichiometry="1"/>
          <speciesReference constant="true" species="M_co2_c" stoichiometry="1"/>
        </listOfProducts>
        <fbc:geneProductAssociation>
          <fbc:geneProductRef fbc:geneProduct="G_Microbacterium_sp_CGR2-contig1_3053"/>
        </fbc:geneProductAssociation>
      </reaction>
      <reaction fast="false" id="R_3OAS140" reversible="false" name="3-oxoacyl-[acyl-carrier-protein] synthase (n-C14:0)" fbc:upperFluxBound="cobra_default_ub" fbc:lowerFluxBound="cobra_0_bound">
        <listOfReactants>
          <speciesReference constant="true" species="M_ddcaACP_c" stoichiometry="1"/>
          <speciesReference constant="true" species="M_h_c" stoichiometry="1"/>
          <speciesReference constant="true" species="M_malACP_c" stoichiometry="1"/>
        </listOfReactants>
        <listOfProducts>
          <speciesReference constant="true" species="M_3omrsACP_c" stoichiometry="1"/>
          <speciesReference constant="true" species="M_ACP_c" stoichiometry="1"/>
          <speciesReference constant="true" species="M_co2_c" stoichiometry="1"/>
        </listOfProducts>
        <fbc:geneProductAssociation>
          <fbc:geneProductRef fbc:geneProduct="G_Microbacterium_sp_CGR2-contig1_3053"/>
        </fbc:geneProductAssociation>
      </reaction>
      <reaction fast="false" id="R_3OAS141" reversible="false" name="3-oxoacyl-[acyl-carrier-protein] synthase (n-C14:1)" fbc:upperFluxBound="cobra_default_ub" fbc:lowerFluxBound="cobra_0_bound">
        <listOfReactants>
          <speciesReference constant="true" species="M_cddec5eACP_c" stoichiometry="1"/>
          <speciesReference constant="true" species="M_h_c" stoichiometry="1"/>
          <speciesReference constant="true" species="M_malACP_c" stoichiometry="1"/>
        </listOfReactants>
        <listOfProducts>
          <speciesReference constant="true" species="M_3ocmrs7eACP_c" stoichiometry="1"/>
          <speciesReference constant="true" species="M_ACP_c" stoichiometry="1"/>
          <speciesReference constant="true" species="M_co2_c" stoichiometry="1"/>
        </listOfProducts>
        <fbc:geneProductAssociation>
          <fbc:geneProductRef fbc:geneProduct="G_Microbacterium_sp_CGR2-contig1_3053"/>
        </fbc:geneProductAssociation>
      </reaction>
      <reaction fast="false" id="R_3OAS160" reversible="false" name="3-oxoacyl-[acyl-carrier-protein] synthase (n-C16:0)" fbc:upperFluxBound="cobra_default_ub" fbc:lowerFluxBound="cobra_0_bound">
        <listOfReactants>
          <speciesReference constant="true" species="M_h_c" stoichiometry="1"/>
          <speciesReference constant="true" species="M_malACP_c" stoichiometry="1"/>
          <speciesReference constant="true" species="M_myrsACP_c" stoichiometry="1"/>
        </listOfReactants>
        <listOfProducts>
          <speciesReference constant="true" species="M_3opalmACP_c" stoichiometry="1"/>
          <speciesReference constant="true" species="M_ACP_c" stoichiometry="1"/>
          <speciesReference constant="true" species="M_co2_c" stoichiometry="1"/>
        </listOfProducts>
        <fbc:geneProductAssociation>
          <fbc:geneProductRef fbc:geneProduct="G_Microbacterium_sp_CGR2-contig1_3053"/>
        </fbc:geneProductAssociation>
      </reaction>
      <reaction fast="false" id="R_3OAS161" reversible="false" name="3-oxoacyl-[acyl-carrier-protein] synthase (n-C16:1)" fbc:upperFluxBound="cobra_default_ub" fbc:lowerFluxBound="cobra_0_bound">
        <listOfReactants>
          <speciesReference constant="true" species="M_h_c" stoichiometry="1"/>
          <speciesReference constant="true" species="M_malACP_c" stoichiometry="1"/>
          <speciesReference constant="true" species="M_tdeACP_c" stoichiometry="1"/>
        </listOfReactants>
        <listOfProducts>
          <speciesReference constant="true" species="M_3ocpalm9eACP_c" stoichiometry="1"/>
          <speciesReference constant="true" species="M_ACP_c" stoichiometry="1"/>
          <speciesReference constant="true" species="M_co2_c" stoichiometry="1"/>
        </listOfProducts>
        <fbc:geneProductAssociation>
          <fbc:geneProductRef fbc:geneProduct="G_Microbacterium_sp_CGR2-contig1_3053"/>
        </fbc:geneProductAssociation>
      </reaction>
      <reaction fast="false" id="R_3OAS180" reversible="false" name="3-oxoacyl-[acyl-carrier-protein] synthase (n-C18:0)" fbc:upperFluxBound="cobra_default_ub" fbc:lowerFluxBound="cobra_0_bound">
        <listOfReactants>
          <speciesReference constant="true" species="M_h_c" stoichiometry="1"/>
          <speciesReference constant="true" species="M_malACP_c" stoichiometry="1"/>
          <speciesReference constant="true" species="M_palmACP_c" stoichiometry="1"/>
        </listOfReactants>
        <listOfProducts>
          <speciesReference constant="true" species="M_3ooctdACP_c" stoichiometry="1"/>
          <speciesReference constant="true" species="M_ACP_c" stoichiometry="1"/>
          <speciesReference constant="true" species="M_co2_c" stoichiometry="1"/>
        </listOfProducts>
        <fbc:geneProductAssociation>
          <fbc:geneProductRef fbc:geneProduct="G_Microbacterium_sp_CGR2-contig1_3053"/>
        </fbc:geneProductAssociation>
      </reaction>
      <reaction fast="false" id="R_3OAS181" reversible="false" name="3-oxoacyl-[acyl-carrier-protein] synthase (n-C18:1)" fbc:upperFluxBound="cobra_default_ub" fbc:lowerFluxBound="cobra_0_bound">
        <listOfReactants>
          <speciesReference constant="true" species="M_h_c" stoichiometry="1"/>
          <speciesReference constant="true" species="M_hdeACP_c" stoichiometry="1"/>
          <speciesReference constant="true" species="M_malACP_c" stoichiometry="1"/>
        </listOfReactants>
        <listOfProducts>
          <speciesReference constant="true" species="M_3ocvac11eACP_c" stoichiometry="1"/>
          <speciesReference constant="true" species="M_ACP_c" stoichiometry="1"/>
          <speciesReference constant="true" species="M_co2_c" stoichiometry="1"/>
        </listOfProducts>
        <fbc:geneProductAssociation>
          <fbc:geneProductRef fbc:geneProduct="G_Microbacterium_sp_CGR2-contig1_3053"/>
        </fbc:geneProductAssociation>
      </reaction>
      <reaction fast="false" id="R_3OAS60" reversible="false" name="3-oxoacyl-[acyl-carrier-protein] synthase (n-C6:0)" fbc:upperFluxBound="cobra_default_ub" fbc:lowerFluxBound="cobra_0_bound">
        <listOfReactants>
          <speciesReference constant="true" species="M_butACP_c" stoichiometry="1"/>
          <speciesReference constant="true" species="M_h_c" stoichiometry="1"/>
          <speciesReference constant="true" species="M_malACP_c" stoichiometry="1"/>
        </listOfReactants>
        <listOfProducts>
          <speciesReference constant="true" species="M_3ohexACP_c" stoichiometry="1"/>
          <speciesReference constant="true" species="M_ACP_c" stoichiometry="1"/>
          <speciesReference constant="true" species="M_co2_c" stoichiometry="1"/>
        </listOfProducts>
        <fbc:geneProductAssociation>
          <fbc:geneProductRef fbc:geneProduct="G_Microbacterium_sp_CGR2-contig1_3053"/>
        </fbc:geneProductAssociation>
      </reaction>
      <reaction fast="false" id="R_3OAS80" reversible="false" name="3-oxoacyl-[acyl-carrier-protein] synthase (n-C8:0)" fbc:upperFluxBound="cobra_default_ub" fbc:lowerFluxBound="cobra_0_bound">
        <listOfReactants>
          <speciesReference constant="true" species="M_h_c" stoichiometry="1"/>
          <speciesReference constant="true" species="M_hexACP_c" stoichiometry="1"/>
          <speciesReference constant="true" species="M_malACP_c" stoichiometry="1"/>
        </listOfReactants>
        <listOfProducts>
          <speciesReference constant="true" species="M_3ooctACP_c" stoichiometry="1"/>
          <speciesReference constant="true" species="M_ACP_c" stoichiometry="1"/>
          <speciesReference constant="true" species="M_co2_c" stoichiometry="1"/>
        </listOfProducts>
        <fbc:geneProductAssociation>
          <fbc:geneProductRef fbc:geneProduct="G_Microbacterium_sp_CGR2-contig1_3053"/>
        </fbc:geneProductAssociation>
      </reaction>
      <reaction fast="false" id="R_3OXCOAT" reversible="false" name="3-oxoadipyl-CoA thiolase" fbc:upperFluxBound="cobra_default_ub" fbc:lowerFluxBound="cobra_0_bound">
        <listOfReactants>
          <speciesReference constant="true" species="M_coa_c" stoichiometry="1"/>
          <speciesReference constant="true" species="M_oxadpcoa_c" stoichiometry="1"/>
        </listOfReactants>
        <listOfProducts>
          <speciesReference constant="true" species="M_accoa_c" stoichiometry="1"/>
          <speciesReference constant="true" species="M_succoa_c" stoichiometry="1"/>
        </listOfProducts>
        <fbc:geneProductAssociation>
          <fbc:or>
            <fbc:geneProductRef fbc:geneProduct="G_Microbacterium_sp_CGR2-contig1_3499"/>
            <fbc:geneProductRef fbc:geneProduct="G_Microbacterium_sp_CGR2-contig1_3435"/>
          </fbc:or>
        </fbc:geneProductAssociation>
      </reaction>
      <reaction fast="false" id="R_4CMLCL_kt" reversible="false" name="4CMLCL kt" fbc:upperFluxBound="cobra_default_ub" fbc:lowerFluxBound="cobra_0_bound">
        <listOfReactants>
          <speciesReference constant="true" species="M_4cml_c" stoichiometry="1"/>
          <speciesReference constant="true" species="M_h_c" stoichiometry="1"/>
        </listOfReactants>
        <listOfProducts>
          <speciesReference constant="true" species="M_5odhf2a_c" stoichiometry="1"/>
          <speciesReference constant="true" species="M_co2_c" stoichiometry="1"/>
        </listOfProducts>
        <fbc:geneProductAssociation>
          <fbc:geneProductRef fbc:geneProduct="G_Microbacterium_sp_CGR2-contig1_3438"/>
        </fbc:geneProductAssociation>
      </reaction>
      <reaction fast="false" id="R_4HBHYOX" reversible="false" name="4HBHYOX" fbc:upperFluxBound="cobra_default_ub" fbc:lowerFluxBound="cobra_0_bound">
        <listOfReactants>
          <speciesReference constant="true" species="M_4hbz_c" stoichiometry="1"/>
          <speciesReference constant="true" species="M_h_c" stoichiometry="1"/>
          <speciesReference constant="true" species="M_nadph_c" stoichiometry="1"/>
          <speciesReference constant="true" species="M_o2_c" stoichiometry="1"/>
        </listOfReactants>
        <listOfProducts>
          <speciesReference constant="true" species="M_34dhbz_c" stoichiometry="1"/>
          <speciesReference constant="true" species="M_h2o_c" stoichiometry="1"/>
          <speciesReference constant="true" species="M_nadp_c" stoichiometry="1"/>
        </listOfProducts>
        <fbc:geneProductAssociation>
          <fbc:geneProductRef fbc:geneProduct="G_Microbacterium_sp_CGR2-contig1_3444"/>
        </fbc:geneProductAssociation>
      </reaction>
      <reaction fast="false" id="R_4HBZtex2" reversible="true" name="4HBZtex2" fbc:upperFluxBound="cobra_default_ub" fbc:lowerFluxBound="cobra_default_lb">
        <listOfReactants>
          <speciesReference constant="true" species="M_4hbz_e" stoichiometry="1"/>
          <speciesReference constant="true" species="M_h_e" stoichiometry="1"/>
        </listOfReactants>
        <listOfProducts>
          <speciesReference constant="true" species="M_4hbz_c" stoichiometry="1"/>
          <speciesReference constant="true" species="M_h_c" stoichiometry="1"/>
        </listOfProducts>
      </reaction>
      <reaction fast="false" id="R_4HGLSD" reversible="true" name="4HGLSD" fbc:upperFluxBound="cobra_default_ub" fbc:lowerFluxBound="cobra_default_lb">
        <listOfReactants>
          <speciesReference constant="true" species="M_4hglusa_c" stoichiometry="1"/>
          <speciesReference constant="true" species="M_h2o_c" stoichiometry="1"/>
          <speciesReference constant="true" species="M_nad_c" stoichiometry="1"/>
        </listOfReactants>
        <listOfProducts>
          <speciesReference constant="true" species="M_e4hglu_c" stoichiometry="1"/>
          <speciesReference constant="true" species="M_h_c" stoichiometry="2"/>
          <speciesReference constant="true" species="M_nadh_c" stoichiometry="1"/>
        </listOfProducts>
        <fbc:geneProductAssociation>
          <fbc:geneProductRef fbc:geneProduct="G_Microbacterium_sp_CGR2-contig1_550"/>
        </fbc:geneProductAssociation>
      </reaction>
      <reaction fast="false" id="R_5DGLCNR" reversible="true" name="5-dehydro-D-gluconate reductase" fbc:upperFluxBound="cobra_default_ub" fbc:lowerFluxBound="cobra_default_lb">
        <listOfReactants>
          <speciesReference constant="true" species="M_5dglcn_c" stoichiometry="1"/>
          <speciesReference constant="true" species="M_h_c" stoichiometry="1"/>
          <speciesReference constant="true" species="M_nadph_c" stoichiometry="1"/>
        </listOfReactants>
        <listOfProducts>
          <speciesReference constant="true" species="M_glcn_c" stoichiometry="1"/>
          <speciesReference constant="true" species="M_nadp_c" stoichiometry="1"/>
        </listOfProducts>
        <fbc:geneProductAssociation>
          <fbc:geneProductRef fbc:geneProduct="G_Microbacterium_sp_CGR2-contig1_2247"/>
        </fbc:geneProductAssociation>
      </reaction>
      <reaction fast="false" id="R_5DGLCNt2r" reversible="true" name="5DGLCNt2r" fbc:upperFluxBound="cobra_default_ub" fbc:lowerFluxBound="cobra_default_lb">
        <listOfReactants>
          <speciesReference constant="true" species="M_5dglcn_e" stoichiometry="1"/>
          <speciesReference constant="true" species="M_h_e" stoichiometry="1"/>
        </listOfReactants>
        <listOfProducts>
          <speciesReference constant="true" species="M_5dglcn_c" stoichiometry="1"/>
          <speciesReference constant="true" species="M_h_c" stoichiometry="1"/>
        </listOfProducts>
      </reaction>
      <reaction fast="false" id="R_5DOAN" reversible="false" name="5DOAN" fbc:upperFluxBound="cobra_default_ub" fbc:lowerFluxBound="cobra_0_bound">
        <listOfReactants>
          <speciesReference constant="true" species="M_dad_5_c" stoichiometry="1"/>
          <speciesReference constant="true" species="M_h2o_c" stoichiometry="1"/>
        </listOfReactants>
        <listOfProducts>
          <speciesReference constant="true" species="M_5drib_c" stoichiometry="1"/>
          <speciesReference constant="true" species="M_ade_c" stoichiometry="1"/>
        </listOfProducts>
      </reaction>
      <reaction fast="false" id="R_6PHBG" reversible="false" name="6PHBG" fbc:upperFluxBound="cobra_default_ub" fbc:lowerFluxBound="cobra_0_bound">
        <listOfReactants>
          <speciesReference constant="true" species="M_h2o_c" stoichiometry="1"/>
          <speciesReference constant="true" species="M_salcn6p_c" stoichiometry="1"/>
        </listOfReactants>
        <listOfProducts>
          <speciesReference constant="true" species="M_2hymeph_c" stoichiometry="1"/>
          <speciesReference constant="true" species="M_g6p_c" stoichiometry="1"/>
        </listOfProducts>
        <fbc:geneProductAssociation>
          <fbc:geneProductRef fbc:geneProduct="G_Microbacterium_sp_CGR2-contig1_2057"/>
        </fbc:geneProductAssociation>
      </reaction>
      <reaction fast="false" id="R_AACOAT" reversible="false" name="Acetoacetyl-CoA:acetate CoA-transferase" fbc:upperFluxBound="cobra_default_ub" fbc:lowerFluxBound="cobra_0_bound">
        <listOfReactants>
          <speciesReference constant="true" species="M_acac_c" stoichiometry="1"/>
          <speciesReference constant="true" species="M_atp_c" stoichiometry="1"/>
          <speciesReference constant="true" species="M_coa_c" stoichiometry="1"/>
        </listOfReactants>
        <listOfProducts>
          <speciesReference constant="true" species="M_aacoa_c" stoichiometry="1"/>
          <speciesReference constant="true" species="M_amp_c" stoichiometry="1"/>
          <speciesReference constant="true" species="M_ppi_c" stoichiometry="1"/>
        </listOfProducts>
        <fbc:geneProductAssociation>
          <fbc:geneProductRef fbc:geneProduct="G_Microbacterium_sp_CGR2-contig1_3493"/>
        </fbc:geneProductAssociation>
      </reaction>
      <reaction fast="false" id="R_ABTA" reversible="false" name="4-aminobutyrate transaminase" fbc:upperFluxBound="cobra_default_ub" fbc:lowerFluxBound="cobra_0_bound">
        <listOfReactants>
          <speciesReference constant="true" species="M_4abut_c" stoichiometry="1"/>
          <speciesReference constant="true" species="M_akg_c" stoichiometry="1"/>
        </listOfReactants>
        <listOfProducts>
          <speciesReference constant="true" species="M_glu__L_c" stoichiometry="1"/>
          <speciesReference constant="true" species="M_sucsal_c" stoichiometry="1"/>
        </listOfProducts>
        <fbc:geneProductAssociation>
          <fbc:or>
            <fbc:geneProductRef fbc:geneProduct="G_Microbacterium_sp_CGR2-contig1_213"/>
            <fbc:geneProductRef fbc:geneProduct="G_Microbacterium_sp_CGR2-contig1_213"/>
          </fbc:or>
        </fbc:geneProductAssociation>
      </reaction>
      <reaction fast="false" id="R_ABUTD" reversible="false" name="Aminobutyraldehyde dehydrogenase" fbc:upperFluxBound="cobra_default_ub" fbc:lowerFluxBound="cobra_0_bound">
        <listOfReactants>
          <speciesReference constant="true" species="M_4abutn_c" stoichiometry="1"/>
          <speciesReference constant="true" species="M_h2o_c" stoichiometry="1"/>
          <speciesReference constant="true" species="M_nad_c" stoichiometry="1"/>
        </listOfReactants>
        <listOfProducts>
          <speciesReference constant="true" species="M_4abut_c" stoichiometry="1"/>
          <speciesReference constant="true" species="M_h_c" stoichiometry="2"/>
          <speciesReference constant="true" species="M_nadh_c" stoichiometry="1"/>
        </listOfProducts>
        <fbc:geneProductAssociation>
          <fbc:geneProductRef fbc:geneProduct="G_Microbacterium_sp_CGR2-contig1_536"/>
        </fbc:geneProductAssociation>
      </reaction>
      <reaction fast="false" id="R_ABUTt2r" reversible="true" name="ABUTt2r" fbc:upperFluxBound="cobra_default_ub" fbc:lowerFluxBound="cobra_default_lb">
        <listOfReactants>
          <speciesReference constant="true" species="M_4abut_e" stoichiometry="1"/>
          <speciesReference constant="true" species="M_h_e" stoichiometry="1"/>
        </listOfReactants>
        <listOfProducts>
          <speciesReference constant="true" species="M_4abut_c" stoichiometry="1"/>
          <speciesReference constant="true" species="M_h_c" stoichiometry="1"/>
        </listOfProducts>
        <fbc:geneProductAssociation>
          <fbc:geneProductRef fbc:geneProduct="G_Microbacterium_sp_CGR2-contig2_181"/>
        </fbc:geneProductAssociation>
      </reaction>
      <reaction fast="false" id="R_ACACT1r" reversible="true" name="Acetyl-CoA C-acetyltransferase" fbc:upperFluxBound="cobra_default_ub" fbc:lowerFluxBound="cobra_default_lb">
        <listOfReactants>
          <speciesReference constant="true" species="M_accoa_c" stoichiometry="2"/>
        </listOfReactants>
        <listOfProducts>
          <speciesReference constant="true" species="M_aacoa_c" stoichiometry="1"/>
          <speciesReference constant="true" species="M_coa_c" stoichiometry="1"/>
        </listOfProducts>
        <fbc:geneProductAssociation>
          <fbc:or>
            <fbc:geneProductRef fbc:geneProduct="G_Microbacterium_sp_CGR2-contig1_2594"/>
            <fbc:or>
              <fbc:geneProductRef fbc:geneProduct="G_Microbacterium_sp_CGR2-contig1_2594"/>
              <fbc:geneProductRef fbc:geneProduct="G_Microbacterium_sp_CGR2-contig1_2994"/>
              <fbc:geneProductRef fbc:geneProduct="G_Microbacterium_sp_CGR2-contig1_553"/>
            </fbc:or>
          </fbc:or>
        </fbc:geneProductAssociation>
      </reaction>
      <reaction fast="false" id="R_ACACT2r" reversible="true" name="acetyl-CoA C-acyltransferase (butanoyl-CoA) (r)" fbc:upperFluxBound="cobra_default_ub" fbc:lowerFluxBound="cobra_default_lb">
        <listOfReactants>
          <speciesReference constant="true" species="M_accoa_c" stoichiometry="1"/>
          <speciesReference constant="true" species="M_btcoa_c" stoichiometry="1"/>
        </listOfReactants>
        <listOfProducts>
          <speciesReference constant="true" species="M_3ohcoa_c" stoichiometry="1"/>
          <speciesReference constant="true" species="M_coa_c" stoichiometry="1"/>
        </listOfProducts>
        <fbc:geneProductAssociation>
          <fbc:or>
            <fbc:geneProductRef fbc:geneProduct="G_Microbacterium_sp_CGR2-contig1_2994"/>
            <fbc:geneProductRef fbc:geneProduct="G_Microbacterium_sp_CGR2-contig1_553"/>
          </fbc:or>
        </fbc:geneProductAssociation>
      </reaction>
      <reaction fast="false" id="R_ACACT3r" reversible="true" name="acetyl-CoA C-acyltransferase (hexanoyl-CoA) (r)" fbc:upperFluxBound="cobra_default_ub" fbc:lowerFluxBound="cobra_default_lb">
        <listOfReactants>
          <speciesReference constant="true" species="M_accoa_c" stoichiometry="1"/>
          <speciesReference constant="true" species="M_hxcoa_c" stoichiometry="1"/>
        </listOfReactants>
        <listOfProducts>
          <speciesReference constant="true" species="M_3oocoa_c" stoichiometry="1"/>
          <speciesReference constant="true" species="M_coa_c" stoichiometry="1"/>
        </listOfProducts>
        <fbc:geneProductAssociation>
          <fbc:or>
            <fbc:geneProductRef fbc:geneProduct="G_Microbacterium_sp_CGR2-contig1_2994"/>
            <fbc:geneProductRef fbc:geneProduct="G_Microbacterium_sp_CGR2-contig1_553"/>
          </fbc:or>
        </fbc:geneProductAssociation>
      </reaction>
      <reaction fast="false" id="R_ACACT4r" reversible="true" name="acetyl-CoA C-acyltransferase (octanoyl-CoA) (r)" fbc:upperFluxBound="cobra_default_ub" fbc:lowerFluxBound="cobra_default_lb">
        <listOfReactants>
          <speciesReference constant="true" species="M_accoa_c" stoichiometry="1"/>
          <speciesReference constant="true" species="M_occoa_c" stoichiometry="1"/>
        </listOfReactants>
        <listOfProducts>
          <speciesReference constant="true" species="M_3odcoa_c" stoichiometry="1"/>
          <speciesReference constant="true" species="M_coa_c" stoichiometry="1"/>
        </listOfProducts>
        <fbc:geneProductAssociation>
          <fbc:or>
            <fbc:geneProductRef fbc:geneProduct="G_Microbacterium_sp_CGR2-contig1_2994"/>
            <fbc:geneProductRef fbc:geneProduct="G_Microbacterium_sp_CGR2-contig1_553"/>
          </fbc:or>
        </fbc:geneProductAssociation>
      </reaction>
      <reaction fast="false" id="R_ACACT5r" reversible="true" name="acetyl-CoA C-acyltransferase (decanoyl-CoA) (r)" fbc:upperFluxBound="cobra_default_ub" fbc:lowerFluxBound="cobra_default_lb">
        <listOfReactants>
          <speciesReference constant="true" species="M_accoa_c" stoichiometry="1"/>
          <speciesReference constant="true" species="M_dcacoa_c" stoichiometry="1"/>
        </listOfReactants>
        <listOfProducts>
          <speciesReference constant="true" species="M_3oddcoa_c" stoichiometry="1"/>
          <speciesReference constant="true" species="M_coa_c" stoichiometry="1"/>
        </listOfProducts>
        <fbc:geneProductAssociation>
          <fbc:or>
            <fbc:geneProductRef fbc:geneProduct="G_Microbacterium_sp_CGR2-contig1_2994"/>
            <fbc:geneProductRef fbc:geneProduct="G_Microbacterium_sp_CGR2-contig1_553"/>
          </fbc:or>
        </fbc:geneProductAssociation>
      </reaction>
      <reaction fast="false" id="R_ACACT6r" reversible="true" name="acetyl-CoA C-acyltransferase (dodecanoyl-CoA) (r)" fbc:upperFluxBound="cobra_default_ub" fbc:lowerFluxBound="cobra_default_lb">
        <listOfReactants>
          <speciesReference constant="true" species="M_accoa_c" stoichiometry="1"/>
          <speciesReference constant="true" species="M_ddcacoa_c" stoichiometry="1"/>
        </listOfReactants>
        <listOfProducts>
          <speciesReference constant="true" species="M_3otdcoa_c" stoichiometry="1"/>
          <speciesReference constant="true" species="M_coa_c" stoichiometry="1"/>
        </listOfProducts>
        <fbc:geneProductAssociation>
          <fbc:or>
            <fbc:geneProductRef fbc:geneProduct="G_Microbacterium_sp_CGR2-contig1_2994"/>
            <fbc:geneProductRef fbc:geneProduct="G_Microbacterium_sp_CGR2-contig1_553"/>
          </fbc:or>
        </fbc:geneProductAssociation>
      </reaction>
      <reaction fast="false" id="R_ACACT7r" reversible="true" name="acetyl-CoA C-acyltransferase (tetradecanoyl-CoA) (r)" fbc:upperFluxBound="cobra_default_ub" fbc:lowerFluxBound="cobra_default_lb">
        <listOfReactants>
          <speciesReference constant="true" species="M_accoa_c" stoichiometry="1"/>
          <speciesReference constant="true" species="M_tdcoa_c" stoichiometry="1"/>
        </listOfReactants>
        <listOfProducts>
          <speciesReference constant="true" species="M_3ohdcoa_c" stoichiometry="1"/>
          <speciesReference constant="true" species="M_coa_c" stoichiometry="1"/>
        </listOfProducts>
        <fbc:geneProductAssociation>
          <fbc:or>
            <fbc:geneProductRef fbc:geneProduct="G_Microbacterium_sp_CGR2-contig1_2994"/>
            <fbc:geneProductRef fbc:geneProduct="G_Microbacterium_sp_CGR2-contig1_553"/>
          </fbc:or>
        </fbc:geneProductAssociation>
      </reaction>
      <reaction fast="false" id="R_ACALDt" reversible="true" name="ACALDt" fbc:upperFluxBound="cobra_default_ub" fbc:lowerFluxBound="cobra_default_lb">
        <listOfReactants>
          <speciesReference constant="true" species="M_acald_e" stoichiometry="1"/>
        </listOfReactants>
        <listOfProducts>
          <speciesReference constant="true" species="M_acald_c" stoichiometry="1"/>
        </listOfProducts>
      </reaction>
      <reaction fast="false" id="R_ACCOAC" reversible="false" name="ACCOAC" fbc:upperFluxBound="cobra_default_ub" fbc:lowerFluxBound="cobra_0_bound">
        <listOfReactants>
          <speciesReference constant="true" species="M_accoa_c" stoichiometry="1"/>
          <speciesReference constant="true" species="M_atp_c" stoichiometry="1"/>
          <speciesReference constant="true" species="M_hco3_c" stoichiometry="1"/>
        </listOfReactants>
        <listOfProducts>
          <speciesReference constant="true" species="M_adp_c" stoichiometry="1"/>
          <speciesReference constant="true" species="M_h_c" stoichiometry="1"/>
          <speciesReference constant="true" species="M_malcoa_c" stoichiometry="1"/>
          <speciesReference constant="true" species="M_pi_c" stoichiometry="1"/>
        </listOfProducts>
        <fbc:geneProductAssociation>
          <fbc:or>
            <fbc:geneProductRef fbc:geneProduct="G_Microbacterium_sp_CGR2-contig1_2822"/>
            <fbc:geneProductRef fbc:geneProduct="G_Microbacterium_sp_CGR2-contig1_1404"/>
          </fbc:or>
        </fbc:geneProductAssociation>
      </reaction>
      <reaction fast="false" id="R_ACGAMK" reversible="false" name="N-acetylglucosamine kinase" fbc:upperFluxBound="cobra_default_ub" fbc:lowerFluxBound="cobra_0_bound">
        <listOfReactants>
          <speciesReference constant="true" species="M_acgam_c" stoichiometry="1"/>
          <speciesReference constant="true" species="M_atp_c" stoichiometry="1"/>
        </listOfReactants>
        <listOfProducts>
          <speciesReference constant="true" species="M_acgam6p_c" stoichiometry="1"/>
          <speciesReference constant="true" species="M_adp_c" stoichiometry="1"/>
          <speciesReference constant="true" species="M_h_c" stoichiometry="1"/>
        </listOfProducts>
        <fbc:geneProductAssociation>
          <fbc:geneProductRef fbc:geneProduct="G_Microbacterium_sp_CGR2-contig1_1113"/>
        </fbc:geneProductAssociation>
      </reaction>
      <reaction fast="false" id="R_ACGAMPM" reversible="true" name="Phosphoacetylglucosamine mutase" fbc:upperFluxBound="cobra_default_ub" fbc:lowerFluxBound="cobra_default_lb">
        <listOfReactants>
          <speciesReference constant="true" species="M_acgam6p_c" stoichiometry="1"/>
        </listOfReactants>
        <listOfProducts>
          <speciesReference constant="true" species="M_acgam1p_c" stoichiometry="1"/>
        </listOfProducts>
        <fbc:geneProductAssociation>
          <fbc:geneProductRef fbc:geneProduct="G_Microbacterium_sp_CGR2-contig1_1929"/>
        </fbc:geneProductAssociation>
      </reaction>
      <reaction fast="false" id="R_ACGApts" reversible="false" name="ACGApts" fbc:upperFluxBound="cobra_default_ub" fbc:lowerFluxBound="cobra_0_bound">
        <listOfReactants>
          <speciesReference constant="true" species="M_acgam_e" stoichiometry="1"/>
          <speciesReference constant="true" species="M_pep_c" stoichiometry="1"/>
        </listOfReactants>
        <listOfProducts>
          <speciesReference constant="true" species="M_acgam6p_c" stoichiometry="1"/>
          <speciesReference constant="true" species="M_pyr_c" stoichiometry="1"/>
        </listOfProducts>
        <fbc:geneProductAssociation>
          <fbc:and>
            <fbc:geneProductRef fbc:geneProduct="G_Microbacterium_sp_CGR2-contig2_100"/>
            <fbc:geneProductRef fbc:geneProduct="G_Microbacterium_sp_CGR2-contig2_104"/>
            <fbc:geneProductRef fbc:geneProduct="G_Microbacterium_sp_CGR2-contig2_105"/>
          </fbc:and>
        </fbc:geneProductAssociation>
      </reaction>
      <reaction fast="false" id="R_ACGK" reversible="false" name="Acetylglutamate kinase" fbc:upperFluxBound="cobra_default_ub" fbc:lowerFluxBound="cobra_0_bound">
        <listOfReactants>
          <speciesReference constant="true" species="M_acglu_c" stoichiometry="1"/>
          <speciesReference constant="true" species="M_atp_c" stoichiometry="1"/>
        </listOfReactants>
        <listOfProducts>
          <speciesReference constant="true" species="M_acg5p_c" stoichiometry="1"/>
          <speciesReference constant="true" species="M_adp_c" stoichiometry="1"/>
        </listOfProducts>
        <fbc:geneProductAssociation>
          <fbc:or>
            <fbc:geneProductRef fbc:geneProduct="G_Microbacterium_sp_CGR2-contig2_9"/>
            <fbc:geneProductRef fbc:geneProduct="G_Microbacterium_sp_CGR2-contig2_9"/>
          </fbc:or>
        </fbc:geneProductAssociation>
      </reaction>
      <reaction fast="false" id="R_ACGS" reversible="false" name="N-acetylglutamate synthase" fbc:upperFluxBound="cobra_default_ub" fbc:lowerFluxBound="cobra_0_bound">
        <listOfReactants>
          <speciesReference constant="true" species="M_accoa_c" stoichiometry="1"/>
          <speciesReference constant="true" species="M_glu__L_c" stoichiometry="1"/>
        </listOfReactants>
        <listOfProducts>
          <speciesReference constant="true" species="M_acglu_c" stoichiometry="1"/>
          <speciesReference constant="true" species="M_coa_c" stoichiometry="1"/>
          <speciesReference constant="true" species="M_h_c" stoichiometry="1"/>
        </listOfProducts>
        <fbc:geneProductAssociation>
          <fbc:or>
            <fbc:or>
              <fbc:geneProductRef fbc:geneProduct="G_Microbacterium_sp_CGR2-contig2_10"/>
              <fbc:geneProductRef fbc:geneProduct="G_Microbacterium_sp_CGR2-contig1_502"/>
            </fbc:or>
            <fbc:geneProductRef fbc:geneProduct="G_Microbacterium_sp_CGR2-contig2_10"/>
          </fbc:or>
        </fbc:geneProductAssociation>
      </reaction>
      <reaction fast="false" id="R_ACHBS" reversible="false" name="2-aceto-2-hydroxybutanoate synthase" fbc:upperFluxBound="cobra_default_ub" fbc:lowerFluxBound="cobra_0_bound">
        <listOfReactants>
          <speciesReference constant="true" species="M_2obut_c" stoichiometry="1"/>
          <speciesReference constant="true" species="M_h_c" stoichiometry="1"/>
          <speciesReference constant="true" species="M_pyr_c" stoichiometry="1"/>
        </listOfReactants>
        <listOfProducts>
          <speciesReference constant="true" species="M_2ahbut_c" stoichiometry="1"/>
          <speciesReference constant="true" species="M_co2_c" stoichiometry="1"/>
        </listOfProducts>
        <fbc:geneProductAssociation>
          <fbc:and>
            <fbc:or>
              <fbc:geneProductRef fbc:geneProduct="G_Microbacterium_sp_CGR2-contig1_2599"/>
              <fbc:geneProductRef fbc:geneProduct="G_Microbacterium_sp_CGR2-contig1_803"/>
            </fbc:or>
            <fbc:or>
              <fbc:geneProductRef fbc:geneProduct="G_Microbacterium_sp_CGR2-contig1_2600"/>
              <fbc:geneProductRef fbc:geneProduct="G_Microbacterium_sp_CGR2-contig1_803"/>
            </fbc:or>
          </fbc:and>
        </fbc:geneProductAssociation>
      </reaction>
      <reaction fast="false" id="R_ACKr" reversible="true" name="Acetate kinase" fbc:upperFluxBound="cobra_default_ub" fbc:lowerFluxBound="cobra_default_lb">
        <listOfReactants>
          <speciesReference constant="true" species="M_ac_c" stoichiometry="1"/>
          <speciesReference constant="true" species="M_atp_c" stoichiometry="1"/>
        </listOfReactants>
        <listOfProducts>
          <speciesReference constant="true" species="M_actp_c" stoichiometry="1"/>
          <speciesReference constant="true" species="M_adp_c" stoichiometry="1"/>
        </listOfProducts>
        <fbc:geneProductAssociation>
          <fbc:or>
            <fbc:geneProductRef fbc:geneProduct="G_Microbacterium_sp_CGR2-contig1_161"/>
            <fbc:geneProductRef fbc:geneProduct="G_Microbacterium_sp_CGR2-contig1_161"/>
          </fbc:or>
        </fbc:geneProductAssociation>
      </reaction>
      <reaction fast="false" id="R_ACLS" reversible="false" name="Acetolactate synthase" fbc:upperFluxBound="cobra_default_ub" fbc:lowerFluxBound="cobra_0_bound">
        <listOfReactants>
          <speciesReference constant="true" species="M_h_c" stoichiometry="1"/>
          <speciesReference constant="true" species="M_pyr_c" stoichiometry="2"/>
        </listOfReactants>
        <listOfProducts>
          <speciesReference constant="true" species="M_alac__S_c" stoichiometry="1"/>
          <speciesReference constant="true" species="M_co2_c" stoichiometry="1"/>
        </listOfProducts>
        <fbc:geneProductAssociation>
          <fbc:or>
            <fbc:and>
              <fbc:or>
                <fbc:geneProductRef fbc:geneProduct="G_Microbacterium_sp_CGR2-contig1_2599"/>
                <fbc:geneProductRef fbc:geneProduct="G_Microbacterium_sp_CGR2-contig1_803"/>
              </fbc:or>
              <fbc:or>
                <fbc:geneProductRef fbc:geneProduct="G_Microbacterium_sp_CGR2-contig1_2600"/>
                <fbc:geneProductRef fbc:geneProduct="G_Microbacterium_sp_CGR2-contig1_803"/>
              </fbc:or>
            </fbc:and>
            <fbc:and>
              <fbc:geneProductRef fbc:geneProduct="G_Microbacterium_sp_CGR2-contig1_2600"/>
              <fbc:geneProductRef fbc:geneProduct="G_Microbacterium_sp_CGR2-contig1_2599"/>
            </fbc:and>
            <fbc:and>
              <fbc:geneProductRef fbc:geneProduct="G_Microbacterium_sp_CGR2-contig1_803"/>
              <fbc:geneProductRef fbc:geneProduct="G_Microbacterium_sp_CGR2-contig1_2600"/>
            </fbc:and>
          </fbc:or>
        </fbc:geneProductAssociation>
      </reaction>
      <reaction fast="false" id="R_ACM6PH" reversible="false" name="N-acetylmuramate 6-phosphate hydrolase" fbc:upperFluxBound="cobra_default_ub" fbc:lowerFluxBound="cobra_0_bound">
        <listOfReactants>
          <speciesReference constant="true" species="M_acmum6p_c" stoichiometry="1"/>
          <speciesReference constant="true" species="M_h2o_c" stoichiometry="1"/>
        </listOfReactants>
        <listOfProducts>
          <speciesReference constant="true" species="M_acgam6p_c" stoichiometry="1"/>
          <speciesReference constant="true" species="M_lac__D_c" stoichiometry="1"/>
        </listOfProducts>
        <fbc:geneProductAssociation>
          <fbc:geneProductRef fbc:geneProduct="G_Microbacterium_sp_CGR2-contig1_2152"/>
        </fbc:geneProductAssociation>
      </reaction>
      <reaction fast="false" id="R_ACOAD1f" reversible="true" name="acyl-CoA dehydrogenase (butanoyl-CoA)" fbc:upperFluxBound="cobra_default_ub" fbc:lowerFluxBound="cobra_default_lb">
        <listOfReactants>
          <speciesReference constant="true" species="M_btcoa_c" stoichiometry="1"/>
          <speciesReference constant="true" species="M_fad_c" stoichiometry="1"/>
        </listOfReactants>
        <listOfProducts>
          <speciesReference constant="true" species="M_b2coa_c" stoichiometry="1"/>
          <speciesReference constant="true" species="M_fadh2_c" stoichiometry="1"/>
        </listOfProducts>
        <fbc:geneProductAssociation>
          <fbc:or>
            <fbc:geneProductRef fbc:geneProduct="G_Microbacterium_sp_CGR2-contig1_2823"/>
            <fbc:geneProductRef fbc:geneProduct="G_Microbacterium_sp_CGR2-contig1_1447"/>
          </fbc:or>
        </fbc:geneProductAssociation>
      </reaction>
      <reaction fast="false" id="R_ACOAD2f" reversible="true" name="acyl-CoA dehydrogenase (hexanoyl-CoA)" fbc:upperFluxBound="cobra_default_ub" fbc:lowerFluxBound="cobra_default_lb">
        <listOfReactants>
          <speciesReference constant="true" species="M_fad_c" stoichiometry="1"/>
          <speciesReference constant="true" species="M_hxcoa_c" stoichiometry="1"/>
        </listOfReactants>
        <listOfProducts>
          <speciesReference constant="true" species="M_fadh2_c" stoichiometry="1"/>
          <speciesReference constant="true" species="M_hx2coa_c" stoichiometry="1"/>
        </listOfProducts>
        <fbc:geneProductAssociation>
          <fbc:or>
            <fbc:geneProductRef fbc:geneProduct="G_Microbacterium_sp_CGR2-contig1_2823"/>
            <fbc:geneProductRef fbc:geneProduct="G_Microbacterium_sp_CGR2-contig1_1447"/>
          </fbc:or>
        </fbc:geneProductAssociation>
      </reaction>
      <reaction fast="false" id="R_ACOAD3f" reversible="true" name="acyl-CoA dehydrogenase (octanoyl-CoA)" fbc:upperFluxBound="cobra_default_ub" fbc:lowerFluxBound="cobra_default_lb">
        <listOfReactants>
          <speciesReference constant="true" species="M_fad_c" stoichiometry="1"/>
          <speciesReference constant="true" species="M_occoa_c" stoichiometry="1"/>
        </listOfReactants>
        <listOfProducts>
          <speciesReference constant="true" species="M_fadh2_c" stoichiometry="1"/>
          <speciesReference constant="true" species="M_oc2coa_c" stoichiometry="1"/>
        </listOfProducts>
        <fbc:geneProductAssociation>
          <fbc:geneProductRef fbc:geneProduct="G_Microbacterium_sp_CGR2-contig1_1447"/>
        </fbc:geneProductAssociation>
      </reaction>
      <reaction fast="false" id="R_ACOAD4f" reversible="true" name="acyl-CoA dehydrogenase (decanoyl-CoA)" fbc:upperFluxBound="cobra_default_ub" fbc:lowerFluxBound="cobra_default_lb">
        <listOfReactants>
          <speciesReference constant="true" species="M_dcacoa_c" stoichiometry="1"/>
          <speciesReference constant="true" species="M_fad_c" stoichiometry="1"/>
        </listOfReactants>
        <listOfProducts>
          <speciesReference constant="true" species="M_dc2coa_c" stoichiometry="1"/>
          <speciesReference constant="true" species="M_fadh2_c" stoichiometry="1"/>
        </listOfProducts>
        <fbc:geneProductAssociation>
          <fbc:geneProductRef fbc:geneProduct="G_Microbacterium_sp_CGR2-contig1_1447"/>
        </fbc:geneProductAssociation>
      </reaction>
      <reaction fast="false" id="R_ACOAD5f" reversible="true" name="acyl-CoA dehydrogenase (dodecanoyl-CoA)" fbc:upperFluxBound="cobra_default_ub" fbc:lowerFluxBound="cobra_default_lb">
        <listOfReactants>
          <speciesReference constant="true" species="M_ddcacoa_c" stoichiometry="1"/>
          <speciesReference constant="true" species="M_fad_c" stoichiometry="1"/>
        </listOfReactants>
        <listOfProducts>
          <speciesReference constant="true" species="M_dd2coa_c" stoichiometry="1"/>
          <speciesReference constant="true" species="M_fadh2_c" stoichiometry="1"/>
        </listOfProducts>
        <fbc:geneProductAssociation>
          <fbc:geneProductRef fbc:geneProduct="G_Microbacterium_sp_CGR2-contig1_1447"/>
        </fbc:geneProductAssociation>
      </reaction>
      <reaction fast="false" id="R_ACOAD6f" reversible="true" name="acyl-CoA dehydrogenase (tetradecanoyl-CoA)" fbc:upperFluxBound="cobra_default_ub" fbc:lowerFluxBound="cobra_default_lb">
        <listOfReactants>
          <speciesReference constant="true" species="M_fad_c" stoichiometry="1"/>
          <speciesReference constant="true" species="M_tdcoa_c" stoichiometry="1"/>
        </listOfReactants>
        <listOfProducts>
          <speciesReference constant="true" species="M_fadh2_c" stoichiometry="1"/>
          <speciesReference constant="true" species="M_td2coa_c" stoichiometry="1"/>
        </listOfProducts>
        <fbc:geneProductAssociation>
          <fbc:geneProductRef fbc:geneProduct="G_Microbacterium_sp_CGR2-contig1_1447"/>
        </fbc:geneProductAssociation>
      </reaction>
      <reaction fast="false" id="R_ACOAD7f" reversible="true" name="acyl-CoA dehydrogenase (hexadecanoyl-CoA)" fbc:upperFluxBound="cobra_default_ub" fbc:lowerFluxBound="cobra_default_lb">
        <listOfReactants>
          <speciesReference constant="true" species="M_fad_c" stoichiometry="1"/>
          <speciesReference constant="true" species="M_pmtcoa_c" stoichiometry="1"/>
        </listOfReactants>
        <listOfProducts>
          <speciesReference constant="true" species="M_fadh2_c" stoichiometry="1"/>
          <speciesReference constant="true" species="M_hdd2coa_c" stoichiometry="1"/>
        </listOfProducts>
        <fbc:geneProductAssociation>
          <fbc:geneProductRef fbc:geneProduct="G_Microbacterium_sp_CGR2-contig1_1447"/>
        </fbc:geneProductAssociation>
      </reaction>
      <reaction fast="false" id="R_ACOAD8f" reversible="true" name="acyl-CoA dehydrogenase (octadecanoyl-CoA)" fbc:upperFluxBound="cobra_default_ub" fbc:lowerFluxBound="cobra_default_lb">
        <listOfReactants>
          <speciesReference constant="true" species="M_fad_c" stoichiometry="1"/>
          <speciesReference constant="true" species="M_stcoa_c" stoichiometry="1"/>
        </listOfReactants>
        <listOfProducts>
          <speciesReference constant="true" species="M_fadh2_c" stoichiometry="1"/>
          <speciesReference constant="true" species="M_od2coa_c" stoichiometry="1"/>
        </listOfProducts>
        <fbc:geneProductAssociation>
          <fbc:geneProductRef fbc:geneProduct="G_Microbacterium_sp_CGR2-contig1_1447"/>
        </fbc:geneProductAssociation>
      </reaction>
      <reaction fast="false" id="R_ACOAD9" reversible="false" name="acyl-CoA dehydrogenase (Isobutiryl-CoA)" fbc:upperFluxBound="cobra_default_ub" fbc:lowerFluxBound="cobra_0_bound">
        <listOfReactants>
          <speciesReference constant="true" species="M_fad_c" stoichiometry="1"/>
          <speciesReference constant="true" species="M_ibcoa_c" stoichiometry="1"/>
        </listOfReactants>
        <listOfProducts>
          <speciesReference constant="true" species="M_2mp2coa_c" stoichiometry="1"/>
          <speciesReference constant="true" species="M_fadh2_c" stoichiometry="1"/>
        </listOfProducts>
        <fbc:geneProductAssociation>
          <fbc:geneProductRef fbc:geneProduct="G_Microbacterium_sp_CGR2-contig1_2823"/>
        </fbc:geneProductAssociation>
      </reaction>
      <reaction fast="false" id="R_ACOADH1" reversible="false" name="acyl-CoA dehydrogenase (2-Methyl-butanoyl-CoA)" fbc:upperFluxBound="cobra_default_ub" fbc:lowerFluxBound="cobra_0_bound">
        <listOfReactants>
          <speciesReference constant="true" species="M_2mbcoa_c" stoichiometry="1"/>
          <speciesReference constant="true" species="M_fad_c" stoichiometry="1"/>
        </listOfReactants>
        <listOfProducts>
          <speciesReference constant="true" species="M_2mb2coa_c" stoichiometry="1"/>
          <speciesReference constant="true" species="M_fadh2_c" stoichiometry="1"/>
        </listOfProducts>
        <fbc:geneProductAssociation>
          <fbc:geneProductRef fbc:geneProduct="G_Microbacterium_sp_CGR2-contig1_2823"/>
        </fbc:geneProductAssociation>
      </reaction>
      <reaction fast="false" id="R_ACODA" reversible="false" name="ACODA" fbc:upperFluxBound="cobra_default_ub" fbc:lowerFluxBound="cobra_0_bound">
        <listOfReactants>
          <speciesReference constant="true" species="M_acorn_c" stoichiometry="1"/>
          <speciesReference constant="true" species="M_h2o_c" stoichiometry="1"/>
        </listOfReactants>
        <listOfProducts>
          <speciesReference constant="true" species="M_ac_c" stoichiometry="1"/>
          <speciesReference constant="true" species="M_orn_c" stoichiometry="1"/>
        </listOfProducts>
        <fbc:geneProductAssociation>
          <fbc:geneProductRef fbc:geneProduct="G_Microbacterium_sp_CGR2-contig1_1438"/>
        </fbc:geneProductAssociation>
      </reaction>
      <reaction fast="false" id="R_ACONT" reversible="true" name="Aconitase" fbc:upperFluxBound="cobra_default_ub" fbc:lowerFluxBound="cobra_default_lb">
        <listOfReactants>
          <speciesReference constant="true" species="M_cit_c" stoichiometry="1"/>
        </listOfReactants>
        <listOfProducts>
          <speciesReference constant="true" species="M_icit_c" stoichiometry="1"/>
        </listOfProducts>
        <fbc:geneProductAssociation>
          <fbc:geneProductRef fbc:geneProduct="G_Microbacterium_sp_CGR2-contig1_2998"/>
        </fbc:geneProductAssociation>
      </reaction>
      <reaction fast="false" id="R_ACONTa" reversible="true" name="aconitase (half-reaction A, Citrate hydro-lyase)" fbc:upperFluxBound="cobra_default_ub" fbc:lowerFluxBound="cobra_default_lb">
        <listOfReactants>
          <speciesReference constant="true" species="M_cit_c" stoichiometry="1"/>
        </listOfReactants>
        <listOfProducts>
          <speciesReference constant="true" species="M_acon_C_c" stoichiometry="1"/>
          <speciesReference constant="true" species="M_h2o_c" stoichiometry="1"/>
        </listOfProducts>
        <fbc:geneProductAssociation>
          <fbc:geneProductRef fbc:geneProduct="G_Microbacterium_sp_CGR2-contig1_2998"/>
        </fbc:geneProductAssociation>
      </reaction>
      <reaction fast="false" id="R_ACONTb" reversible="true" name="aconitase (half-reaction B, Isocitrate hydro-lyase)" fbc:upperFluxBound="cobra_default_ub" fbc:lowerFluxBound="cobra_default_lb">
        <listOfReactants>
          <speciesReference constant="true" species="M_acon_C_c" stoichiometry="1"/>
          <speciesReference constant="true" species="M_h2o_c" stoichiometry="1"/>
        </listOfReactants>
        <listOfProducts>
          <speciesReference constant="true" species="M_icit_c" stoichiometry="1"/>
        </listOfProducts>
        <fbc:geneProductAssociation>
          <fbc:geneProductRef fbc:geneProduct="G_Microbacterium_sp_CGR2-contig1_2998"/>
        </fbc:geneProductAssociation>
      </reaction>
      <reaction fast="false" id="R_ACOTA" reversible="true" name="Acetylornithine transaminase" fbc:upperFluxBound="cobra_default_ub" fbc:lowerFluxBound="cobra_default_lb">
        <listOfReactants>
          <speciesReference constant="true" species="M_acorn_c" stoichiometry="1"/>
          <speciesReference constant="true" species="M_akg_c" stoichiometry="1"/>
        </listOfReactants>
        <listOfProducts>
          <speciesReference constant="true" species="M_acg5sa_c" stoichiometry="1"/>
          <speciesReference constant="true" species="M_glu__L_c" stoichiometry="1"/>
        </listOfProducts>
        <fbc:geneProductAssociation>
          <fbc:or>
            <fbc:geneProductRef fbc:geneProduct="G_Microbacterium_sp_CGR2-contig2_8"/>
            <fbc:geneProductRef fbc:geneProduct="G_Microbacterium_sp_CGR2-contig2_8"/>
          </fbc:or>
        </fbc:geneProductAssociation>
      </reaction>
      <reaction fast="false" id="R_ACPPAT160" reversible="false" name="ACPPAT160" fbc:upperFluxBound="cobra_default_ub" fbc:lowerFluxBound="cobra_0_bound">
        <listOfReactants>
          <speciesReference constant="true" species="M_h_c" stoichiometry="1"/>
          <speciesReference constant="true" species="M_palmACP_c" stoichiometry="1"/>
          <speciesReference constant="true" species="M_pi_c" stoichiometry="1"/>
        </listOfReactants>
        <listOfProducts>
          <speciesReference constant="true" species="M_ACP_c" stoichiometry="1"/>
          <speciesReference constant="true" species="M_hdcap_c" stoichiometry="1"/>
        </listOfProducts>
      </reaction>
      <reaction fast="false" id="R_ACPPAT161" reversible="false" name="ACPPAT161" fbc:upperFluxBound="cobra_default_ub" fbc:lowerFluxBound="cobra_0_bound">
        <listOfReactants>
          <speciesReference constant="true" species="M_h_c" stoichiometry="1"/>
          <speciesReference constant="true" species="M_hdeACP_c" stoichiometry="1"/>
          <speciesReference constant="true" species="M_pi_c" stoichiometry="1"/>
        </listOfReactants>
        <listOfProducts>
          <speciesReference constant="true" species="M_ACP_c" stoichiometry="1"/>
          <speciesReference constant="true" species="M_hdceap_c" stoichiometry="1"/>
        </listOfProducts>
      </reaction>
      <reaction fast="false" id="R_ACPpds" reversible="false" name="acyl-carrier-protein phosphodiesterase" fbc:upperFluxBound="cobra_default_ub" fbc:lowerFluxBound="cobra_0_bound">
        <listOfReactants>
          <speciesReference constant="true" species="M_ACP_c" stoichiometry="1"/>
          <speciesReference constant="true" species="M_h2o_c" stoichiometry="1"/>
        </listOfReactants>
        <listOfProducts>
          <speciesReference constant="true" species="M_apoACP_c" stoichiometry="1"/>
          <speciesReference constant="true" species="M_h_c" stoichiometry="1"/>
          <speciesReference constant="true" species="M_pan4p_c" stoichiometry="1"/>
        </listOfProducts>
        <fbc:geneProductAssociation>
          <fbc:geneProductRef fbc:geneProduct="G_Microbacterium_sp_CGR2-contig1_1293"/>
        </fbc:geneProductAssociation>
      </reaction>
      <reaction fast="false" id="R_ACPS1" reversible="false" name="Acyl-carrier protein synthase" fbc:upperFluxBound="cobra_default_ub" fbc:lowerFluxBound="cobra_0_bound">
        <listOfReactants>
          <speciesReference constant="true" species="M_apoACP_c" stoichiometry="1"/>
          <speciesReference constant="true" species="M_coa_c" stoichiometry="1"/>
        </listOfReactants>
        <listOfProducts>
          <speciesReference constant="true" species="M_ACP_c" stoichiometry="1"/>
          <speciesReference constant="true" species="M_h_c" stoichiometry="1"/>
          <speciesReference constant="true" species="M_pap_c" stoichiometry="1"/>
        </listOfProducts>
        <fbc:geneProductAssociation>
          <fbc:or>
            <fbc:geneProductRef fbc:geneProduct="G_Microbacterium_sp_CGR2-contig1_1959"/>
            <fbc:geneProductRef fbc:geneProduct="G_Microbacterium_sp_CGR2-contig1_1959"/>
          </fbc:or>
        </fbc:geneProductAssociation>
      </reaction>
      <reaction fast="false" id="R_ACS" reversible="false" name="Acetyl-CoA synthetase" fbc:upperFluxBound="cobra_default_ub" fbc:lowerFluxBound="cobra_0_bound">
        <listOfReactants>
          <speciesReference constant="true" species="M_ac_c" stoichiometry="1"/>
          <speciesReference constant="true" species="M_atp_c" stoichiometry="1"/>
          <speciesReference constant="true" species="M_coa_c" stoichiometry="1"/>
        </listOfReactants>
        <listOfProducts>
          <speciesReference constant="true" species="M_accoa_c" stoichiometry="1"/>
          <speciesReference constant="true" species="M_amp_c" stoichiometry="1"/>
          <speciesReference constant="true" species="M_ppi_c" stoichiometry="1"/>
        </listOfProducts>
        <fbc:geneProductAssociation>
          <fbc:or>
            <fbc:or>
              <fbc:geneProductRef fbc:geneProduct="G_Microbacterium_sp_CGR2-contig1_144"/>
              <fbc:geneProductRef fbc:geneProduct="G_Microbacterium_sp_CGR2-contig1_3266"/>
            </fbc:or>
            <fbc:or>
              <fbc:geneProductRef fbc:geneProduct="G_Microbacterium_sp_CGR2-contig1_144"/>
              <fbc:geneProductRef fbc:geneProduct="G_Microbacterium_sp_CGR2-contig1_3266"/>
            </fbc:or>
          </fbc:or>
        </fbc:geneProductAssociation>
      </reaction>
      <reaction fast="false" id="R_ACS2" reversible="false" name="ACS2" fbc:upperFluxBound="cobra_default_ub" fbc:lowerFluxBound="cobra_0_bound">
        <listOfReactants>
          <speciesReference constant="true" species="M_atp_c" stoichiometry="1"/>
          <speciesReference constant="true" species="M_coa_c" stoichiometry="1"/>
          <speciesReference constant="true" species="M_ppa_c" stoichiometry="1"/>
        </listOfReactants>
        <listOfProducts>
          <speciesReference constant="true" species="M_amp_c" stoichiometry="1"/>
          <speciesReference constant="true" species="M_ppcoa_c" stoichiometry="1"/>
          <speciesReference constant="true" species="M_ppi_c" stoichiometry="1"/>
        </listOfProducts>
        <fbc:geneProductAssociation>
          <fbc:or>
            <fbc:or>
              <fbc:geneProductRef fbc:geneProduct="G_Microbacterium_sp_CGR2-contig1_144"/>
              <fbc:geneProductRef fbc:geneProduct="G_Microbacterium_sp_CGR2-contig1_3266"/>
            </fbc:or>
            <fbc:or>
              <fbc:geneProductRef fbc:geneProduct="G_Microbacterium_sp_CGR2-contig1_144"/>
              <fbc:geneProductRef fbc:geneProduct="G_Microbacterium_sp_CGR2-contig1_3266"/>
            </fbc:or>
          </fbc:or>
        </fbc:geneProductAssociation>
      </reaction>
      <reaction fast="false" id="R_ACSERt" reversible="true" name="ACSERt" fbc:upperFluxBound="cobra_default_ub" fbc:lowerFluxBound="cobra_default_lb">
        <listOfReactants>
          <speciesReference constant="true" species="M_acser_c" stoichiometry="1"/>
        </listOfReactants>
        <listOfProducts>
          <speciesReference constant="true" species="M_acser_e" stoichiometry="1"/>
        </listOfProducts>
      </reaction>
      <reaction fast="false" id="R_ACt4" reversible="true" name="ACt4" fbc:upperFluxBound="cobra_default_ub" fbc:lowerFluxBound="cobra_default_lb">
        <listOfReactants>
          <speciesReference constant="true" species="M_ac_e" stoichiometry="1"/>
          <speciesReference constant="true" species="M_na1_e" stoichiometry="1"/>
        </listOfReactants>
        <listOfProducts>
          <speciesReference constant="true" species="M_ac_c" stoichiometry="1"/>
          <speciesReference constant="true" species="M_na1_c" stoichiometry="1"/>
        </listOfProducts>
        <fbc:geneProductAssociation>
          <fbc:geneProductRef fbc:geneProduct="G_Microbacterium_sp_CGR2-contig1_55"/>
        </fbc:geneProductAssociation>
      </reaction>
      <reaction fast="false" id="R_ADA" reversible="false" name="Adenosine deaminase" fbc:upperFluxBound="cobra_default_ub" fbc:lowerFluxBound="cobra_0_bound">
        <listOfReactants>
          <speciesReference constant="true" species="M_adn_c" stoichiometry="1"/>
          <speciesReference constant="true" species="M_h2o_c" stoichiometry="1"/>
          <speciesReference constant="true" species="M_h_c" stoichiometry="1"/>
        </listOfReactants>
        <listOfProducts>
          <speciesReference constant="true" species="M_ins_c" stoichiometry="1"/>
          <speciesReference constant="true" species="M_nh4_c" stoichiometry="1"/>
        </listOfProducts>
        <fbc:geneProductAssociation>
          <fbc:or>
            <fbc:geneProductRef fbc:geneProduct="G_Microbacterium_sp_CGR2-contig2_110"/>
            <fbc:geneProductRef fbc:geneProduct="G_Microbacterium_sp_CGR2-contig2_110"/>
          </fbc:or>
        </fbc:geneProductAssociation>
      </reaction>
      <reaction fast="false" id="R_ADCL" reversible="false" name="4-aminobenzoate synthase" fbc:upperFluxBound="cobra_default_ub" fbc:lowerFluxBound="cobra_0_bound">
        <listOfReactants>
          <speciesReference constant="true" species="M_4adcho_c" stoichiometry="1"/>
        </listOfReactants>
        <listOfProducts>
          <speciesReference constant="true" species="M_4abz_c" stoichiometry="1"/>
          <speciesReference constant="true" species="M_h_c" stoichiometry="1"/>
          <speciesReference constant="true" species="M_pyr_c" stoichiometry="1"/>
        </listOfProducts>
        <fbc:geneProductAssociation>
          <fbc:geneProductRef fbc:geneProduct="G_Microbacterium_sp_CGR2-contig1_122"/>
        </fbc:geneProductAssociation>
      </reaction>
      <reaction fast="false" id="R_ADCS" reversible="false" name="4-amino-4-deoxychorismate synthase" fbc:upperFluxBound="cobra_default_ub" fbc:lowerFluxBound="cobra_0_bound">
        <listOfReactants>
          <speciesReference constant="true" species="M_chor_c" stoichiometry="1"/>
          <speciesReference constant="true" species="M_gln__L_c" stoichiometry="1"/>
        </listOfReactants>
        <listOfProducts>
          <speciesReference constant="true" species="M_4adcho_c" stoichiometry="1"/>
          <speciesReference constant="true" species="M_glu__L_c" stoichiometry="1"/>
        </listOfProducts>
        <fbc:geneProductAssociation>
          <fbc:geneProductRef fbc:geneProduct="G_Microbacterium_sp_CGR2-contig1_1023"/>
        </fbc:geneProductAssociation>
      </reaction>
      <reaction fast="false" id="R_ADEt2r" reversible="true" name="ADEt2r" fbc:upperFluxBound="cobra_default_ub" fbc:lowerFluxBound="cobra_default_lb">
        <listOfReactants>
          <speciesReference constant="true" species="M_ade_e" stoichiometry="1"/>
          <speciesReference constant="true" species="M_h_e" stoichiometry="1"/>
        </listOfReactants>
        <listOfProducts>
          <speciesReference constant="true" species="M_ade_c" stoichiometry="1"/>
          <speciesReference constant="true" species="M_h_c" stoichiometry="1"/>
        </listOfProducts>
        <fbc:geneProductAssociation>
          <fbc:geneProductRef fbc:geneProduct="G_Microbacterium_sp_CGR2-contig1_2069"/>
        </fbc:geneProductAssociation>
      </reaction>
      <reaction fast="false" id="R_ADK1" reversible="true" name="Adenylate kinase" fbc:upperFluxBound="cobra_default_ub" fbc:lowerFluxBound="cobra_default_lb">
        <listOfReactants>
          <speciesReference constant="true" species="M_amp_c" stoichiometry="1"/>
          <speciesReference constant="true" species="M_atp_c" stoichiometry="1"/>
        </listOfReactants>
        <listOfProducts>
          <speciesReference constant="true" species="M_adp_c" stoichiometry="2"/>
        </listOfProducts>
        <fbc:geneProductAssociation>
          <fbc:or>
            <fbc:geneProductRef fbc:geneProduct="G_Microbacterium_sp_CGR2-contig1_251"/>
            <fbc:geneProductRef fbc:geneProduct="G_Microbacterium_sp_CGR2-contig1_251"/>
          </fbc:or>
        </fbc:geneProductAssociation>
      </reaction>
      <reaction fast="false" id="R_ADK2" reversible="true" name="ADK2" fbc:upperFluxBound="cobra_default_ub" fbc:lowerFluxBound="cobra_default_lb">
        <listOfReactants>
          <speciesReference constant="true" species="M_amp_c" stoichiometry="1"/>
          <speciesReference constant="true" species="M_pppi_c" stoichiometry="1"/>
        </listOfReactants>
        <listOfProducts>
          <speciesReference constant="true" species="M_adp_c" stoichiometry="1"/>
          <speciesReference constant="true" species="M_ppi_c" stoichiometry="1"/>
        </listOfProducts>
        <fbc:geneProductAssociation>
          <fbc:or>
            <fbc:geneProductRef fbc:geneProduct="G_Microbacterium_sp_CGR2-contig1_251"/>
            <fbc:geneProductRef fbc:geneProduct="G_Microbacterium_sp_CGR2-contig1_251"/>
          </fbc:or>
        </fbc:geneProductAssociation>
      </reaction>
      <reaction fast="false" id="R_ADK3" reversible="true" name="Adentylate kinase (GTP)" fbc:upperFluxBound="cobra_default_ub" fbc:lowerFluxBound="cobra_default_lb">
        <listOfReactants>
          <speciesReference constant="true" species="M_amp_c" stoichiometry="1"/>
          <speciesReference constant="true" species="M_gtp_c" stoichiometry="1"/>
        </listOfReactants>
        <listOfProducts>
          <speciesReference constant="true" species="M_adp_c" stoichiometry="1"/>
          <speciesReference constant="true" species="M_gdp_c" stoichiometry="1"/>
        </listOfProducts>
        <fbc:geneProductAssociation>
          <fbc:or>
            <fbc:geneProductRef fbc:geneProduct="G_Microbacterium_sp_CGR2-contig1_251"/>
            <fbc:geneProductRef fbc:geneProduct="G_Microbacterium_sp_CGR2-contig1_251"/>
          </fbc:or>
        </fbc:geneProductAssociation>
      </reaction>
      <reaction fast="false" id="R_ADK4" reversible="true" name="Adentylate kinase (ITP)" fbc:upperFluxBound="cobra_default_ub" fbc:lowerFluxBound="cobra_default_lb">
        <listOfReactants>
          <speciesReference constant="true" species="M_amp_c" stoichiometry="1"/>
          <speciesReference constant="true" species="M_itp_c" stoichiometry="1"/>
        </listOfReactants>
        <listOfProducts>
          <speciesReference constant="true" species="M_adp_c" stoichiometry="1"/>
          <speciesReference constant="true" species="M_idp_c" stoichiometry="1"/>
        </listOfProducts>
        <fbc:geneProductAssociation>
          <fbc:or>
            <fbc:geneProductRef fbc:geneProduct="G_Microbacterium_sp_CGR2-contig1_251"/>
            <fbc:geneProductRef fbc:geneProduct="G_Microbacterium_sp_CGR2-contig1_251"/>
          </fbc:or>
        </fbc:geneProductAssociation>
      </reaction>
      <reaction fast="false" id="R_ADNCYC" reversible="false" name="ADNCYC" fbc:upperFluxBound="cobra_default_ub" fbc:lowerFluxBound="cobra_0_bound">
        <listOfReactants>
          <speciesReference constant="true" species="M_atp_c" stoichiometry="1"/>
        </listOfReactants>
        <listOfProducts>
          <speciesReference constant="true" species="M_camp_c" stoichiometry="1"/>
          <speciesReference constant="true" species="M_ppi_c" stoichiometry="1"/>
        </listOfProducts>
      </reaction>
      <reaction fast="false" id="R_ADNt2" reversible="true" name="ADNt2" fbc:upperFluxBound="cobra_default_ub" fbc:lowerFluxBound="cobra_default_lb">
        <listOfReactants>
          <speciesReference constant="true" species="M_adn_e" stoichiometry="1"/>
          <speciesReference constant="true" species="M_h_e" stoichiometry="1"/>
        </listOfReactants>
        <listOfProducts>
          <speciesReference constant="true" species="M_adn_c" stoichiometry="1"/>
          <speciesReference constant="true" species="M_h_c" stoichiometry="1"/>
        </listOfProducts>
      </reaction>
      <reaction fast="false" id="R_ADPRDP" reversible="false" name="ADPribose diphosphatase" fbc:upperFluxBound="cobra_default_ub" fbc:lowerFluxBound="cobra_0_bound">
        <listOfReactants>
          <speciesReference constant="true" species="M_adprib_c" stoichiometry="1"/>
          <speciesReference constant="true" species="M_h2o_c" stoichiometry="1"/>
        </listOfReactants>
        <listOfProducts>
          <speciesReference constant="true" species="M_amp_c" stoichiometry="1"/>
          <speciesReference constant="true" species="M_h_c" stoichiometry="2"/>
          <speciesReference constant="true" species="M_r5p_c" stoichiometry="1"/>
        </listOfProducts>
        <fbc:geneProductAssociation>
          <fbc:geneProductRef fbc:geneProduct="G_Microbacterium_sp_CGR2-contig1_3637"/>
        </fbc:geneProductAssociation>
      </reaction>
      <reaction fast="false" id="R_ADPT" reversible="false" name="Adenine phosphoribosyltransferase" fbc:upperFluxBound="cobra_default_ub" fbc:lowerFluxBound="cobra_0_bound">
        <listOfReactants>
          <speciesReference constant="true" species="M_ade_c" stoichiometry="1"/>
          <speciesReference constant="true" species="M_prpp_c" stoichiometry="1"/>
        </listOfReactants>
        <listOfProducts>
          <speciesReference constant="true" species="M_amp_c" stoichiometry="1"/>
          <speciesReference constant="true" species="M_ppi_c" stoichiometry="1"/>
        </listOfProducts>
        <fbc:geneProductAssociation>
          <fbc:or>
            <fbc:geneProductRef fbc:geneProduct="G_Microbacterium_sp_CGR2-contig1_1394"/>
            <fbc:geneProductRef fbc:geneProduct="G_Microbacterium_sp_CGR2-contig1_1394"/>
          </fbc:or>
        </fbc:geneProductAssociation>
      </reaction>
      <reaction fast="false" id="R_ADSK" reversible="false" name="Adenylyl-sulfate kinase" fbc:upperFluxBound="cobra_default_ub" fbc:lowerFluxBound="cobra_0_bound">
        <listOfReactants>
          <speciesReference constant="true" species="M_aps_c" stoichiometry="1"/>
          <speciesReference constant="true" species="M_atp_c" stoichiometry="1"/>
        </listOfReactants>
        <listOfProducts>
          <speciesReference constant="true" species="M_adp_c" stoichiometry="1"/>
          <speciesReference constant="true" species="M_h_c" stoichiometry="1"/>
          <speciesReference constant="true" species="M_paps_c" stoichiometry="1"/>
        </listOfProducts>
        <fbc:geneProductAssociation>
          <fbc:and>
            <fbc:geneProductRef fbc:geneProduct="G_Microbacterium_sp_CGR2-contig1_785"/>
            <fbc:geneProductRef fbc:geneProduct="G_Microbacterium_sp_CGR2-contig1_784"/>
          </fbc:and>
        </fbc:geneProductAssociation>
      </reaction>
      <reaction fast="false" id="R_ADSL1r" reversible="true" name="Adenylsuccinate lyase" fbc:upperFluxBound="cobra_default_ub" fbc:lowerFluxBound="cobra_default_lb">
        <listOfReactants>
          <speciesReference constant="true" species="M_dcamp_c" stoichiometry="1"/>
        </listOfReactants>
        <listOfProducts>
          <speciesReference constant="true" species="M_amp_c" stoichiometry="1"/>
          <speciesReference constant="true" species="M_fum_c" stoichiometry="1"/>
        </listOfProducts>
        <fbc:geneProductAssociation>
          <fbc:or>
            <fbc:geneProductRef fbc:geneProduct="G_Microbacterium_sp_CGR2-contig1_857"/>
            <fbc:geneProductRef fbc:geneProduct="G_Microbacterium_sp_CGR2-contig1_857"/>
          </fbc:or>
        </fbc:geneProductAssociation>
      </reaction>
      <reaction fast="false" id="R_ADSL2r" reversible="true" name="Adenylosuccinate lyase" fbc:upperFluxBound="cobra_default_ub" fbc:lowerFluxBound="cobra_default_lb">
        <listOfReactants>
          <speciesReference constant="true" species="M_25aics_c" stoichiometry="1"/>
        </listOfReactants>
        <listOfProducts>
          <speciesReference constant="true" species="M_aicar_c" stoichiometry="1"/>
          <speciesReference constant="true" species="M_fum_c" stoichiometry="1"/>
        </listOfProducts>
        <fbc:geneProductAssociation>
          <fbc:or>
            <fbc:geneProductRef fbc:geneProduct="G_Microbacterium_sp_CGR2-contig1_857"/>
            <fbc:geneProductRef fbc:geneProduct="G_Microbacterium_sp_CGR2-contig1_857"/>
          </fbc:or>
        </fbc:geneProductAssociation>
      </reaction>
      <reaction fast="false" id="R_ADSS" reversible="false" name="Adenylosuccinate synthase" fbc:upperFluxBound="cobra_default_ub" fbc:lowerFluxBound="cobra_0_bound">
        <listOfReactants>
          <speciesReference constant="true" species="M_asp__L_c" stoichiometry="1"/>
          <speciesReference constant="true" species="M_gtp_c" stoichiometry="1"/>
          <speciesReference constant="true" species="M_imp_c" stoichiometry="1"/>
        </listOfReactants>
        <listOfProducts>
          <speciesReference constant="true" species="M_dcamp_c" stoichiometry="1"/>
          <speciesReference constant="true" species="M_gdp_c" stoichiometry="1"/>
          <speciesReference constant="true" species="M_h_c" stoichiometry="2"/>
          <speciesReference constant="true" species="M_pi_c" stoichiometry="1"/>
        </listOfProducts>
        <fbc:geneProductAssociation>
          <fbc:or>
            <fbc:geneProductRef fbc:geneProduct="G_Microbacterium_sp_CGR2-contig1_1088"/>
            <fbc:geneProductRef fbc:geneProduct="G_Microbacterium_sp_CGR2-contig1_1088"/>
          </fbc:or>
        </fbc:geneProductAssociation>
      </reaction>
      <reaction fast="false" id="R_AGDC" reversible="false" name="N-acetylglucosamine-6-phosphate deacetylase" fbc:upperFluxBound="cobra_default_ub" fbc:lowerFluxBound="cobra_0_bound">
        <listOfReactants>
          <speciesReference constant="true" species="M_acgam6p_c" stoichiometry="1"/>
          <speciesReference constant="true" species="M_h2o_c" stoichiometry="1"/>
        </listOfReactants>
        <listOfProducts>
          <speciesReference constant="true" species="M_ac_c" stoichiometry="1"/>
          <speciesReference constant="true" species="M_gam6p_c" stoichiometry="1"/>
        </listOfProducts>
        <fbc:geneProductAssociation>
          <fbc:or>
            <fbc:geneProductRef fbc:geneProduct="G_Microbacterium_sp_CGR2-contig1_2097"/>
            <fbc:geneProductRef fbc:geneProduct="G_Microbacterium_sp_CGR2-contig1_2097"/>
          </fbc:or>
        </fbc:geneProductAssociation>
      </reaction>
      <reaction fast="false" id="R_AGMD" reversible="false" name="agmatine deiminase" fbc:upperFluxBound="cobra_default_ub" fbc:lowerFluxBound="cobra_0_bound">
        <listOfReactants>
          <speciesReference constant="true" species="M_agm_c" stoichiometry="1"/>
          <speciesReference constant="true" species="M_h2o_c" stoichiometry="1"/>
        </listOfReactants>
        <listOfProducts>
          <speciesReference constant="true" species="M_cptrc_c" stoichiometry="1"/>
          <speciesReference constant="true" species="M_nh4_c" stoichiometry="1"/>
        </listOfProducts>
        <fbc:geneProductAssociation>
          <fbc:geneProductRef fbc:geneProduct="G_Microbacterium_sp_CGR2-contig1_375"/>
        </fbc:geneProductAssociation>
      </reaction>
      <reaction fast="false" id="R_AGMH" reversible="true" name="AGMH" fbc:upperFluxBound="cobra_default_ub" fbc:lowerFluxBound="cobra_default_lb">
        <listOfReactants>
          <speciesReference constant="true" species="M_anhgm_c" stoichiometry="1"/>
          <speciesReference constant="true" species="M_h2o_c" stoichiometry="1"/>
        </listOfReactants>
        <listOfProducts>
          <speciesReference constant="true" species="M_acgam_c" stoichiometry="1"/>
          <speciesReference constant="true" species="M_anhm_c" stoichiometry="1"/>
        </listOfProducts>
        <fbc:geneProductAssociation>
          <fbc:or>
            <fbc:geneProductRef fbc:geneProduct="G_Microbacterium_sp_CGR2-contig1_894"/>
            <fbc:geneProductRef fbc:geneProduct="G_Microbacterium_sp_CGR2-contig1_1382"/>
            <fbc:geneProductRef fbc:geneProduct="G_Microbacterium_sp_CGR2-contig1_1892"/>
            <fbc:geneProductRef fbc:geneProduct="G_Microbacterium_sp_CGR2-contig1_2098"/>
            <fbc:geneProductRef fbc:geneProduct="G_Microbacterium_sp_CGR2-contig1_3197"/>
          </fbc:or>
        </fbc:geneProductAssociation>
      </reaction>
      <reaction fast="false" id="R_AGMT" reversible="false" name="agmatinase" fbc:upperFluxBound="cobra_default_ub" fbc:lowerFluxBound="cobra_0_bound">
        <listOfReactants>
          <speciesReference constant="true" species="M_agm_c" stoichiometry="1"/>
          <speciesReference constant="true" species="M_h2o_c" stoichiometry="1"/>
        </listOfReactants>
        <listOfProducts>
          <speciesReference constant="true" species="M_ptrc_c" stoichiometry="1"/>
          <speciesReference constant="true" species="M_urea_c" stoichiometry="1"/>
        </listOfProducts>
        <fbc:geneProductAssociation>
          <fbc:geneProductRef fbc:geneProduct="G_Microbacterium_sp_CGR2-contig1_802"/>
        </fbc:geneProductAssociation>
      </reaction>
      <reaction fast="false" id="R_AGPAT160" reversible="false" name="1-hexadecanoyl-sn-glycerol 3-phosphate O-acyltransferase (n-C16:0)" fbc:upperFluxBound="cobra_default_ub" fbc:lowerFluxBound="cobra_0_bound">
        <listOfReactants>
          <speciesReference constant="true" species="M_1hdecg3p_c" stoichiometry="1"/>
          <speciesReference constant="true" species="M_palmACP_c" stoichiometry="1"/>
        </listOfReactants>
        <listOfProducts>
          <speciesReference constant="true" species="M_ACP_c" stoichiometry="1"/>
          <speciesReference constant="true" species="M_pa160_c" stoichiometry="1"/>
        </listOfProducts>
        <fbc:geneProductAssociation>
          <fbc:or>
            <fbc:geneProductRef fbc:geneProduct="G_Microbacterium_sp_CGR2-contig1_3321"/>
            <fbc:geneProductRef fbc:geneProduct="G_Microbacterium_sp_CGR2-contig1_3321"/>
          </fbc:or>
        </fbc:geneProductAssociation>
      </reaction>
      <reaction fast="false" id="R_AGPAT161" reversible="false" name="1-hexadec-7-enoyl-sn-glycerol 3-phosphate O-acyltransferase (n-C16:1)" fbc:upperFluxBound="cobra_default_ub" fbc:lowerFluxBound="cobra_0_bound">
        <listOfReactants>
          <speciesReference constant="true" species="M_1hdec9eg3p_c" stoichiometry="1"/>
          <speciesReference constant="true" species="M_hdeACP_c" stoichiometry="1"/>
        </listOfReactants>
        <listOfProducts>
          <speciesReference constant="true" species="M_ACP_c" stoichiometry="1"/>
          <speciesReference constant="true" species="M_pa161_c" stoichiometry="1"/>
        </listOfProducts>
        <fbc:geneProductAssociation>
          <fbc:geneProductRef fbc:geneProduct="G_Microbacterium_sp_CGR2-contig1_3321"/>
        </fbc:geneProductAssociation>
      </reaction>
      <reaction fast="false" id="R_AGPR" reversible="true" name="N-acetyl-g-glutamyl-phosphate reductase" fbc:upperFluxBound="cobra_default_ub" fbc:lowerFluxBound="cobra_default_lb">
        <listOfReactants>
          <speciesReference constant="true" species="M_acg5sa_c" stoichiometry="1"/>
          <speciesReference constant="true" species="M_nadp_c" stoichiometry="1"/>
          <speciesReference constant="true" species="M_pi_c" stoichiometry="1"/>
        </listOfReactants>
        <listOfProducts>
          <speciesReference constant="true" species="M_acg5p_c" stoichiometry="1"/>
          <speciesReference constant="true" species="M_h_c" stoichiometry="1"/>
          <speciesReference constant="true" species="M_nadph_c" stoichiometry="1"/>
        </listOfProducts>
        <fbc:geneProductAssociation>
          <fbc:or>
            <fbc:geneProductRef fbc:geneProduct="G_Microbacterium_sp_CGR2-contig2_11"/>
            <fbc:geneProductRef fbc:geneProduct="G_Microbacterium_sp_CGR2-contig2_11"/>
          </fbc:or>
        </fbc:geneProductAssociation>
      </reaction>
      <reaction fast="false" id="R_AHCi" reversible="true" name="Adenosylhomocysteinase" fbc:upperFluxBound="cobra_default_ub" fbc:lowerFluxBound="cobra_default_lb">
        <listOfReactants>
          <speciesReference constant="true" species="M_ahcys_c" stoichiometry="1"/>
          <speciesReference constant="true" species="M_h2o_c" stoichiometry="1"/>
        </listOfReactants>
        <listOfProducts>
          <speciesReference constant="true" species="M_adn_c" stoichiometry="1"/>
          <speciesReference constant="true" species="M_hcys__L_c" stoichiometry="1"/>
        </listOfProducts>
        <fbc:geneProductAssociation>
          <fbc:or>
            <fbc:geneProductRef fbc:geneProduct="G_Microbacterium_sp_CGR2-contig1_2366"/>
            <fbc:geneProductRef fbc:geneProduct="G_Microbacterium_sp_CGR2-contig1_2366"/>
          </fbc:or>
        </fbc:geneProductAssociation>
      </reaction>
      <reaction fast="false" id="R_AHEXASE3" reversible="false" name="diacetylchitobiose hydrolase" fbc:upperFluxBound="cobra_default_ub" fbc:lowerFluxBound="cobra_0_bound">
        <listOfReactants>
          <speciesReference constant="true" species="M_chtbs_c" stoichiometry="1"/>
          <speciesReference constant="true" species="M_h2o_c" stoichiometry="1"/>
        </listOfReactants>
        <listOfProducts>
          <speciesReference constant="true" species="M_acgam_c" stoichiometry="2"/>
        </listOfProducts>
        <fbc:geneProductAssociation>
          <fbc:or>
            <fbc:geneProductRef fbc:geneProduct="G_Microbacterium_sp_CGR2-contig1_1382"/>
            <fbc:geneProductRef fbc:geneProduct="G_Microbacterium_sp_CGR2-contig1_2098"/>
          </fbc:or>
        </fbc:geneProductAssociation>
      </reaction>
      <reaction fast="false" id="R_AHMMPS" reversible="false" name="AHMMPS" fbc:upperFluxBound="cobra_default_ub" fbc:lowerFluxBound="cobra_0_bound">
        <listOfReactants>
          <speciesReference constant="true" species="M_air_c" stoichiometry="1"/>
          <speciesReference constant="true" species="M_h_c" stoichiometry="2"/>
        </listOfReactants>
        <listOfProducts>
          <speciesReference constant="true" species="M_4ahmmp_c" stoichiometry="1"/>
          <speciesReference constant="true" species="M_gcald_c" stoichiometry="1"/>
          <speciesReference constant="true" species="M_pi_c" stoichiometry="1"/>
        </listOfProducts>
      </reaction>
      <reaction fast="false" id="R_AHSERL2" reversible="true" name="O-acetylhomoserine (thiol)-lyase" fbc:upperFluxBound="cobra_default_ub" fbc:lowerFluxBound="cobra_default_lb">
        <listOfReactants>
          <speciesReference constant="true" species="M_achms_c" stoichiometry="1"/>
          <speciesReference constant="true" species="M_h2s_c" stoichiometry="1"/>
        </listOfReactants>
        <listOfProducts>
          <speciesReference constant="true" species="M_ac_c" stoichiometry="1"/>
          <speciesReference constant="true" species="M_h_c" stoichiometry="1"/>
          <speciesReference constant="true" species="M_hcys__L_c" stoichiometry="1"/>
        </listOfProducts>
        <fbc:geneProductAssociation>
          <fbc:geneProductRef fbc:geneProduct="G_Microbacterium_sp_CGR2-contig1_183"/>
        </fbc:geneProductAssociation>
      </reaction>
      <reaction fast="false" id="R_AICART" reversible="true" name="Phosphoribosylaminoimidazolecarboxamide formyltransferase" fbc:upperFluxBound="cobra_default_ub" fbc:lowerFluxBound="cobra_default_lb">
        <listOfReactants>
          <speciesReference constant="true" species="M_10fthf_c" stoichiometry="1"/>
          <speciesReference constant="true" species="M_aicar_c" stoichiometry="1"/>
        </listOfReactants>
        <listOfProducts>
          <speciesReference constant="true" species="M_fprica_c" stoichiometry="1"/>
          <speciesReference constant="true" species="M_thf_c" stoichiometry="1"/>
        </listOfProducts>
        <fbc:geneProductAssociation>
          <fbc:or>
            <fbc:geneProductRef fbc:geneProduct="G_Microbacterium_sp_CGR2-contig1_2072"/>
            <fbc:geneProductRef fbc:geneProduct="G_Microbacterium_sp_CGR2-contig1_2072"/>
          </fbc:or>
        </fbc:geneProductAssociation>
      </reaction>
      <reaction fast="false" id="R_AIRCr" reversible="true" name="Phosphoribosylaminoimidazole carboxylase" fbc:upperFluxBound="cobra_default_ub" fbc:lowerFluxBound="cobra_default_lb">
        <listOfReactants>
          <speciesReference constant="true" species="M_air_c" stoichiometry="1"/>
          <speciesReference constant="true" species="M_co2_c" stoichiometry="1"/>
        </listOfReactants>
        <listOfProducts>
          <speciesReference constant="true" species="M_5aizc_c" stoichiometry="1"/>
          <speciesReference constant="true" species="M_h_c" stoichiometry="1"/>
        </listOfProducts>
        <fbc:geneProductAssociation>
          <fbc:or>
            <fbc:and>
              <fbc:geneProductRef fbc:geneProduct="G_Microbacterium_sp_CGR2-contig1_2317"/>
              <fbc:geneProductRef fbc:geneProduct="G_Microbacterium_sp_CGR2-contig1_2318"/>
            </fbc:and>
            <fbc:and>
              <fbc:geneProductRef fbc:geneProduct="G_Microbacterium_sp_CGR2-contig1_2318"/>
              <fbc:geneProductRef fbc:geneProduct="G_Microbacterium_sp_CGR2-contig1_2317"/>
            </fbc:and>
          </fbc:or>
        </fbc:geneProductAssociation>
      </reaction>
      <reaction fast="false" id="R_AKGDH" reversible="false" name="2-Oxogluterate dehydrogenase" fbc:upperFluxBound="cobra_default_ub" fbc:lowerFluxBound="cobra_0_bound">
        <listOfReactants>
          <speciesReference constant="true" species="M_akg_c" stoichiometry="1"/>
[truncated: 855,434 more chars]
