# Supplementary material for: Genome-scale metabolic models of Microbacterium species isolated from a high altitude desert environment
Source: Sci Rep. 2020 Mar 27;10:5560. doi: 10.1038/s41598-020-62130-8 (PMC7101325; doi:10.1038/s41598-020-62130-8)
Supplement: Supplementary file 4 — Supplementary Tables. [file 41598_2020_62130_MOESM4_ESM.xlsx]

## Sheet: General Information
Title
Genome-scale metabolic models of Microbacterium species isolated from a high altitude desert environment.
Authors
Dinka Mandakovic, Ángela Cintolesi, Jonathan Maldonado, Sebastián Mendoza, Méziane Aïte, Alexis Gaete, Francisco Saitua, Miguel Allende, Verónica Cambiazo, Anne Siegel, Alejandro Maass, Mauricio González and Mauricio Latorre.
Supplementary Information
Supplementary Table 1. Biomass composition of CGR1 and CGR2 in metabolic models.
Supplementary Table 2. Details of components of molecular biomass.
Supplementary Table 3. Difference in connectivity of metabolites between CGR1 and CGR2 models.

## Sheet: Supp.Table 1
Supplementary Table 1. Biomass composition of CGR1 and CGR2 metabolic models.
Product Id	Metabolite	Classification	c-mol	Mcgr1-maxFVA (50% biomass)	Mcgr2-maxFVA (50% biomass)	cgr1 - max product *cmol/cmol-glucose	cgr2 - max product *cmol/cmol-glucose
EX_glc__D(e)	D-Glucose	carbohydrate	6	-5.08511	-5.0851	-0.508511	-0.50851
EX_btn(e)	Biotin	a vitamin	10	-0.0029221	-0.00291926	-0.000487017	-0.000486544
EX_ala_B(e)	Beta-Alanine	amino acids	3	-0.000930985	0	-4.65493e-05	0
EX_glyc__R(e)	(R)-Glycerate	carboxylate	3	-2.14112e-25	0	-1.07056e-26	0
EX_glyald(e)	D-Glyceraldehyde	aldehyde	3	-1.62612e-25	0	-8.13059e-27	0
EX_glyc(e)	Glycerol	alcohol and sugar alcohol	3	-7.34178e-26	0	-3.67089e-27	0
EX_thymd(e)	Thymidine	nucleotides and nucleosides	10	-1.9151e-34	0	-3.19184e-35	0
EX_thym(e)	Thymine	nucleotides and nucleosides	5	-1.9151e-34	0	-1.59592e-35	0
EX_1Dgali(e)	1 alpha D Galactosyl myo inositol	alcohol and sugar alcohol	12	0	0	0	0
EX_26dap__M(e)	Meso-2,6-Diaminoheptanedioate	amines and poliamines	7	0	0	0	0
EX_2ddglcn(e)	2-Dehydro-3-deoxy-D-gluconate	carboxylate	6	0	0	0	0
EX_34dhbz(e)	3,4-Dihydroxybenzoate	aromatic compounds	7	0	0	0	0
EX_4abut(e)	4-Aminobutanoate	amines and poliamines	4	0	0	0	0
EX_4hbz(e)	4-Hydroxybenzoate	aromatic compounds	7	0	0	0	0
EX_5dglcn(e)	5-Dehydro-D-gluconate	carboxylate	6	0	0	0	0
EX_acgam(e)	N-Acetyl-D-glucosamine	amines and poliamines	8	0	0	0	0
EX_alaala(e)	D-Alanyl-D-alanine	amino acids	6	0	0	0	0
EX_amp(e)	AMP	nucleotides and nucleosides	10	0	0	0	0
EX_aso3(e)	Arsenite	inorganic nutrient	0	0	0	0	0
EX_aso4(e)	Arsenate	inorganic nutrient	0	0	0	0	0
EX_asp__L(e)	L-Aspartate	amino acids	4	0	0	0	0
EX_ca2(e)	Calcium	inorganic nutrient	0	-0.00173317	-0.00173149	0	0
EX_cd2(e)	Cadmium	inorganic nutrient	0	0	0	0	0
EX_cellb(e)	Cellobiose	carbohydrate	12	0	0	0	0
EX_chol(e)	Choline	amines and poliamines	5	0	0	0	0
EX_chtbs(e)	N,N'-diacetylchitobiose	carbohydrate	16	0	0	0	0
EX_cl(e)	Chloride	inorganic nutrient	0	-0.00173317	-0.00173149	0	0
EX_cmp(e)	CMP	nucleotides and nucleosides	9	0	0	0	0
EX_cobalt2(e)	Co2+	inorganic nutrient	0	-8.39987e-06	-8.3917e-06	0	0
EX_csn(e)	Cytosine	nucleotides and nucleosides	4	0	0	0	0
EX_cu(e)	Cu+	inorganic nutrient	0	0	0	0	0
EX_cu2(e)	Cu2+	inorganic nutrient	0	-0.000235896	-0.000235667	0	0
EX_cyan(e)	Hydrogen cyanide	non metabolic compound	1	0	0	0	0
EX_cytd(e)	Cytidine	nucleotides and nucleosides	9	0	0	0	0
EX_dad_2(e)	Deoxyadenosine	nucleotides and nucleosides	10	0	0	0	0
EX_damp(e)	DAMP	nucleotides and nucleosides	10	0	0	0	0
EX_dcmp(e)	DCMP	nucleotides and nucleosides	9	0	0	0	0
EX_dcyt(e)	Deoxycytidine	nucleotides and nucleosides	9	0	0	0	0
EX_dgmp(e)	DGMP	nucleotides and nucleosides	10	0	0	0	0
EX_dgsn(e)	Deoxyguanosine	nucleotides and nucleosides	10	0	0	0	0
EX_dha(e)	Dihydroxyacetone	carbohydrate	3	0	0	0	0
EX_dimp(e)	DIMP	nucleotides and nucleosides	10	0	0	0	0
EX_din(e)	Deoxyinosine	nucleotides and nucleosides	10	0	0	0	0
EX_drib(e)	Deoxyribose C5H10O4	nucleotides and nucleosides	5	0	0	0	0
EX_dtmp(e)	DTMP	nucleotides and nucleosides	10	0	0	0	0
EX_dump(e)	DUMP	nucleotides and nucleosides	9	0	0	0	0
EX_duri(e)	Deoxyuridine	nucleotides and nucleosides	9	0	0	0	0
EX_epm(e)	Epimelibiose	carbohydrate	12	0	0	0	0
EX_etha(e)	Ethanolamine	amines and poliamines	2	0	0	0	0
EX_fald(e)	Formaldehyde	C1 compounds	1	0	0	0	0
EX_fe2(e)	Fe2+	inorganic nutrient	0	-0.0205524	-0.0205324	0	0
EX_fe3(e)	Fe3+	inorganic nutrient	0	-0.00259976	-0.00259723	0	0
EX_fru(e)	D-Fructose	carbohydrate	6	0	0	0	0
EX_g3pc(e)	Sn-Glycero-3-phosphocholine	other	8	0	0	0	0
EX_g3pe(e)	Sn-Glycero-3-phosphoethanolamine	amines and poliamines	5	0	0	0	0
EX_g3pg(e)	Glycerophosphoglycerol	other	6	0	0	0	0
EX_g3pi(e)	Sn-Glycero-3-phospho-1-inositol	other	9	0	0	0	0
EX_g3ps(e)	Glycerophosphoserine	other	6	0	0	0	0
EX_gal(e)	D-Galactose	carbohydrate	6	0	0	0	0
EX_ggl(e)	Galactosylglycerol	alcohol and sugar alcohol	9	0	0	0	0
EX_glcn(e)	D-Gluconate	carboxylate	6	0	0	0	0
EX_glcr(e)	D-Glucarate	carboxylate	6	0	0	0	0
EX_gln__L(e)	L-Glutamine	amines and poliamines	5	0	0	0	0
EX_glyb(e)	Glycine betaine	amines and poliamines	5	0	0	0	0
EX_glyc3p(e)	Glycerol 3-phosphate	other	3	0	0	0	0
EX_glyclt(e)	Glycolate	carboxylate	2	0	0	0	0
EX_gmp(e)	GMP	nucleotides and nucleosides	10	0	0	0	0
EX_gsn(e)	Guanosine	nucleotides and nucleosides	10	0	0	0	0
EX_h(e)	H+	other	0	28.5153	28.5237	0	0
EX_h2o(e)	H2O	other	0	72.7297	72.7258	0	0
EX_h2o2(e)	Hydrogen peroxide	other	0	95.607	95.6188	0	0
EX_h2s(e)	Hydrogen sulfide	inorganic nutrient	0	-0.0541098	12.1038	0	0
EX_idon__L(e)	L-Idonate	carboxylate	6	0	0	0	0
EX_ile__L(e)	L-Isoleucine	amino acids	6	0	0	0	0
EX_imp(e)	IMP	nucleotides and nucleosides	10	0	0	0	0
EX_k(e)	Potassium	inorganic nutrient	0	-0.0649905	-0.0649273	0	0
EX_lac__L(e)	L-Lactate	carboxylate	3	0	0	0	0
EX_lcts(e)	Lactose	carbohydrate	12	0	0	0	0
EX_leu__L(e)	L-Leucine	amino acids	6	0	0	0	0
EX_lipoate(e)	Lipoate	cofactor	8	0	0	0	0
EX_malt(e)	Maltose	carbohydrate	12	0	0	0	0
EX_malthx(e)	Maltohexaose	carbohydrate	36	0	0	0	0
EX_maltpt(e)	Maltopentaose	carbohydrate	30	0	0	0	0
EX_malttr(e)	Maltotriose	carbohydrate	18	0	0	0	0
EX_maltttr(e)	Maltotetraose	carbohydrate	24	0	0	0	0
EX_man(e)	D-Mannose	carbohydrate	6	0	0	0	0
EX_manglyc(e)	2(alpha-D-Mannosyl)-D-glycerate	carbohydrate	9	0	0	0	0
EX_melib(e)	Melibiose	carbohydrate	12	0	0	0	0
EX_melt(e)	Melibiitol	alcohol and sugar alcohol	12	0	0	0	0
EX_meoh(e)	Methanol	C1 compounds	1	0	0	0	0
EX_met__L(e)	L-Methionine	amino acids	5	0	0	0	0
EX_mg2(e)	Magnesium	inorganic nutrient	0	-0.0028885	-0.00288569	0	0
EX_mn2(e)	Mn2+	inorganic nutrient	0	-0.000230296	-0.000230072	0	0
EX_mobd(e)	Molybdate	inorganic nutrient	0	-0.000451143	-0.000450704	0	0
EX_n2o(e)	Nitrous oxide	inorganic nutrient	0	0	0	0	0
EX_na1(e)	Sodium	inorganic nutrient	0	0	0	0	0
EX_nac(e)	Nicotinate	a vitamin	6	0	0	0	0
EX_nh4(e)	Ammonium	inorganic nutrient	0	-2.86753	-2.86454	0	0
EX_ni2(e)	Nickel	inorganic nutrient	0	-0.000107448	-0.000107344	0	0
EX_nmn(e)	NMN	nucleotides and nucleosides	11	0	0	0	0
EX_no(e)	Nitric oxide	inorganic nutrient	0	0	0	0	0
EX_no2(e)	Nitrite	inorganic nutrient	0	0	0	0	0
EX_no3(e)	Nitrate	inorganic nutrient	0	0	0	0	0
EX_o2(e)	O2	other	0	-10.681	-10.678	0	0
EX_ocdca(e)	Octadecanoate (n-C18:0)	fatty acid (carboxylate)	18	0	0	0	0
EX_orn(e)	Ornithine	amino acids	5	0	0	0	0
EX_orot(e)	Orotate	carboxylate	5	0	0	0	0
EX_oxa(e)	Oxalate	carboxylate	2	0	0	0	0
EX_pac(e)	Phenylacetic acid	aromatic compounds	8	0	0	0	0
EX_pacald(e)	Phenylacetaldehyde	aldehyde	8	0	0	0	0
EX_peamn(e)	Phenethylamine	amines and poliamines	8	0	0	0	0
EX_pi(e)	Phosphate	inorganic nutrient	0	-0.418594	-0.418187	0	0
EX_pnto__R(e)	(R)-Pantothenate	a vitamin	9	0	0	0	0
EX_pydam(e)	Pyridoxamine	amines and poliamines	8	0	0	0	0
EX_pydx(e)	Pyridoxal	a vitamin	8	0	0	0	0
EX_pydxn(e)	Pyridoxine	a vitamin	8	0	0	0	0
EX_raffin(e)	Raffinose C18H32O16	carbohydrate	18	0	0	0	0
EX_rib__D(e)	D-Ribose	carbohydrate	5	0	0	0	0
EX_rmn(e)	L-Rhamnose	carbohydrate	6	0	0	0	0
EX_sbt__D(e)	D-Sorbitol	alcohol and sugar alcohol	6	0	0	0	0
EX_ser__D(e)	D-Serine	amino acids	3	0	0	0	0
EX_ser__L(e)	L-Serine	amino acids	3	0	0	0	0
EX_so4(e)	Sulfate	inorganic nutrient	0	-0.00144408	-0.00144267	0	0
EX_spmd(e)	Spermidine	other	7	0	0	0	0
EX_sucr(e)	Sucrose	carbohydrate	12	0	0	0	0
EX_tsul(e)	Thiosulfate	inorganic nutrient	0	0	0	0	0
EX_ump(e)	UMP	nucleotides and nucleosides	9	0	0	0	0
EX_ura(e)	Uracil	nucleotides and nucleosides	4	0	0	0	0
EX_uri(e)	Uridine	nucleotides and nucleosides	9	0	0	0	0
EX_val__L(e)	L-Valine	amino acids	5	0	0	0	0
EX_vanlt(e)	vanillate	aromatic compounds	8	0	0	0	0
EX_xan(e)	Xanthine	nucleotides and nucleosides	5	0	0	0	0
EX_xmp(e)	Xanthosine 5'-phosphate	nucleotides and nucleosides	10	0	0	0	0
EX_xtsn(e)	Xanthosine	nucleotides and nucleosides	10	0	0	0	0
EX_xyl__D(e)	D-Xylose	carbohydrate	5	0	0	0	0
EX_xylt(e)	Xylitol C5H12O5	alcohol and sugar alcohol	5	0	0	0	0
EX_zn2(e)	Zinc	inorganic nutrient	0	-0.000113398	-0.000113288	0	0
EX_cys__L(e)	L-Cysteine	amino acids	3	0.94589	5.92793	0.0472945	0.296397
EX_urea(e)	Urea	amines and poliamines	1	12.8333	12.8333	0.213889	0.213889
EX_gua(e)	Guanine	nucleotides and nucleosides	5	2.92565	2.92644	0.243804	0.24387
EX_etoh(e)	Ethanol	alcohol and sugar alcohol	2	8.32378	8.32596	0.277459	0.277532
EX_ade(e)	Adenine	nucleotides and nucleosides	5	3.40029	3.40121	0.283357	0.283434
EX_acald(e)	Acetaldehyde	aldehyde	2	8.96407	8.96642	0.298802	0.298881
EX_caro(e)	beta-carotene	carotene	40	0.449712	0.449712	0.299808	0.299808
EX_his__L(e)	L-Histidine	amino acids	6	3.04113	3.04196	0.304113	0.304196
EX_agm(e)	Agmatine	aliphatic amine	5	3.85	0	0.320833	0
EX_indole(e)	Indole	aromatic compounds	8	2.40625	2.40625	0.320833	0.320834
EX_15dap(e)	1,5-Diaminopentane	amines and poliamines	5	3.98276	0	0.331897	0
EX_adn(e)	Adenosine	nucleotides and nucleosides	10	2.06446	2.06502	0.344077	0.34417
EX_ins(e)	Inosine	nucleotides and nucleosides	10	2.08306	2.08363	0.347177	0.347271
EX_trp__L(e)	L-Tryptophan	amino acids	11	1.94118	1.94118	0.355882	0.355883
EX_ptrc(e)	Putrescine	amines and poliamines	4	5.63415	0	0.37561	0
EX_arg__L(e)	L-Arginine	amino acids	6	3.78689	3.78689	0.378689	0.378689
EX_phe__L(e)	L-Phenylalanine	amino acids	9	2.625	2.625	0.39375	0.39375
EX_ttdca(e)	Tetradecanoate (n-C14:0)	fatty acid (carboxylate)	14	1.69853	1.69853	0.396324	0.396324
EX_ddca(e)	Dodecanoate (n-C12:0)	fatty acid (carboxylate)	12	1.99138	1.99138	0.398276	0.398276
EX_lys__L(e)	L-Lysine	amino acids	6	3.98276	3.98276	0.398276	0.398276
EX_ppa(e)	Propionate (n-C3:0)	fatty acid (carboxylate)	3	8.0039	8.00589	0.400195	0.400294
EX_dca(e)	Decanoate (n-C10:0)	fatty acid (carboxylate)	10	2.40625	2.40625	0.401042	0.401042
EX_tyr__L(e)	L-Tyrosine	amino acids	9	2.68605	2.68605	0.402907	0.402907
EX_octa(e)	Octanoate (n-C8:0)	fatty acid (carboxylate)	8	3.03947	3.03948	0.405263	0.405263
EX_hxa(e)	Hexanoate (n-C6:0)	fatty acid (carboxylate)	6	4.125	4.125	0.4125	0.4125
EX_hdca(e)	Hexadecanoate (n-C16:0)	fatty acid (carboxylate)	16	1.55023	1.551	0.413394	0.413601
EX_gly(e)	Glycine	amino acids	2	12.8333	11	0.427778	0.366667
EX_thr__L(e)	L-Threonine	amino acids	4	6.41667	6.41667	0.427778	0.427778
EX_for(e)	Formate	C1 compounds	1	25.6894	25.7007	0.428156	0.428345
EX_tre(e)	Trehalose	carbohydrate	12	2.24272	2.15888	0.448544	0.431776
EX_skm(e)	Shikimate	aromatic compounds	7	3.85	3.85	0.449167	0.449167
EX_hom__L(e)	L-Homoserine	amino acids	4	6.79412	6.79412	0.452941	0.452942
EX_inost(e)	Myo-Inositol	alcohol and sugar alcohol	6	4.52941	4.52942	0.452941	0.452942
EX_pro__L(e)	L-Proline	amino acids	5	5.5	5.5	0.458333	0.458334
EX_mnl(e)	D-Mannitol	alcohol and sugar alcohol	6	4.62	4.62	0.462	0.462
EX_asn__L(e)	L-Asparagine	amino acids	4	7	7.00001	0.466667	0.466667
EX_acser(e)	O-Acetyl-L-serine	other	5	5.92308	5.92308	0.49359	0.49359
EX_bhb(e)	(R)-3-Hydroxybutanoate	fatty acid (carboxylate)	4	7.7	0	0.513333	0
EX_glu__L(e)	L-Glutamate	amino acids	5	6.6	6.6	0.55	0.55
EX_ac(e)	Acetate	carboxylate	2	16.9212	16.9259	0.564042	0.564196
EX_succ(e)	Succinate	carboxylate	4	8.55556	8.55556	0.570371	0.570371
EX_lac__D(e)	D-Lactate	carboxylate	3	11.55	11.55	0.5775	0.5775
EX_ala__L(e)	L-Alanine	amino acids	3	11.55	11.55	0.5775	0.5775
EX_ala__D(e)	D-Alanine	amino acids	3	11.55	11.55	0.5775	0.5775
EX_akg(e)	2-Oxoglutarate	carboxylate	5	7	7.00001	0.583333	0.583334
EX_cit(e)	Citrate	carboxylate	6	6.07895	6.07895	0.607895	0.607895
EX_fum(e)	Fumarate	carboxylate	4	9.24	9.24001	0.616	0.616
EX_mal__L(e)	L-Malate	carboxylate	4	9.24	9.24001	0.616	0.616
EX_pyr(e)	Pyruvate	carboxylate	3	12.8333	12.8333	0.641667	0.641667
EX_co2(e)	CO2	C1 compounds	1	47.6111	47.6107	0.793518	0.793511

## Sheet: Supp.Table 2
Supplementary Table 2. Biomass Molecular Components details.									Biomass molecular components							Factor		1	0.999794												Total mass AC
Metabolite name	Metabolite ID	Composition (molar fraction)	Cathegory	Weight cathegory	formula	MW (mg/mmol)	specific weight	Notes/ references		Notes	Metabolite	Cathegory	Comments/ notes	Macromolecule	overall wt%	Values from Scoel used in Mcgr12	Reference (Scoel)	composition (molar fraction)	metabolite	location	type	formula	C	H	N	O	P	S	MW (mg/mmol)	difference b/w metabolite and structual component						Reference
L-Alanine	ala__L[c]	0.60978	Protein	0.412001	C3H7NO2	89.094	0.0543277	Value from GEM for S. coelicolor, created by Alam MT et al., 2010		NH pg. 96	ala-L	Protein		Protein	0.41	-0.60978	0.41	0.60978	ala-L	cytoplasm	AA	C3H7NO2	3	7	1	2	0	0	89.094	h2o	0.0543277	Weight Substrates
L-Arginine	arg__L[c]	0.10195			C6H15N4O2	175.212	0.0178629	Value from GEM for S. coelicolor, created by Alam MT et al., 2010		NH pg. 96	arg-L					-0.10195		0.10195	arg-L	cytoplasm	AA	C6H15N4O2	6	15	4	2	0	0	175.212	h2o	0.0178629	40.7377
L-Asparagine	asn__L[c]	0.18343			C4H8N2O3	132.119	0.0242346	Value from GEM for S. coelicolor, created by Alam MT et al., 2010		NH pg. 96	asn-L					-0.18343		0.18343	asn-L	cytoplasm	AA	C4H8N2O3	4	8	2	3	0	0	132.119	h2o	0.0242346	Weight Products
L-Aspartate	asp__L[c]	0.18599			C4H6NO4	132.095	0.0245683	Value from GEM for S. coelicolor, created by Alam MT et al., 2010		NH pg. 96	asp-L					-0.18599		0.18599	asp-L	cytoplasm	AA	C4H6NO4	4	6	1	4	0	0	132.095	h2o	0.0245683	-39.7379
L-Cysteine	cys__L[c]	0.08069			C3H7NO2S	121.16	0.0097764	Value from GEM for S. coelicolor, created by Alam MT et al., 2010		NH pg. 96	cys-L					-0.08069		0.08069	cys-L	cytoplasm	AA	C3H7NO2S	3	7	1	2	0	1	121.16	h2o	0.0097764	Difference (must =1)
L-Glutamine	gln__L[c]	0.1418			C5H10N2O3	146.146	0.0207235	Value from GEM for S. coelicolor, created by Alam MT et al., 2010		NH pg. 96	gln-L					-0.1418		0.1418	gln-L	cytoplasm	AA	C5H10N2O3	5	10	2	3	0	0	146.146	h2o	0.0207235	0.999794
L-Glutamate	glu__L[c]	0.25085			C5H8NO4	146.122	0.0366547	Value from GEM for S. coelicolor, created by Alam MT et al., 2010		NH pg. 96	glu-L					-0.25085		0.25085	glu-L	cytoplasm	AA	C5H8NO4	5	8	1	4	0	0	146.122	h2o	0.0366547		Value here	Value Scoel
Glycine	gly[c]	0.55317			C2H5NO2	75.067	0.0415248	Value from GEM for S. coelicolor, created by Alam MT et al., 2010		NH pg. 96	gly					-0.55317		0.55317	gly	cytoplasm	AA	C2H5NO2	2	5	1	2	0	0	75.067	h2o	0.0415248	Protein %	0.412001	0.41			consistency check
L-Histidine	his__L[c]	0.07991			C6H9N3O2	155.157	0.0123986	Value from GEM for S. coelicolor, created by Alam MT et al., 2010		NH pg. 96	his-L					-0.07991		0.07991	his-L	cytoplasm	AA	C6H9N3O2	6	9	3	2	0	0	155.157	h2o	0.0123986	DNA	0.0359168	0.036			reactants	#REF!
L-Isoleucine	ile__L[c]	0.24831			C6H13NO2	131.175	0.0325721	Value from GEM for S. coelicolor, created by Alam MT et al., 2010		NH pg. 96	ile-L					-0.24831		0.24831	ile-L	cytoplasm	AA	C6H13NO2	6	13	1	2	0	0	131.175	h2o	0.0325721	RNA	0.164065	0.16			products	31.1709
L-Leucine	leu__L[c]	0.13981			C6H13NO2	131.175	0.0183396	Value from GEM for S. coelicolor, created by Alam MT et al., 2010		NH pg. 96	leu-L					-0.13981		0.13981	leu-L	cytoplasm	AA	C6H13NO2	6	13	1	2	0	0	131.175	h2o	0.0183396	Lipids	0.0463464	0.0455			difference	#REF!
L-Lysine	lys__L[c]	0.0708			C6H15N2O2	147.198	0.0104216	Value from GEM for S. coelicolor, created by Alam MT et al., 2010		NH pg. 96	lys-L					-0.0708		0.0708	lys-L	cytoplasm	AA	C6H15N2O2	6	15	2	2	0	0	147.198	h2o	0.0104216	Phospholipid
L-Methionine	met__L[c]	0.12059			C5H11NO2S	149.214	0.0179937	Value from GEM for S. coelicolor, created by Alam MT et al., 2010		NH pg. 96	met-L					-0.12059		0.12059	met-L	cytoplasm	AA	C5H11NO2S	5	11	1	2	0	1	149.214	h2o	0.0179937	Triacylglycerol					maintenance
L-Phenylalanine	phe__L[c]	0.13521			C9H11NO2	165.192	0.0223356	Value from GEM for S. coelicolor, created by Alam MT et al., 2010		NH pg. 96	phe-L					-0.13521		0.13521	phe-L	cytoplasm	AA	C9H11NO2	9	11	1	2	0	0	165.192	h2o	0.0223356						reactants	31.1709
L-Proline	pro__L[c]	0.37332			C5H9NO2	115.132	0.0429811	Value from GEM for S. coelicolor, created by Alam MT et al., 2010		NH pg. 96	pro-L					-0.37332		0.37332	pro-L	cytoplasm	AA	C5H9NO2	5	9	1	2	0	0	115.132	h2o	0.0429811	Cell wall	0.231002	0.2195			products	31.1709
L-Serine	ser__L[c]	0.21339			C3H7NO3	105.093	0.0224258	Value from GEM for S. coelicolor, created by Alam MT et al., 2010		NH pg. 96	ser-L					-0.21339		0.21339	ser-L	cytoplasm	AA	C3H7NO3	3	7	1	3	0	0	105.093	h2o	0.0224258	Peptidoglycan					difference	0
L-Threonine	thr__L[c]	0.26691			C4H9NO3	119.12	0.0317943	Value from GEM for S. coelicolor, created by Alam MT et al., 2010		NH pg. 96	thr-L					-0.26691		0.26691	thr-L	cytoplasm	AA	C4H9NO3	4	9	1	3	0	0	119.12	h2o	0.0317943	Carbohydrate
L-Tryptophan	trp__L[c]	0.03275			C11H12N2O2	204.229	0.0066885	Value from GEM for S. coelicolor, created by Alam MT et al., 2010		NH pg. 96	trp-L					-0.03275		0.03275	trp-L	cytoplasm	AA	C11H12N2O2	11	12	2	2	0	0	204.229	h2o	0.0066885	Teichoic acid
L-Tyrosine	tyr__L[c]	0.06539			C9H11NO3	181.191	0.0118481	Value from GEM for S. coelicolor, created by Alam MT et al., 2010		NH pg. 96	tyr-L					-0.06539		0.06539	tyr-L	cytoplasm	AA	C9H11NO3	9	11	1	3	0	0	181.191	h2o	0.0118481	Glycogen	0.025	0.025
L-Valine	val__L[c]	0.22152			C5H11NO2	117.148	0.0259506	Value from GEM for S. coelicolor, created by Alam MT et al., 2010		NH pg. 96	val-L					-0.22152		0.22152	val-L	cytoplasm	AA	C5H11NO2	5	11	1	2	0	0	117.148	h2o	0.0259506	Trehalose	0.0299999	0.03
H2O	h2o[c]	-4.07557			H2O	18.015	-0.0734214	Value from GEM for S. coelicolor, created by Alam MT et al., 2010	Product h2o	other h2o	h2o					-4.07557		-4.07557	h2o			H2O		2		1			18.015		-0.0734214	Small molecules	0.0554622	0.065
DATP	datp[c]	0.0187594	DNA (68% GC content)	0.0359168	C10H12N5O12P3	487.151	0.00913864	Overall value from GEM for S. coelicolor. GC content for Microbacterium (Mcgr1)	-0.016297	GC content for E. coli K-12mg1655 (50.8%)	datp	DNA (68% GC content)		DNA	0.036	-0.0187594	0.036	0.0187594	datp	cytoplasm	DNA	C10H12N5O12P3	10	12	5	12	3	0	487.151	ppi	0.00913864	Maintenance (and other left)	-8.88178e-16
DCTP	dctp[c]	0.0398636			C9H12N3O13P3	461.109	0.0183815	Overall value from GEM for S. coelicolor. GC content for Microbacterium (Mcgr1)	-0.042326	GC content for E. coli K-12mg1655 (50.8%)	dctp					-0.0398636		0.0398636	dctp	cytoplasm	DNA	C9H12N3O13P3	9	10	3	13	3	0	461.109	ppi	0.0183815
DGTP	dgtp[c]	0.0398636			C10H12N5O13P3	503.15	0.0200574	Overall value from GEM for S. coelicolor. GC content for Microbacterium (Mcgr1)	-0.016297	GC content for E. coli K-12mg1655 (50.8%)	dgtp					-0.0398636		0.0398636	dgtp	cytoplasm	DNA	C10H12N5O13P3	10	12	5	13	3	0	503.15	ppi	0.0200574	Total	0.999794
DTTP	dttp[c]	0.0187594			C10H13N2O14P3	478.136	0.00896953	Overall value from GEM for S. coelicolor. GC content for Microbacterium (Mcgr1)	-0.042326	GC content for E. coli K-12mg1655 (50.8%)	dttp					-0.0187594		0.0187594	dttp	cytoplasm	DNA	C10H13N2O14P3	10	13	2	14	3	0	478.136	ppi	0.00896953
Diphosphate	ppi[c]	-0.117246			HO7P2	174.949	-0.0205121	Overall value from GEM for S. coelicolor. GC content for Microbacterium (Mcgr1)		sum of dNTPs	ppi**					-0.117246		-0.117246	ppi**	cytoplasm	sum of dNTPs	HO7P2	0	1	0	7	2	0	174.949		-0.0205121
H+	h[c]	-0.117246			H	1.008	-0.000118184	Overall value from GEM for S. coelicolor. GC content for Microbacterium (Mcgr1)		other h]	h					-0.117246		-0.117246	h	cytoplasm	maint	H	0	1	0	0	0	0	1.008		-0.000118184
CTP	ctp[c]	0.13226	RNA	0.164065	C9H12N3O14P3	479.124	0.0633689	Value from GEM for S. coelicolor, created by Alam MT et al., 2010		NH pg. 98	ctp	RNA		RNA	0.16	-0.13226	0.16	0.13226	ctp	cytoplasm	RNA	C9H12N3O14P3	9	12	3	14	3	0	479.124	ppi	0.0633689
GTP	gtp[c]	0.10035			C10H12N5O14P3	519.149	0.0520966	Value from GEM for S. coelicolor, created by Alam MT et al., 2010		NH pg. 98	gtp					-0.10035		0.10035	gtp	cytoplasm	RNA	C10H12N5O14P3	10	12	5	14	3	0	519.149	ppi	0.0520966
UTP	utp[c]	0.17554			C9H11N2O15P3	480.108	0.0842782	Value from GEM for S. coelicolor, created by Alam MT et al., 2010		NH pg. 98	utp					-0.17554		0.17554	utp	cytoplasm	RNA	C9H11N2O15P3	9	11	2	15	3	0	480.108	ppi	0.0842782
ATP	atp[c]	0.11045			C10H12N5O13P3	503.15	0.0555729	Value from GEM for S. coelicolor, created by Alam MT et al., 2010		NH pg. 98	atp**					-0.11045		0.11045	atp**	cytoplasm	RNA	C10H12N5O13P3	10	12	5	13	3	0	503.15	ppi	0.0555729
Diphosphate	ppi[c]	-0.518601			HO7P2	174.949	-0.0907287	Value from GEM for S. coelicolor, created by Alam MT et al., 2010		sum of dNTPs	ppi**					-0.518601		-0.518601	ppi**	cytoplasm	sum of dNTPs	HO7P2	0	1	0	7	2	0	174.949		-0.0907287
H+	h[c]	-0.518601			H	1.008	-0.00052275	Value from GEM for S. coelicolor, created by Alam MT et al., 2010		other h	h					-0.518601		-0.518601	h	cytoplasm	maint	H	0	1	0	0	0	0	1.008		-0.00052275
UDP-N-acetyl-D-glucosamine	uacgam[c]	0.083227	Cell wall	0.231002	C17H25N3O17P2	563.318	0.0468833	Value from GEM for S. coelicolor, created by Alam MT et al., 2010	Cell wall	uacgam[c]					0.23	-0.083227	0.22	0.083227				C17H25N3O17P2	17	25		17	2		563.318		0.0468833	cell wall
UDPgalactose	udpgal[c]	0.16645			C15H22N2O17P2	564.286	0.0939254	Value from GEM for S. coelicolor, created by Alam MT et al., 2010		udpgal[c]						-0.16645		0.16645				C15H22N2O17P2	15	22	2	17	2		564.286		0.0939254	cell wall
Peptidoglycan subunit of Escherichia coli	peptido_EC[c]	0.07			C40H62N8O21	990.971	0.069368	Added from GEM for M. tuberculosis (Jamshidi N., et al., 2007). Full biosynthetic pathway is present in Mcgr1 and Mcgr2		peptido_EC[c]						-0.07		0.07				C40H62N8O21	40	62	8	21			990.971		0.069368	cell wall
UDPglucose	udpg[c]	0.07			C15H22N2O17P2	564.286	0.0395	Added to account for cellulose (biosynthetic pathway identified in Mcgr1 and Mcgr2)		udpg[c]						-0.07		0.07				C15H22N2O17P2	15	22	2	17	2		564.286		0.0395	cell wall
GDP-D-mannose	gdpmann[c]	0.07			C16H23N5O16P2	603.327	0.0422329	Added as a precursor of cell wal components (biosynthetic pathway identified in Mcgr1 and Mcgr2). Pelissier et al., 2010		gdpmann[c]						-0.07		0.07				C16H23N5O16P2	16	23	5	16	2		603.327		0.0422329	cell wall
UDP-D-galacto-1,4-furanose	udpgalfur[c]	0.07			C15H22N2O17P2	564.286	0.0395	Added as precursor for glycans, observed in other bacteria, includying actinobacteria (biosynthetic pathway identified in Mcgr1 and Mcgr2). Peltier et al., 2008		udpgalfur[c]						-0.07		0.07				C15H22N2O17P2	15	22	2	17	2		564.286		0.0395	cell wall
H+	h[c]	-0.24968			H	1.008	-0.000251677	Value from GEM for S. coelicolor, created by Alam MT et al., 2010		other h	h					-0.24968		-0.24968	h	cytoplasm	maint	H	0	1	0	0	0	0	1.008		-0.000251677
UDP	udp[c]	-0.24968			C9H11N2O12P2	401.137	-0.100156	Value from GEM for S. coelicolor, created by Alam MT et al., 2010		other udp	udp[c]					-0.24968		-0.24968	udp[c]			C9H11N2O12P2	9	11	2	12	2		401.137		-0.100156
Glycogen	glycogen[c]	0.154187	Glycogen	0.025	C6H10O5	162.141	0.025	Value from GEM for S. coelicolor, created by Alam MT et al., 2010	Glycogen	NH pg. 4	glycogen	glycogen		glycogen	0.025	-0.154187	0.025	0.154187	glycogen	cytoplasm	carbohydrate	C6H10O5	6	10	0	5	0	0	162.141	none	0.025
Trehalose	tre[c]	0.087643	Trehalose	0.0299999	C12H22O11	342.297	0.0299999	Added as biosynthetic pathway was identified for both Microbacterium (Mcgr1 and Mcgr2)	Trehalose	tre[c]		trehalose			0.03	-0.087643	0.03	0.087643				C12H22O11	12	22		11			342.297		0.0299999	Trehalose
Phosphatidylethanolamine (dihexadecanoyl, n-C16:0)	pe160[c]	0.0533599	Lipids	0.0463464	C37H74N1O8P1	691.972	0.0369236	A minimal set of lipid components was added as representative. Phosphatidylethanolamine (dihexadecanoyl, n-C16:0) is the only phospholipid present in GEM for S. coelicolor (Alam MT et al., 2010), for M. tuberculosis (Jamshidi M et al., 2007), and for E. coli (Orth D. et al., 201).		NH pg. 4, see 'lipid' worksheet	pe160	lipids		lipid	0.046	-0.0533599	0.046	0.0533599	pe160	cytoplasm / periplasm	lipid	C37H74N1O8P1	37	74	1	8	1	0	691.972	none	0.0369236	lipids
Phosphatidylethanolamine (dihexadec-9enoyl, n-C16:1)	pe161[c]	0.0136971			C37H70N1O8P1	687.94	0.00942278	A minimal set of lipid components was added as representative. Phosphatidylethanolamine (dihexadecanoyl, n-C16:1) is the only phospholipid present in GEM for S. coelicolor (Alam MT et al., 2010) and for E. coli (Orth D., et al., 2011).		NH pg. 4, see 'lipid' worksheet	pe161					-0.0136971		0.0136971	pe161	cytoplasm / periplasm	lipid	C37H70N1O8P1	37	70	1	8	1	0	687.94	none	0.00942278
#N/A	pe181	0			C41H78N1O8P1	744.048	0			NH pg. 4, see 'lipid' worksheet	pe181							0	pe181	cytoplasm / periplasm	lipid	C41H78N1O8P1	41	78	1	8	1	0	744.048	none	0
#N/A	pg160	0			C38H74O10P1	721.974	0			NH pg. 4, see 'lipid' worksheet	pg160							0	pg160	cytoplasm / periplasm	lipid	C38H74O10P1	38	74	0	10	1	0	721.974	none	0
#N/A	pg161	0			C38H70O10P1	717.942	0			NH pg. 4, see 'lipid' worksheet	pg161							0	pg161	cytoplasm / periplasm	lipid	C38H70O10P1	38	70	0	10	1	0	717.942	none	0
#N/A	pg181	0			C42H78O10P1	774.05	0			NH pg. 4, see 'lipid' worksheet	pg181							0	pg181	cytoplasm / periplasm	lipid	C42H78O10P1	42	78	0	10	1	0	774.05	none	0
#N/A	clpn160	0			C73H140O17P2	1351.85	0			NH pg. 4, see 'lipid' worksheet	clpn160							0	clpn160	periplasm	lipid	C73H140O17P2	73	140	0	17	2	0	1351.85	none	0
#N/A	clpn161	0			C73H132O17P2	1343.79	0			NH pg. 4, see 'lipid' worksheet	clpn161							0	clpn161	periplasm	lipid	C73H132O17P2	73	132	0	17	2	0	1343.79	none	0
#N/A	clpn181	0			C81H148O17P2	1456.01	0			NH pg. 4, see 'lipid' worksheet	clpn181							0	clpn181	periplasm	lipid	C81H148O17P2	81	148	0	17	2	0	1456.01	none	0
Potassium	k[c]	0.18569	Small molecules	0.0554622	K	38.9637	0.00723517	Value from GEM for S. coelicolor, created by Alam MT et al., 2010		NH pg. 21, see 'ion' worksheet	k	small molecules		inorganic ions	0.009	-0.18569	from E coli?	0.18569	k	cytoplasm	inorganic ions	K							38.9637	none	0.00723517	inorganic
Ammonium	nh4[c]	0.012379			H4N	18.039	0.000223305	Value from GEM for S. coelicolor, created by Alam MT et al., 2010		NH pg. 21, see 'ion' worksheet	nh4			inorganic ions		-0.012379	from E coli?	0.012379	nh4	cytoplasm	inorganic ions	H4N	0	4	1	0	0	0	18.039	none	0.000223305
Magnesium	mg2[c]	0.008253			Mg	23.985	0.000197948	Value from GEM for S. coelicolor, created by Alam MT et al., 2010		NH pg. 21, see 'ion' worksheet	mg2			inorganic ions		-0.008253	from E coli?	0.008253	mg2	cytoplasm	inorganic ions	Mg							23.985	none	0.000197948
Calcium	ca2[c]	0.004952			Ca	39.9626	0.000197895	Value from GEM for S. coelicolor, created by Alam MT et al., 2010		NH pg. 21, see 'ion' worksheet	ca2			inorganic ions		-0.004952	from E coli?	0.004952	ca2	cytoplasm	inorganic ions	Ca							39.9626	none	0.000197895
Fe2+	fe2[c]	0.006388			Fe	55.9349	0.000357312	Value from GEM for S. coelicolor, created by Alam MT et al., 2010		NH pg. 21, see 'ion' worksheet	fe2			inorganic ions		-0.006388	from E coli?	0.006388	fe2	cytoplasm	inorganic ions	Fe							55.9349	none	0.000357312
Fe3+	fe3[c]	0.007428			Fe	55.9349	0.000415484	Value from GEM for S. coelicolor, created by Alam MT et al., 2010		NH pg. 21, see 'ion' worksheet	fe3			inorganic ions		-0.007428	from E coli?	0.007428	fe3	cytoplasm	inorganic ions	Fe							55.9349	none	0.000415484
Cu2+	cu2[c]	0.000674			Cu	63.546	4.283e-05	Value from GEM for S. coelicolor, created by Alam MT et al., 2010		NH pg. 21, see 'ion' worksheet	cu2			inorganic ions		-0.000674	from E coli?	0.000674	cu2	cytoplasm	inorganic ions	Cu							63.546	none	4.283e-05
Mn2+	mn2[c]	0.000658			Mn	54.938	3.61492e-05	Value from GEM for S. coelicolor, created by Alam MT et al., 2010		NH pg. 21, see 'ion' worksheet	mn2			inorganic ions		-0.000658	from E coli?	0.000658	mn2	cytoplasm	inorganic ions	Mn							54.938	none	3.61492e-05
Molybdate	mobd[c]	7e-06			MoO4	159.94	1.11958e-06	Value from GEM for S. coelicolor, created by Alam MT et al., 2010		NH pg. 21, see 'ion' worksheet	mobd			inorganic ions		-7e-06	from E coli?	7e-06	mobd	cytoplasm	inorganic ions	MoO4							159.94	none	1.11958e-06
Co2+	cobalt2[c]	2.4e-05			Co	58.9332	1.4144e-06	Value from GEM for S. coelicolor, created by Alam MT et al., 2010		NH pg. 21, see 'ion' worksheet	cobalt2			inorganic ions		-2.4e-05	from E coli?	2.4e-05	cobalt2	cytoplasm	inorganic ions	Co							58.9332	none	1.4144e-06
Zinc	zn2[c]	0.000324			Zn	63.9291	2.0713e-05	Value from GEM for S. coelicolor, created by Alam MT et al., 2010		NH pg. 21, see 'ion' worksheet	zn2			inorganic ions		-0.000324	from E coli?	0.000324	zn2	cytoplasm	inorganic ions	Zn							63.9291	none	2.0713e-05
Chloride	cl[c]	0.004952			Cl	34.9689	0.000173166	Value from GEM for S. coelicolor, created by Alam MT et al., 2010		NH pg. 21, see 'ion' worksheet	cl			inorganic ions		-0.004952	from E coli?	0.004952	cl	cytoplasm	inorganic ions	Cl							34.9689	none	0.000173166
Sulfate	so4[c]	0.004126			O4S	96.062	0.000396352	Value from GEM for S. coelicolor, created by Alam MT et al., 2010		NH pg. 21, see 'ion' worksheet	so4			inorganic ions		-0.004126	from E coli?	0.004126	so4	cytoplasm	inorganic ions	O4S	0	0	0	4	0	1	96.062	none	0.000396352
Coenzyme A	coa[c]	0.00266			C21H32N7O16P3S	763.508	0.00203093	Value from GEM for S. coelicolor, created by Alam MT et al., 2010			coa					-0.00266	from E coli?	0.00266	coa	cytoplasm	cofactor	C21H32N7O16P3S	21	32	7	16	3	1	763.508	none	0.00203093
Nicotinamide adenine dinucleotide	nad[c]	0.003066			C21H26N7O14P2	662.422	0.00203099	Value from GEM for S. coelicolor, created by Alam MT et al., 2010			nad					-0.003066	from E coli?	0.003066	nad	cytoplasm	cofactor	C21H26N7O14P2	21	26	7	14	2	0	662.422	none	0.00203099
Nicotinamide adenine dinucleotide phosphate	nadp[c]	0.002744			C21H25N7O17P3	740.385	0.00203162	Value from GEM for S. coelicolor, created by Alam MT et al., 2010			nadp					-0.002744	from E coli?	0.002744	nadp	cytoplasm	cofactor	C21H25N7O17P3	21	25	7	17	3	0	740.385	none	0.00203162
Flavin adenine dinucleotide oxidized	fad[c]	0.002592			C27H31N9O15P2	783.541	0.00203094	Value from GEM for S. coelicolor, created by Alam MT et al., 2010			fad					-0.002592	from E coli?	0.002592	fad	cytoplasm	cofactor	C27H31N9O15P2	27	31	9	15	2	0	783.541	none	0.00203094
5,6,7,8-Tetrahydrofolate	thf[c]	0.004581			C19H21N7O6	443.42	0.00203131	Value from GEM for S. coelicolor, created by Alam MT et al., 2010			thf					-0.004581	from E coli?	0.004581	thf	cytoplasm	cofactor	C19H21N7O6	19	21	7	6	0	0	443.42	none	0.00203131
5,10-Methylenetetrahydrofolate	mlthf[c]	0.00446			C20H21N7O6	455.431	0.00203122	Value from GEM for S. coelicolor, created by Alam MT et al., 2010			mlthf					-0.00446	from E coli?	0.00446	mlthf	cytoplasm	cofactor	C20H21N7O6	20	21	7	6	0	0	455.431	none	0.00203122
Thiamine diphosphate	thmpp[c]	0.00481			C12H16N4O7P2S	422.295	0.00203124	Value from GEM for S. coelicolor, created by Alam MT et al., 2010			thmpp					-0.00481	from E coli?	0.00481	thmpp	cytoplasm	cofactor	C12H16N4O7P2S	12	16	4	7	2	1	422.295	none	0.00203124
Pyridoxal 5'-phosphate	pydx5p[c]	0.008287			C8H8NO6P	245.127	0.00203137	Value from GEM for S. coelicolor, created by Alam MT et al., 2010			pydx5p					-0.008287	from E coli?	0.008287	pydx5p	cytoplasm	cofactor	C8H8NO6P	8	8	1	6	1	0	245.127	none	0.00203137
Protoheme	pheme[c]	0.003306			C39H30FeN4O4	690.627	0.00228321	Value from GEM for S. coelicolor, created by Alam MT et al., 2010			pheme					-0.003306	from E coli?	0.003306	pheme	cytoplasm	cofactor	C39H30FeN4O4	39	30	4	5	0	0	690.627	none	0.00228321
Siroheme	sheme[c]	0.002236			C42H36FeN4O16	908.697	0.00203185	Value from GEM for S. coelicolor, created by Alam MT et al., 2010			sheme					-0.002236	from E coli?	0.002236	sheme	cytoplasm	cofactor	C42H36FeN4O16	42	36	4	16	0	0	908.697	none	0.00203185
Undecaprenyl diphosphate	udcpdp[c]	0.002198			C55H89O7P2	924.258	0.00203152	Value from GEM for S. coelicolor, created by Alam MT et al., 2010			udcpdp					-0.002198	from E coli?	0.002198	udcpdp	cytoplasm	cofactor	C55H89O7P2	55	89	0	7	2	0	924.258	none	0.00203152
10-Formyltetrahydrofolate	10fthf[c]	0.004309			C20H21N7O7	471.43	0.00203139	Value from GEM for S. coelicolor, created by Alam MT et al., 2010			10fthf					-0.004309	from E coli?	0.004309	10fthf	cytoplasm	cofactor	C20H21N7O7	20	21	7	7	0	0	471.43	none	0.00203139
S-Adenosyl-L-methionine	amet[c]	0.005085			C15H23N6O5S	399.452	0.00203121	Value from GEM for S. coelicolor, created by Alam MT et al., 2010			amet					-0.005085	from E coli?	0.005085	amet	cytoplasm	cofactor	C15H23N6O5S	15	23	6	5	0	1	399.452	none	0.00203121
Riboflavin	ribflv[c]	0.005397			C17H20N4O6	376.369	0.00203126	Value from GEM for S. coelicolor, created by Alam MT et al., 2010			ribflv					-0.005397	from E coli?	0.005397	ribflv	cytoplasm	cofactor	C17H20N4O6	17	20	4	6	0	0	376.369	none	0.00203126
[2Fe-2S] iron-sulfur cluster	2fe2s[c]	0.011698			S2Fe2	175.82	0.00205674	Value from GEM for S. coelicolor, created by Alam MT et al., 2010	Small molecules	2fe2s[c]		small molecules		-0.011698		-0.011698	inorganic	0.011698				S2Fe2						2	175.82		0.00205674	inorganic
[4Fe-4S] iron-sulfur cluster	4fe4s[c]	0.005849			S4Fe4	351.64	0.00205674	Value from GEM for S. coelicolor, created by Alam MT et al., 2010		4fe4s[c]				-0.005849		-0.005849	inoeganic	0.005849				S4Fe4						4	351.64		0.00205674	inoeganic
Bis-molybdopterin guanine dinucleotide	bmocogdp[c]	0.001282			C40H44N20O27P4S4Mo	1585	0.00203198	Value from GEM for S. coelicolor, created by Alam MT et al., 2010		bmocogdp[c]				-0.001282		-0.001282	cofactor	0.001282				C40H44N20O27P4S4Mo	40	44	20	27	4	4	1585		0.00203198	cofactor
Biotin	btn[c]	0.008349			C10H15N2O3S	243.307	0.00203137	Value from GEM for S. coelicolor, created by Alam MT et al., 2010		btn[c]				-0.008349		-0.008349	cofactor	0.008349				C10H15N2O3S	10	15	2	3		1	243.307		0.00203137	cofactor
Lipoate (protein bound)	lipopb[c]	0.010787			C8H13OS2	189.323	0.00204223	Value from GEM for S. coelicolor, created by Alam MT et al., 2010		lipopb[c]				-0.010787		-0.010787	cofactor	0.010787				C8H13OS2	8	13		1		2	189.323		0.00204223	cofactor
Nickel	ni2[c]	0.000307			Ni	58.69	1.80178e-05	Value from GEM for S. coelicolor, created by Alam MT et al., 2010		ni2[c]				-0.000307		-0.000307	inorganic	0.000307				Ni							58.69		1.80178e-05	inorganic
Menaquinol 7 C46H66O2	mql7[c]	0.00258			C46H66O2	651.032	0.00167966	Added as a representative menaquinol (Full pathway present in both Microbacterium, Mcgr1 and Mcgr2). Use same value present in GEM for S. coelicolor for menaquinol-9. Alam MT et al., 2010		mql7[c]				-0.00258		-0.00258	cofactor	0.00258				C46H66O2	46	66		2			651.032		0.00167966	cofactor
Myo-Inositol	inost[c]	0.007			C6H12O6	180.156	0.00126109	Added as a potential osmoprotectant and precursor for other molecules. Full pathway present in both Microbacterium (Mcgr1 and Mcgr2).		inost[c]				-0.007		-0.007	other small molecule	0.007				C6H12O6	6	12		6			180.156		0.00126109	other small molecule
Guanosine 3',5'-bis(diphosphate)	ppgpp[c]	0.0002			C10H11N5O17P4	597.112	0.000119422	Added in minimal amount as a signaling molecule, involved in the stringent response in bacteria (Chatterji et al., 2001). Full pathway present in both Microbacterium (Mcgr1 and Mcgr2).		ppgpp[c]				-0.0002		-0.0002	other small molecule	0.0002				C10H11N5O17P4	10	11	5	17	4		597.112		0.000119422	other small molecule
Guanosine 3'-diphosphate 5'-triphosphate	gdptp[c]	0.0002			C10H11N5O20P5	676.083	0.000135217	Added in minimal amount as a signaling molecule, involved in the stringent response in bacteria (Chatterji et al., 2001). Full pathway present in both Microbacterium (Mcgr1 and Mcgr2).		gdptp[c]				-0.0002		-0.0002	other small molecule	0.0002				C10H11N5O20P5	10	11	5	20	5		676.083		0.000135217	other small molecule
UDP-D-glucuronate	udpglcur[c]	0.007			C15H19N2O18P2	577.261	0.00404083	Added as possible precursor of capsular polysaccharyde (Arrecubieta C. et al., 1994). Biosynthetic pathway found in both Microbacterium (Mcgr1 and Mcgr2).		udpglcur[c]				-0.007		-0.007	other small molecule	0.007				C15H19N2O18P2	15	19	2	18	2		577.261		0.00404083	other small molecule
ATP	atp[c]	75.7	Energy	0	C10H12N5O13P5	503.15	38.0885	Value from GEM for S. coelicolor, created by Alam MT et al., 2010 (calculated as total ATP, minus ATP used for RNA synthesis)	Total ATP:	maintenance	atp**					75.7		75.7	atp**	cytoplasm	maint	C10H12N5O13P5	10	12	5	13	3	0	503.15		38.0885
H2O	h2o[c]	75.7			H2O	18.015	1.36374	Value from GEM for S. coelicolor, created by Alam MT et al., 2010	-75.8105	maintenance	h2o**					75.7		75.7	h2o**	cytoplasm	maint	H2O	0	2	0	1	0	0	18.015		1.36374
ADP	adp[c]	-75.7			C10H12N5O10P2	424.179	-32.1104	Value from GEM for S. coelicolor, created by Alam MT et al., 2010	Total H2o	maintenance	adp					-75.7		-75.7	adp	cytoplasm	maint	C10H12N5O10P2	10	12	5	10	2	0	424.179		-32.1104
H+	h[c]	-75.7			H	1.008	-0.0763056	Value from GEM for S. coelicolor, created by Alam MT et al., 2010	-71.6244	maintenance	h					-75.7		-75.7	h	cytoplasm	maint	H	0	1	0	0	0	0	1.008		-0.0763056
Phosphate	pi[c]	-75.7			HO4P	95.978	-7.26553	Value from GEM for S. coelicolor, created by Alam MT et al., 2010	total h	maintenance	pi**					-75.7		-75.7	pi**	cytoplasm	maint	HO4P	0	1	0	4	1	0	95.978		-7.26553
									76.5855
Comments
1.- Biomass base components were obtained from GEM for S. coelicolor, constructed by Alam MT et al., 2010
2.- Overall percentage weight by cathegory was obtained from GEM model for S. coelicolor, constructed by Alam MT et al., 2010
3.- GC component distribution corresponds to genome of Microbacterium sp. Cgr1 (value for Microbacterium sp. Cgr2 is very similar)
4.- In order to avoid including components specific to S. coelicolor, or overlly complicate the biomass function, the following criteria was observed:
a.- Compare biomass components from GEM for species S. coelicolor (Alam MT et al., 2010), M. tuberculosis (Jamshidi et al., 2007), and E coli (Orth et al., 2011).
b.- Include all components present in GEM for S. coelicolor, plus one other GEM (E. coli and/or M. tuberculosis)
c.- For components present only on S. coelicolor, evaluate if the biosynthetic pathway is present in Mcgr1 and Mcgr2, and add componet only if biosynthetic pathways is present
d.- As a results, the following componets were not included: 1,5-Diaminopentane, 5-Methyltetrahydrofolate, Adenosylcobalamin, cardiolipin, glycerol teichoic acid, Heme A, Heme O, molybdopterin guanine dinucleotide, Menaquinol 9, mycothiol (reduced), two linked disacharide tetrapeptide murein units, two disacharide linked murein units, Nicotinamide adenine dinucleotide - reduced, Nicotinamide aden…
e.- Note that the biomass expression for S. coelicolor is the most extense of all these 3 models, with 133 components (instead of 67 for E. coli, and 107 for M. tuberculosis). Hence, removal of components only present in S coelicolor (and with no biosynthetic pathway in Mcgr1 and Mcgr2) avoids over complicating the biomass function
5.- Some additional components were added, to account for components whose pathways were identified in Mcgr1 and Mcgr2, and whose cellular role has been reported in the literature (see table for details)
Abbreviations
Mcgr1: Microbacterium sp. CGR1
Mcgr2: Microbacterium sp. CGR2																															0
										Products																					0
References
Alam MT, Merlo ME, Hodgson DA, Wellington EMH, Takano E, Breitling R. 2010. Metabolic modeling and analysis of the metabolic switch in Streptomyces coelicolor. 11:202
Arrecubieta C., Lopez R., Garcia E., 1994. Molecular characterization of cap3A, a gene from the operon required for the synthesis of the capsule of Streptococcus pneumoniae type 3: sequencing of mutations responsible for the unencapsulated phenotype and localization of the capsular cluster on the pneumococcal chromosome. J Bacteriol. 176(20):6375-83
Chetterji D., Ojha AK., 2001. Revisiting the stringent response, ppGpp and starvation signaling. Current Opinion in Microbiology. 4(2):160-165
Jamshidi N. and Palsson BØ. 2007. Investigating the metabolic capabilities of Mycobacterium tuberculosis H37Rv using the in silico strain iNJ661 and proposing alternative drug targets. BMC Syst Biol. 1: 26.
Orth D., Conrad TM, Na J, Lerman JA, Nam H, Feist AM, Palsson BØ. 2011. A comprehensive genome-scale reconstruction of Escherichia coli metabolism--2011. Mol Syst Biol. 11(7):535
Pelissier MC., Lesley SA., Kuhn P., Bourne Y. 2010. Structural Insights into the Catalytic Mechanism of Bacterial Guanosine-diphospho-D-mannose Pyrophosphorylase and Its Regulation by Divalent Ions. The Jornal of Biological Chemistry 285: 27468-27476
Peltier, P., Euzen, R., Daniellou, R., Nugier-Chauvin, C., Ferrières, V., 2008. PaulinePeltierRonanEuzenRichardDaniellouCarolineNugier-ChauvinVincentFerrières. Carbohydrate Research. 343(12):1897-1923
																		Maintenance
																		GAM (biosynthetic + other) =
																		biosynthetic costs =
																		unknown GAM costs =
										WT BOF
										Abbreviation				Equation
										Ec_biomass_iAF1260_WT_59p81M				[c] : (0.000223) 10fthf + (0.000223) 2dmmql8 + (0.000223) 5mthf + (0.000279) accoa + (0.000223) adocbl + (0.4991) ala-L + (0.000223) amet + (0.2874) arg-L + (0.2342) asn-L + (0.2342) asp-L + (59.98) atp + (0.004512) ca2 + (0.000223) chor + (0.004512) cl + (0.002944) clpn160 + (0.00229) clpn161 + (0.00118) clpn181 + (0.000168) coa + (0.003008) cobalt2 + (0.008151) colipa + (0.1298) ctp + (0.003008…

## Sheet: Supp.Table 3
Supplementary Table 3. Metabolites connectivity difference between CGR1 and CGR2 models.
met	metNames	CGR1	CGR2	Difference
10fthf[c]	10-Formyltetrahydrofolate	6	6	0
12dgr160[c]	1,2-Diacyl-sn-glycerol (dihexadecanoyl, n-C16:0)	1	0	1
13dpg[c]	3-Phospho-D-glyceroyl phosphate	2	2	0
15dap[c]	1,5-Diaminopentane	2	1	1
15dap[e]	1,5-Diaminopentane	2	2	0
1Dgali[c]	1 alpha D Galactosyl myo inositol C12H22O11	2	2	0
1Dgali[e]	1 alpha D Galactosyl myo inositol	2	2	0
1hdec9eg3p[c]	1-hexadec-9-enoyl-sn-glycerol 3-phosphate	2	2	0
1hdecg3p[c]	1-hexadecanoyl-sn-glycerol 3-phosphate	2	2	0
1pyr5c[c]	1-Pyrroline-5-carboxylate	4	4	0
23dhacoa[c]	2,3-dehydroadipyl-CoA	2	2	0
23dhdp[c]	2,3-Dihydrodipicolinate	2	2	0
23dhmb[c]	(R)-2,3-Dihydroxy-3-methylbutanoate	2	2	0
23dhmp[c]	(R)-2,3-Dihydroxy-3-methylpentanoate	2	2	0
25aics[c]	(S)-2-[5-Amino-1-(5-phospho-D-ribosyl)imidazole-4-carboxamido]succinate	2	2	0
25dhpp[c]	2 5 Diamino 6 hydroxy 4 5 phosphoribosylamino pyrimidine C9H14N5O8P	2	2	0
25dptn[c]	25dptn[c]	1	0	1
25drapp[c]	2,5-Diamino-6-(ribosylamino)-4-(3H)-pyrimidinone 5'-phosphate	2	2	0
26dap__M[c]	Meso-2,6-Diaminoheptanedioate	4	4	0
26dap__M[e]	Meso-2,6-Diaminoheptanedioate	2	2	0
26dap_LL[c]	LL-2,6-Diaminoheptanedioate	2	2	0
2agpe160[c]	2-Acyl-sn-glycero-3-phosphoethanolamine (n-C16:0)	1	1	0
2agpe180[c]	2-Acyl-sn-glycero-3-phosphoethanolamine (n-C18:0)	1	1	0
2ahbut[c]	(S)-2-Aceto-2-hydroxybutanoate	2	2	0
2ahhmd[c]	2 Amino 4 hydroxy 6 hydroxymethyl 7 8 dihydropteridine diphosphate C7H8N5O8P2	2	2	0
2ahhmp[c]	2 Amino 4 hydroxy 6 hydroxymethyl 7 8 dihydropteridine C7H9N5O2	2	2	0
2cpr5p[c]	1-(2-Carboxyphenylamino)-1-deoxy-D-ribulose 5-phosphate	2	2	0
2dda7p[c]	2-Dehydro-3-deoxy-D-arabino-heptonate 7-phosphate	2	2	0
2ddg6p[c]	2-Dehydro-3-deoxy-D-gluconate 6-phosphate	2	2	0
2ddglcn[c]	2-Dehydro-3-deoxy-D-gluconate	2	3	-1
2ddglcn[e]	2-Dehydro-3-deoxy-D-gluconate	2	2	0
2dhp[c]	2-Dehydropantoate	2	2	0
2dmmq7[c]	2 Demethylmenaquinone 7 C45H62O2	2	2	0
2dr1p[c]	2-Deoxy-D-ribose 1-phosphate	6	6	0
2dr5p[c]	2-Deoxy-D-ribose 5-phosphate	3	3	0
2fe1s[c]	[2Fe-1S] desulfurated iron-sulfur cluster	1	1	0
2fe2s[c]	[2Fe-2S] iron-sulfur cluster	3	3	0
2h3oppan[c]	2-Hydroxy-3-oxopropanoate	1	1	0
2ins[c]	2-Inosose	1	2	-1
2ippm[c]	2-Isopropylmaleate	2	2	0
2maacoa[c]	2-Methyl-3-acetoacetyl-CoA	2	2	0
2mahmp[c]	2-Methyl-4-amino-5-hydroxymethylpyrimidine diphosphate	2	2	0
2mb2coa[c]	Trans-2-Methylbut-2-enoyl-CoA	1	1	0
2mbcoa[c]	2-Methylbutanoyl-CoA	2	2	0
2me4p[c]	2-C-methyl-D-erythritol 4-phosphate	2	2	0
2mecdp[c]	2-C-methyl-D-erythritol 2,4-cyclodiphosphate	2	2	0
2mop[c]	2-Methyl-3-oxopropanoate	1	1	0
2mp2coa[c]	2-Methylprop-2-enoyl-CoA	2	2	0
2obut[c]	2-Oxobutanoate	3	3	0
2oxpaccoa[c]	2-oxepin-2(3H)-ylideneacetyl-CoA	2	2	0
2p4c2me[c]	2-phospho-4-(cytidine 5'-diphospho)-2-C-methyl-D-erythritol	2	2	0
2pg[c]	D-Glycerate 2-phosphate	3	3	0
2sephchc[c]	2-succinyl-5-enolpyruvyl-6-hydroxy-3-cyclohexene-1-carboxylate	2	2	0
2shchc[c]	2-Succinyl-6-hydroxy-2,4-cyclohexadiene-1-carboxylate	4	4	0
34dhbz[c]	3,4-Dihydroxybenzoate	1	4	-3
34hpp[c]	3-(4-Hydroxyphenyl)pyruvate	2	2	0
35cgmp[c]	3',5'-Cyclic GMP	1	1	0
3c2hmp[c]	3-Carboxy-2-hydroxy-4-methylpentanoate	2	2	0
3c3hmp[c]	3-Carboxy-3-hydroxy-4-methylpentanoate	2	2	0
3c4mop[c]	3-Carboxy-4-methyl-2-oxopentanoate	2	2	0
3dhq[c]	3-Dehydroquinate	2	2	0
3dhsk[c]	3-Dehydroshikimate	2	2	0
3haACP[c]	(3R)-3-Hydroxyacyl-[acyl-carrier protein]	2	2	0
3hadpcoa[c]	(3S)-3-Hydroxyadipyl-CoA	2	2	0
3hanthrn[c]	3 Hydroxyanthranilate C7H7NO3	1	1	0
3hbcoa[c]	(S)-3-Hydroxybutanoyl-CoA	2	2	0
3hcddec5eACP[c]	(R)-3-hydroxy-cis-dodec-5-enoyl-[acyl-carrier protein]	2	2	0
3hcmrs7eACP[c]	(R)-3-hydroxy-cis-myristol-7-eoyl-[acyl-carrier protein]	2	2	0
3hcpalm9eACP[c]	(R)-3-hydroxy-cis-palm-9-eoyl-[acyl-carrier protein]	2	2	0
3hcvac11eACP[c]	(R)-3-hydroxy-cis-vacc-11-enoyl-[acyl-carrier protein]	1	1	0
3hdcoa[c]	(S)-3-Hydroxydecanoyl-CoA	2	2	0
3hddcoa[c]	(S)-3-Hydroxydodecanoyl-CoA	2	2	0
3hddecACP[c]	(R)-3-Hydroxydodecanoyl-[acyl-carrier protein]	2	2	0
3hdecACP[c]	(R)-3-Hydroxydecanoyl-[acyl-carrier protein]	2	2	0
3hhcoa[c]	(S)-3-Hydroxyhexanoyl-CoA	2	2	0
3hhdcoa[c]	(S)-3-Hydroxyhexadecanoyl-CoA	2	2	0
3hhexACP[c]	(R)-3-Hydroxyhexanoyl-[acyl-carrier protein]	2	2	0
3hmbcoa[c]	(S)-3-Hydroxy-2-methylbutyryl-CoA	1	1	0
3hmp[c]	3-Hydroxy-2-methylpropanoate	2	2	0
3hmrsACP[c]	(R)-3-Hydroxytetradecanoyl-[acyl-carrier protein]	2	2	0
3hocoa[c]	(S)-3-Hydroxyoctanoyl-CoA	2	2	0
3hoctaACP[c]	(R)-3-Hydroxyoctadecanoyl-[acyl-carrier protein]	1	1	0
3hoctACP[c]	(R)-3-Hydroxyoctanoyl-[acyl-carrier protein]	2	2	0
3hodcoa[c]	(S)-3-Hydroxyoctadecanoyl-CoA	1	1	0
3hpalmACP[c]	R-3-hydroxypalmitoyl-[acyl-carrier protein]	2	2	0
3htdcoa[c]	(S)-3-Hydroxytetradecanoyl-CoA	2	2	0
3ig3p[c]	C'-(3-Indolyl)-glycerol 3-phosphate	3	3	0
3mb2coa[c]	3-Methylbut-2-enoyl-CoA	1	1	0
3mgcoa[c]	3-Methylglutaconyl-CoA	1	1	0
3mob[c]	3-Methyl-2-oxobutanoate	5	5	0
3mop[c]	(S)-3-Methyl-2-oxopentanoate	3	3	0
3ocddec5eACP[c]	3-oxo-cis-dodec-5-enoyl-[acyl-carrier protein]	2	2	0
3ocmrs7eACP[c]	3-oxo-cis-myristol-7-eoyl-[acyl-carrier protein]	2	2	0
3ocpalm9eACP[c]	3-oxo-cis-palm-9-eoyl-[acyl-carrier protein]	2	2	0
3ocvac11eACP[c]	3-oxo-cis-vacc-11-enoyl-[acyl-carrier protein]	2	2	0
3odcoa[c]	3-Oxodecanoyl-CoA	2	2	0
3oddcoa[c]	3-Oxododecanoyl-CoA	2	2	0
3oddecACP[c]	3-Oxododecanoyl-[acyl-carrier protein]	2	2	0
3odecACP[c]	3-Oxodecanoyl-[acyl-carrier protein]	2	2	0
3ohcoa[c]	3-Oxohexanoyl-CoA	2	2	0
3ohdcoa[c]	3-Oxohexadecanoyl-CoA	2	2	0
3ohexACP[c]	3-Oxohexanoyl-[acyl-carrier protein]	2	2	0
3omrsACP[c]	3-Oxotetradecanoyl-[acyl-carrier protein]	2	2	0
3oocoa[c]	3-Oxooctanoyl-CoA	2	2	0
3ooctACP[c]	3-Oxooctanoyl-[acyl-carrier protein]	2	2	0
3ooctdACP[c]	3-Oxooctadecanoyl-[acyl-carrier protein]	2	2	0
3opalmACP[c]	3-Oxohexadecanoyl-[acyl-carrier protein]	2	2	0
3otdcoa[c]	3-Oxotetradecanoyl-CoA	2	2	0
3oxdhscoa[c]	3-oxo-5,6-dehydrosuberyl-CoA	2	2	0
3oxoadp[c]	3-Oxoadipate	0	2	-2
3pg[c]	3-Phospho-D-glycerate	4	4	0
3php[c]	3-Phosphohydroxypyruvate	2	2	0
3psme[c]	5-O-(1-Carboxyvinyl)-3-phosphoshikimate	2	2	0
4abut[c]	4-Aminobutanoate	3	3	0
4abut[e]	4-Aminobutanoate	2	2	0
4abutn[c]	4-Aminobutanal	1	1	0
4abz[c]	4-Aminobenzoate	3	3	0
4adcho[c]	4-amino-4-deoxychorismate	2	2	0
4ahmmp[c]	4-Amino-5-hydroxymethyl-2-methylpyrimidine	5	5	0
4ampm[c]	4-Amino-2-methyl-5-phosphomethylpyrimidine	5	5	0
4c2me[c]	4-(cytidine 5'-diphospho)-2-C-methyl-D-erythritol	2	2	0
4cml[c]	4-Carboxymuconolactone	0	2	-2
4crsol[c]	P-Cresol	2	2	0
4fe4s[c]	[4Fe-4S] iron-sulfur cluster	3	3	0
4h2oglt[c]	4 Hydroxy 2 oxoglutarate C5H4O6	2	2	0
4hglusa[c]	L 4 Hydroxyglutamate semialdehyde C5H9NO4	1	1	0
4izp[c]	4-Imidazolone-5-propanoate	2	2	0
4mop[c]	4-Methyl-2-oxopentanoate	2	2	0
4mpetz[c]	4-Methyl-5-(2-phosphoethyl)-thiazole	2	2	0
4pasp[c]	4-Phospho-L-aspartate	2	2	0
4ppan[c]	D-4'-Phosphopantothenate	4	4	0
4ppcys[c]	N-((R)-4-Phosphopantothenoyl)-L-cysteine	4	4	0
4r5au[c]	4-(1-D-Ribitylamino)-5-aminouracil	3	3	0
5aizc[c]	5-amino-1-(5-phospho-D-ribosyl)imidazole-4-carboxylate	2	2	0
5aop[c]	5-Amino-4-oxopentanoate	2	2	0
5aprbu[c]	5-Amino-6-(5'-phosphoribitylamino)uracil	2	2	0
5apru[c]	5-Amino-6-(5'-phosphoribosylamino)uracil	3	3	0
5dglcn[c]	5-Dehydro-D-gluconate	4	4	0
5dglcn[e]	5-Dehydro-D-gluconate	2	2	0
5dh4dglc[c]	5-Dehydro-4-deoxy-D-glucarate	2	1	1
5doglcn[c]	5-Dehydro-D-gluconate	0	0	0
5drib[c]	5'-deoxyribose	2	2	0
5fthf[c]	5-Formyltetrahydrofolate	2	2	0
5mdr1p[c]	5-Methylthio-5-deoxy-D-ribose 1-phosphate	0	1	-1
5mta[c]	5-Methylthioadenosine	0	1	-1
5mthf[c]	5-Methyltetrahydrofolate	2	2	0
5odhf2a[c]	5-Oxo-4,5-dihydrofuran-2-acetate	0	2	-2
6hmhpt[c]	6-hydroxymethyl dihydropterin	2	2	0
6hmhptpp[c]	6-hydroxymethyl-dihydropterin pyrophosphate	2	2	0
6pgc[c]	6-Phospho-D-gluconate	4	4	0
6pgl[c]	6-phospho-D-glucono-1,5-lactone	2	2	0
aacoa[c]	Acetoacetyl-CoA	3	4	-1
ac[c]	Acetate	10	11	-1
ac[e]	Acetate	2	2	0
acac[c]	Acetoacetate	2	2	0
acald[c]	Acetaldehyde	7	7	0
acald[e]	Acetaldehyde	2	2	0
accoa[c]	Acetyl-CoA	23	23	0
acg5p[c]	N-Acetyl-L-glutamyl 5-phosphate	2	2	0
acg5sa[c]	N-Acetyl-L-glutamate 5-semialdehyde	2	2	0
acgam[c]	N-Acetyl-D-glucosamine	3	3	0
acgam[e]	N-Acetyl-D-glucosamine	2	2	0
acgam1p[c]	N-Acetyl-D-glucosamine 1-phosphate	3	3	0
acgam6p[c]	N-Acetyl-D-glucosamine 6-phosphate	5	5	0
acglu[c]	N-Acetyl-L-glutamate	3	3	0
achms[c]	O Acetyl L homoserine C6H11NO4	3	3	0
acmum6p[c]	N-acetylmuramate 6-phosphate	2	2	0
acon_C[c]	Cis-Aconitate	2	2	0
acorn[c]	N2-Acetyl-L-ornithine	2	3	-1
ACP[c]	Acyl carrier protein	21	21	0
acser[c]	O-Acetyl-L-serine	3	3	0
acser[e]	O-Acetyl-L-serine	2	2	0
actACP[c]	Acetoacetyl-ACP	2	2	0
actp[c]	Acetyl phosphate	2	2	0
ade[c]	Adenine	5	6	-1
ade[e]	Adenine	2	2	0
adfdOX[c]	Oxidized adrenal ferredoxin	1	1	0
adfdRD[c]	Reduced adrenal ferredoxin	1	1	0
adhlam[c]	S-Acetyldihydrolipoamide	0	0	0
adn[c]	Adenosine	5	5	0
adn[e]	Adenosine	3	3	0
adp[c]	ADP	140	144	-4
adpglc[c]	ADPglucose	2	2	0
adprib[c]	ADPribose	1	1	0
agm[c]	Agmatine	4	3	1
agm[e]	Agmatine	2	2	0
ah6p__D[c]	Arabino-3-hexulose-6-P	2	0	2
ahcys[c]	S-Adenosyl-L-homocysteine	4	4	0
ahdt[c]	2-Amino-4-hydroxy-6-(erythro-1,2,3-trihydroxypropyl)dihydropteridine triphosphate	2	2	0
aicar[c]	5-Amino-1-(5-Phospho-D-ribosyl)imidazole-4-carboxamide	3	3	0
air[c]	5-amino-1-(5-phospho-D-ribosyl)imidazole	3	3	0
akg[c]	2-Oxoglutarate	25	25	0
akg[e]	2-Oxoglutarate	2	2	0
ala__D[c]	D-Alanine	7	7	0
ala__D[e]	D-Alanine	2	2	0
ala__L[c]	L-Alanine	14	14	0
ala__L[e]	L-Alanine	4	4	0
ala_B[c]	Beta-Alanine	3	4	-1
ala_B[e]	Beta-Alanine	2	2	0
alaala[c]	D-Alanyl-D-alanine	5	5	0
alaala[e]	D-Alanyl-D-alanine	2	2	0
alac__S[c]	(S)-2-Acetolactate	2	2	0
alatrna[c]	L-Alanyl-tRNA(Ala)	1	1	0
allphn[c]	Allophanate C2H3N2O3	2	1	1
alpro[c]	S Aminomethyldihydrolipoylprotein CH6NS2X	2	2	0
amet[c]	S-Adenosyl-L-methionine	8	8	0
amp[c]	AMP	64	65	-1
amp[e]	AMP	2	2	0
anhgm[c]	N-Acetyl-D-glucosamine(anhydrous)N-Acetylmuramic acid	1	1	0
anhm[c]	1,6-anhydrous-N-Acetylmuramate	2	2	0
anth[c]	Anthranilate	3	3	0
apoACP[c]	Apoprotein [acyl carrier protein]	2	2	0
aps[c]	Adenosine 5'-phosphosulfate	0	3	-3
arachACP[c]	Eicosanoyl-ACP (n-C20:0)	1	0	1
arg__L[c]	L-Arginine	9	8	1
arg__L[e]	L-Arginine	5	5	0
argsuc[c]	N(omega)-(L-Arginino)succinate	2	2	0
argtrna[c]	L-Arginyl-tRNA(Arg)	1	1	0
asn__L[c]	L-Asparagine	6	6	0
asn__L[e]	L-Asparagine	2	2	0
asntrna[c]	L-Asparaginyl-tRNA(Asn)	1	1	0
aso3[c]	Arsenite	1	1	0
aso3[e]	Arsenite	2	2	0
aso4[c]	Arsenate	1	1	0
aso4[e]	Arsenate	2	2	0
asp__L[c]	L-Aspartate	17	18	-1
asp__L[e]	L-Aspartate	3	3	0
aspsa[c]	L-Aspartate 4-semialdehyde	4	4	0
asptrna[c]	L-Aspartyl-tRNA(Asp)	1	1	0
athr__L[c]	L-Allo-threonine	1	1	0
atp[c]	ATP	196	202	-6
b2coa[c]	Crotonoyl-CoA	3	3	0
betald[c]	Betaine aldehyde	2	0	2
bglycogen[c]	Branching glycogen	3	2	1
bhb[c]	(R)-3-Hydroxybutanoate	2	1	1
bhb[e]	(R)-3-Hydroxybutanoate	2	2	0
bmoco[c]	Bis-molybdenum cofactor	2	2	0
bmoco1gdp[c]	Bis-molybdopterin mono-guanine dinucleotide	2	2	0
bmocogdp[c]	Bis-molybdopterin guanine dinucleotide	2	2	0
btamp[c]	Biotinyl 5 AMP C20H27N7O9PS	1	1	0
btcoa[c]	Butanoyl-CoA	3	3	0
btn[c]	Biotin	3	3	0
btn[e]	Biotin	2	2	0
but2eACP[c]	But-2-enoyl-[acyl-carrier protein]	2	2	0
butACP[c]	Butyryl-ACP (n-C4:0ACP)	3	3	0
bwco1gdp[c]	Tungsten bispterin cofactor mono-guanine dinucleotide	1	1	0
bwcogdp[c]	Tungsten bispterin cofactor guanine dinucleotide	1	1	0
ca2[c]	Calcium	2	2	0
ca2[e]	Calcium	2	2	0
camp[c]	CAMP	2	2	0
cbasp[c]	N-Carbamoyl-L-aspartate	2	2	0
cbp[c]	Carbamoyl phosphate	4	4	0
CCbuttc[c]	Cis,cis-Butadiene-1,2,4-tricarboxylate	0	2	-2
cd2[c]	Cadmium	1	1	0
cd2[e]	Cadmium	2	2	0
cddec5eACP[c]	Cis-dodec-5-enoyl-[acyl-carrier protein] (n-C12:1)	2	2	0
cdec3eACP[c]	Cis-dec-3-enoyl-[acyl-carrier protein] (n-C10:1)	2	2	0
cdp[c]	CDP	5	5	0
cdpdhdec9eg[c]	CDP-1,2-dihexadec-9-enoylglycerol	2	2	0
cdpdhdecg[c]	CDP-1,2-dihexadecanoylglycerol	2	2	0
cellb[c]	Cellobiose	3	3	0
cellb[e]	Cellobiose	2	2	0
cgly[c]	Cys-Gly	1	1	0
chol[c]	Choline	3	2	1
chol[e]	Choline	4	4	0
chor[c]	Chorismate	5	5	0
chtbs[c]	N,N'-diacetylchitobiose	2	2	0
chtbs[e]	N,N'-diacetylchitobiose	2	2	0
cit[c]	Citrate	6	6	0
cit[e]	Citrate	3	3	0
citr__L[c]	L-Citrulline	2	2	0
cl[c]	Chloride	2	2	0
cl[e]	Chloride	2	2	0
cmp[c]	CMP	6	6	0
cmp[e]	CMP	2	2	0
co2[c]	CO2	65	60	5
co2[e]	CO2	2	2	0
coa[c]	Coenzyme A	64	65	-1
cobalt2[c]	Co2+	3	3	0
cobalt2[e]	Co2+	2	2	0
copre2[c]	Cobalt-precorrin-2	1	1	0
cpmp[c]	Cyclic pyranopterin monophosphate	2	2	0
cpppg1[c]	Coproporphyrinogen I	1	0	1
cpppg3[c]	Coproporphyrinogen III	3	3	0
cptrc[c]	cptrc[c]	1	1	0
csn[c]	Cytosine	2	2	0
csn[e]	Cytosine	2	2	0
ctp[c]	CTP	12	12	0
cu[c]	Cu+	2	2	0
cu[e]	Cu+	3	3	0
cu2[c]	Cu2+	6	6	0
cu2[e]	Cu2+	3	3	0
cyan[c]	Hydrogen cyanide	2	2	0
cyan[e]	Hydrogen cyanide	2	2	0
cys__L[c]	L-Cysteine	15	15	0
cys__L[e]	L-Cysteine	4	4	0
cyst__L[c]	L-Cystathionine	4	4	0
cystrna[c]	L-Cysteinyl-tRNA(Cys)	1	1	0
cytd[c]	Cytidine	2	2	0
cytd[e]	Cytidine	3	3	0
d5kg[c]	2-Deoxy-5-keto-D-gluconic acid	0	2	-2
d5kgp[c]	2-Deoxy-5-keto-D-gluconic acid 6-phosphate	0	2	-2
dad_2[c]	Deoxyadenosine	3	3	0
dad_2[e]	Deoxyadenosine	3	3	0
dad_5[c]	5'-Deoxyadenosine	4	4	0
dadp[c]	DADP	4	4	0
damp[c]	DAMP	2	2	0
damp[e]	DAMP	2	2	0
datp[c]	DATP	4	4	0
db4p[c]	3,4-dihydroxy-2-butanone 4-phosphate	2	2	0
dc2coa[c]	Trans-Dec-2-enoyl-CoA	2	2	0
dca[c]	Decanoate (n-C10:0)	3	3	0
dca[e]	Decanoate (n-C10:0)	2	2	0
dcaACP[c]	Decanoyl-ACP (n-C10:0ACP)	2	2	0
dcacoa[c]	Decanoyl-CoA (n-C10:0CoA)	4	4	0
dcamp[c]	N6-(1,2-Dicarboxyethyl)-AMP	2	2	0
dcdp[c]	DCDP	3	3	0
dcmp[c]	DCMP	2	2	0
dcmp[e]	DCMP	2	2	0
dctp[c]	DCTP	4	4	0
dcyt[c]	Deoxycytidine	2	2	0
dcyt[e]	Deoxycytidine	3	3	0
dd2coa[c]	Trans-Dodec-2-enoyl-CoA	2	2	0
ddca[c]	Dodecanoate (n-C12:0)	3	4	-1
ddca[e]	Dodecanoate (n-C12:0)	2	2	0
ddcaACP[c]	Dodecanoyl-ACP (n-C12:0ACP)	2	2	0
ddcacoa[c]	Dodecanoyl-CoA (n-C12:0CoA)	4	4	0
decdp[c]	All trans Decaprenyl diphosphate	1	1	0
dgdp[c]	DGDP	3	3	0
dgmp[c]	DGMP	2	2	0
dgmp[e]	DGMP	2	2	0
dgsn[c]	Deoxyguanosine	3	3	0
dgsn[e]	Deoxyguanosine	3	3	0
dgtp[c]	DGTP	4	4	0
dha[c]	Dihydroxyacetone	1	2	-1
dha[e]	Dihydroxyacetone	2	2	0
dhap[c]	Dihydroxyacetone phosphate	9	11	-2
dhf[c]	7,8-Dihydrofolate	3	3	0
dhgly[c]	Dehydroglycine	2	2	0
dhlam[c]	Dihydrolipoamide C8H17NOS2	0	0	0
dhlpro[c]	Dihydrolipolprotein H2S2X	2	2	0
dhna[c]	1,4-Dihydroxy-2-naphthoate	2	2	0
dhnpt[c]	Dihydroneopterin	3	3	0
dhor__S[c]	(S)-Dihydroorotate	2	2	0
dhpt[c]	Dihydropteroate	3	3	0
dimp[c]	DIMP	1	1	0
dimp[e]	DIMP	2	2	0
din[c]	Deoxyinosine	3	3	0
din[e]	Deoxyinosine	3	3	0
ditp[c]	DITP	1	1	0
dkdi[c]	D-2,3-Diketo 4-deoxy-epi-inositol	0	2	-2
dmarach[c]	Di-methyl arachic acid	0	0	0
dmbhn[c]	Di-methyl behenic acid	0	0	0
dmlz[c]	6,7-Dimethyl-8-(1-D-ribityl)lumazine	2	2	0
dmpp[c]	Dimethylallyl diphosphate	3	3	0
dnad[c]	Deamino-NAD+	4	4	0
dpcoa[c]	Dephospho-CoA	2	2	0
drib[c]	Deoxyribose C5H10O4	2	2	0
drib[e]	Deoxyribose C5H10O4	2	2	0
dscl[c]	Dihydrosirohydrochlorin	3	3	0
dtdp[c]	DTDP	2	2	0
dtdp4d6dg[c]	DTDP-4-dehydro-6-deoxy-D-glucose	2	1	1
dtdp4d6dm[c]	DTDP-4-dehydro-6-deoxy-L-mannose	2	0	2
dtdpglu[c]	DTDPglucose	2	1	1
dtdprmn[c]	DTDP-L-rhamnose	1	0	1
dtmp[c]	DTMP	4	4	0
dtmp[e]	DTMP	2	2	0
dttp[c]	DTTP	4	3	1
dudp[c]	DUDP	2	2	0
dump[c]	DUMP	3	3	0
dump[e]	DUMP	2	2	0
duri[c]	Deoxyuridine	4	4	0
duri[e]	Deoxyuridine	3	3	0
dutp[c]	DUTP	3	3	0
dxyl5p[c]	1-deoxy-D-xylulose 5-phosphate	3	3	0
e4hglu[c]	L erythro 4 Hydroxyglutamate C5H8NO5	2	2	0
e4p[c]	D-Erythrose 4-phosphate	3	3	0
eig3p[c]	D-erythro-1-(Imidazol-4-yl)glycerol 3-phosphate	2	2	0
epm[c]	Epimelibiose C12H22O11	2	2	0
epm[e]	Epimelibiose	2	2	0
etha[c]	Ethanolamine	1	1	0
etha[e]	Ethanolamine	2	2	0
etoh[c]	Ethanol	3	3	0
etoh[e]	Ethanol	2	2	0
f1p[c]	D-Fructose 1-phosphate	2	2	0
f6p[c]	D-Fructose 6-phosphate	11	10	1
fad[c]	Flavin adenine dinucleotide oxidized	19	20	-1
fadh2[c]	Flavin adenine dinucleotide reduced	17	18	-1
fald[c]	Formaldehyde	4	4	0
fald[e]	Formaldehyde	2	2	0
fdp[c]	D-Fructose 1,6-bisphosphate	3	3	0
fe2[c]	Fe2+	8	8	0
fe2[e]	Fe2+	3	3	0
fe3[c]	Fe3+	2	2	0
fe3[e]	Fe3+	2	2	0
feroxB[e]	Ferrioxamine-B	0	0	0
feroxBfe[e]	Ferrioxamine-B-fe	0	0	0
feroxE[c]	Ferrioxamine-E	0	0	0
feroxE[e]	Ferrioxamine-E	0	0	0
feroxEfe[c]	Ferrioxamine-E-fe	0	0	0
feroxEfe[e]	Ferrioxamine-E-fe	0	0	0
fgam[c]	N2-Formyl-N1-(5-phospho-D-ribosyl)glycinamide	2	2	0
ficytc[c]	Ferricytochrome c C42H52FeN8O6S2	2	2	0
fmettrna[c]	N-Formylmethionyl-tRNA	1	1	0
fmn[c]	FMN	4	4	0
fmnh2[c]	Reduced FMN	2	2	0
focytc[c]	Ferrocytochrome c C42H53FeN8O6S2	2	2	0
for[c]	Formate	10	9	1
for[e]	Formate	2	2	0
forglu[c]	N-Formimidoyl-L-glutamate	2	2	0
fpram[c]	2-(Formamido)-N1-(5-phospho-D-ribosyl)acetamidine	2	2	0
fprica[c]	5-Formamido-1-(5-phospho-D-ribosyl)imidazole-4-carboxamide	2	2	0
frdp[c]	Farnesyl diphosphate	3	3	0
frmd[c]	Formamide	2	2	0
fru[c]	D-Fructose	5	5	0
fru[e]	D-Fructose	2	2	0
fruur[c]	D-Fructuronate	1	2	-1
fum[c]	Fumarate	9	9	0
fum[e]	Fumarate	2	2	0
g15lac[c]	D Glucono 1 5 lactone C6H10O6	1	1	0
g1p[c]	D-Glucose 1-phosphate	12	6	6
g3p[c]	Glyceraldehyde 3-phosphate	11	11	0
g3pc[e]	Sn-Glycero-3-phosphocholine	2	2	0
g3pe[c]	Sn-Glycero-3-phosphoethanolamine	3	3	0
g3pe[e]	Sn-Glycero-3-phosphoethanolamine	2	2	0
g3pg[e]	Glycerophosphoglycerol	2	2	0
g3pi[e]	Sn-Glycero-3-phospho-1-inositol	2	2	0
g3ps[e]	Glycerophosphoserine	2	2	0
g6p[c]	D-Glucose 6-phosphate	7	8	-1
gal[c]	D-Galactose	10	10	0
gal[e]	D-Galactose	3	3	0
gal1p[c]	Alpha-D-Galactose 1-phosphate	2	2	0
gam1p[c]	D-Glucosamine 1-phosphate	2	2	0
gam6p[c]	D-Glucosamine 6-phosphate	4	4	0
gar[c]	N1-(5-Phospho-D-ribosyl)glycinamide	2	2	0
gcald[c]	Glycolaldehyde	4	4	0
gdp[c]	GDP	11	12	-1
gdpmann[c]	GDP-D-mannose	3	3	0
gdptp[c]	Guanosine 3'-diphosphate 5'-triphosphate	4	4	0
ggdp[c]	Geranylgeranyl diphosphate C20H33O7P2	3	3	0
ggl[c]	Galactosylglycerol C9H18O8	2	2	0
ggl[e]	Galactosylglycerol	2	2	0
glc__D[c]	D-Glucose	16	16	0
glc__D[e]	D-Glucose	2	2	0
glcn[c]	D-Gluconate	3	3	0
glcn[e]	D-Gluconate	2	2	0
glcr[c]	D-Glucarate	1	1	0
glcr[e]	D-Glucarate	1	1	0
glcur[c]	D-Glucuronate	1	2	-1
glcur[e]	D-Glucuronate	1	1	0
gln__L[c]	L-Glutamine	18	18	0
gln__L[e]	L-Glutamine	2	2	0
glu__D[c]	D-Glutamate	2	2	0
glu__L[c]	L-Glutamate	46	46	0
glu__L[e]	L-Glutamate	3	3	0
glu1sa[c]	L-Glutamate 1-semialdehyde	2	2	0
glu5p[c]	L-Glutamate 5-phosphate	3	3	0
glu5sa[c]	L-Glutamate 5-semialdehyde	5	5	0
glutar[c]	Glutarate	1	1	0
glutcoa[c]	Glutaryl-CoA	1	1	0
glutrna[c]	L-Glutamyl-tRNA(Glu)	2	2	0
glx[c]	Glyoxylate	4	4	0
gly[c]	Glycine	10	10	0
gly[e]	Glycine	2	2	0
glyald[c]	D-Glyceraldehyde	5	5	0
glyald[e]	D-Glyceraldehyde	2	2	0
glyb[c]	Glycine betaine	3	2	1
glyb[e]	Glycine betaine	3	3	0
glyc[c]	Glycerol	5	5	0
glyc[e]	Glycerol	3	3	0
glyc__R[c]	(R)-Glycerate	5	6	-1
glyc__R[e]	(R)-Glycerate	2	2	0
glyc3p[c]	Glycerol 3-phosphate	7	7	0
glyc3p[e]	Glycerol 3-phosphate	6	6	0
glyclt[c]	Glycolate	4	4	0
glyclt[e]	Glycolate	3	3	0
glycogen[c]	Glycogen	5	4	1
glytrna[c]	Glycyl-tRNA(Gly)	1	1	0
gmeACP[c]	Glutaryl-[acyl-carrier protein] methyl ester	1	1	0
gmp[c]	GMP	7	7	0
gmp[e]	GMP	2	2	0
grdp[c]	Geranyl diphosphate	2	2	0
gsn[c]	Guanosine	3	3	0
gsn[e]	Guanosine	3	3	0
gthox[c]	Oxidized glutathione	1	1	0
gthrd[c]	Reduced glutathione	1	1	0
gtp[c]	GTP	19	20	-1
gua[c]	Guanine	4	4	0
gua[e]	Guanine	2	2	0
h[c]	H+	527	531	-4
h[e]	H+	115	115	0
h2mb4p[c]	1-hydroxy-2-methyl-2-(E)-butenyl 4-diphosphate	3	3	0
h2o[c]	H2O	292	298	-6
h2o[e]	H2O	19	19	0
h2o2[c]	Hydrogen peroxide	17	16	1
h2o2[e]	Hydrogen peroxide	2	2	0
h2s[c]	Hydrogen sulfide	5	6	-1
h2s[e]	Hydrogen sulfide	2	2	0
hco3[c]	Bicarbonate	7	7	0
hcys__L[c]	L-Homocysteine	8	8	0
hdca[c]	Hexadecanoate (n-C16:0)	4	4	0
hdca[e]	Hexadecanoate (n-C16:0)	2	2	0
hdcap[c]	Hexadecanoyl-phosphate (n-C16:0)	2	2	0
hdcea[c]	Hexadecenoate (n-C16:1)	2	2	0
hdceap[c]	Hexadecanoyl-phosphate (n-C16:1)	2	2	0
hdcoa[c]	Hexadecenoyl-CoA (n-C16:1CoA)	3	3	0
hdd2coa[c]	Trans-Hexadec-2-enoyl-CoA	2	2	0
hdeACP[c]	Cis-hexadec-9-enoyl-[acyl-carrier protein] (n-C16:1)	4	4	0
hepdp[c]	All-trans-Heptaprenyl diphosphate	3	3	0
hexACP[c]	Hexanoyl-ACP (n-C6:0ACP)	2	2	0
hexdp[c]	All trans Hexaprenyl diphosphate C30H49O7P2	2	2	0
hgmeACP[c]	3-Hydroxyglutaryl-[acyl-carrier protein] methyl ester	1	1	0
hibcoa[c]	S 3 Hydroxyisobutyryl CoA C25H38N7O18P3S	2	2	0
his__L[c]	L-Histidine	5	5	0
his__L[e]	L-Histidine	2	2	0
hisp[c]	L-Histidinol phosphate	2	2	0
histd[c]	L-Histidinol	2	2	0
histrna[c]	L-Histidyl-tRNA(His)	1	1	0
hLkynr[c]	3 Hydroxy L kynurenine C10H12N2O4	1	1	0
hmbil[c]	Hydroxymethylbilane	2	2	0
hom__L[c]	L-Homoserine	5	5	0
hom__L[e]	L-Homoserine	2	2	0
hpglu[c]	Tetrahydropteroyltri L glutamate C24H34N8O12	1	1	0
hpmeACP[c]	3-Hydroxypimeloyl-[acyl-carrier protein] methyl ester	1	1	0
hx2coa[c]	Trans-Hex-2-enoyl-CoA	3	3	0
hxa[c]	Hexanoate (n-C6:0)	3	3	0
hxa[e]	Hexanoate (n-C6:0)	2	2	0
hxan[c]	Hypoxanthine	3	3	0
hxcoa[c]	Hexanoyl-CoA (n-C6:0CoA)	5	5	0
iasp[c]	Iminoaspartate	3	3	0
ibcoa[c]	Isobutyryl-CoA	2	2	0
ichor[c]	Isochorismate	4	4	0
icit[c]	Isocitrate	4	4	0
idon__L[c]	L-Idonate	3	3	0
idon__L[e]	L-Idonate	2	2	0
idp[c]	IDP	2	2	0
ile__L[c]	L-Isoleucine	4	4	0
ile__L[e]	L-Isoleucine	2	2	0
iletrna[c]	L-Isoleucyl-tRNA(Ile)	1	1	0
imacp[c]	3-(Imidazol-4-yl)-2-oxopropyl phosphate	2	2	0
imp[c]	IMP	5	5	0
imp[e]	IMP	2	2	0
indole[c]	Indole	3	3	0
indole[e]	Indole	2	2	0
inost[c]	Myo-Inositol	5	5	0
inost[e]	Myo-Inositol	3	3	0
ins[c]	Inosine	3	3	0
ins[e]	Inosine	3	3	0
ipdp[c]	Isopentenyl diphosphate	11	11	0
iscs[c]	IscS sulfur acceptor protein	3	3	0
iscssh[c]	IscS with bound sulfur	3	3	0
itp[c]	ITP	3	3	0
k[c]	Potassium	4	4	0
k[e]	Potassium	4	4	0
lac__D[c]	D-Lactate	3	3	0
lac__D[e]	D-Lactate	2	2	0
lac__L[c]	L-Lactate	3	3	0
lac__L[e]	L-Lactate	3	3	0
lald__L[c]	L-Lactaldehyde	2	2	0
lcts[c]	Lactose	2	2	0
lcts[e]	Lactose	2	2	0
leu__L[c]	L-Leucine	4	4	0
leu__L[e]	L-Leucine	2	2	0
leutrna[c]	L-Leucyl-tRNA(Leu)	1	1	0
Lfmkynr[c]	L Formylkynurenine C11H12N2O4	1	1	0
lipoamp[c]	Lipoyl-AMP	2	2	0
lipoate[c]	Lipoate	2	2	0
lipoate[e]	Lipoate	2	2	0
lipopb[c]	Lipoate (protein bound)	3	3	0
Lkynr[c]	L Kynurenine C10H12N2O3	1	1	0
lpam[c]	Lipoamide C8H15NOS2	0	0	0
lpro[c]	Lipoylprotein S2X	2	2	0
lys__L[c]	L-Lysine	8	6	2
lys__L[e]	L-Lysine	5	5	0
lystrna[c]	L-Lysine-tRNA (Lys)	1	0	1
m1ocdca[c]	Methyl octadecanoate	0	0	0
mal__L[c]	L-Malate	5	5	0
mal__L[e]	L-Malate	3	3	0
malACP[c]	Malonyl-[acyl-carrier protein]	14	14	0
malcoa[c]	Malonyl-CoA	3	3	0
malt[c]	Maltose	4	4	0
malt[e]	Maltose	2	2	0
malthp[c]	Maltoheptaose	3	2	1
malthx[c]	Maltohexaose	5	3	2
malthx[e]	Maltohexaose	2	2	0
maltpt[c]	Maltopentaose	6	4	2
maltpt[e]	Maltopentaose	2	2	0
malttr[c]	Maltotriose	3	3	0
malttr[e]	Maltotriose	2	2	0
maltttr[c]	Maltotetraose	4	3	1
maltttr[e]	Maltotetraose	2	2	0
man[c]	D-Mannose	3	3	0
man[e]	D-Mannose	3	3	0
man1p[c]	D-Mannose 1-phosphate	3	3	0
man6p[c]	D-Mannose 6-phosphate	4	5	-1
man6pglyc[c]	2(alpha-D-Mannosyl-6-phosphate)-D-glycerate	1	2	-1
mana[c]	D-Mannonate	1	2	-1
manglyc[e]	2(alpha-D-Mannosyl)-D-glycerate	2	2	0
marach[c]	Methyl arachidic acid	0	0	0
melib[c]	Melibiose	2	2	0
melib[e]	Melibiose	2	2	0
melt[c]	Melibiitol C12H24O11	2	2	0
melt[e]	Melibiitol	2	2	0
meoh[c]	Methanol	2	2	0
meoh[e]	Methanol	2	2	0
met__L[c]	L-Methionine	12	12	0
met__L[e]	L-Methionine	2	2	0
methf[c]	5,10-Methenyltetrahydrofolate	5	5	0
metsox_S__L[c]	L-Methionine Sulfoxide	2	2	0
mettrna[c]	L-Methionyl-tRNA (Met)	2	2	0
mg2[c]	Magnesium	4	4	0
mg2[e]	Magnesium	4	4	0
mhpglu[c]	5 Methyltetrahydropteroyltri L glutamate C25H36N8O12	1	1	0
mi1p__D[c]	1D-myo-Inositol 1-phosphate	2	2	0
mlthf[c]	5,10-Methylenetetrahydrofolate	9	9	0
mmalsa__S[c]	S Methylmalonate semialdehyde C4H5O3	2	2	0
mmcoa__R[c]	(R)-Methylmalonyl-CoA	2	2	0
mmcoa__S[c]	(S)-Methylmalonyl-CoA	3	2	1
mmtsa[c]	(S)-Methylmalonate semialdehyde	2	2	0
mn2[c]	Mn2+	3	3	0
mn2[e]	Mn2+	3	3	0
mnl[e]	D-Mannitol	2	2	0
mnl1p[c]	D-Mannitol 1-phosphate	2	2	0
moadamp[c]	MoaD Protein with bound AMP	2	2	0
moadcoo[c]	MoaD Protein with carboxylate	2	2	0
moadcosh[c]	MoaD Protein with thiocarboxylate	2	2	0
mobd[c]	Molybdate	3	3	0
mobd[e]	Molybdate	2	2	0
moco[c]	Molybdenum cofactor	2	2	0
motre[c]	Maltooligosyltrehalose	2	2	0
mpt[c]	Molybdopterin	2	2	0
mptamp[c]	Adenylated molybdopterin	3	3	0
mql7[c]	Menaquinol 7 C46H66O2	7	7	0
mqn7[c]	Menaquinone 7 C46H64O2	5	5	0
msa[c]	Malonate semialdehyde	2	3	-1
murein3px4p[c]	Two disacharide linked murein units, tripeptide crosslinked tetrapeptide (A2pm->D-ala) (middle of chain)	1	1	0
murein4p3p[c]	Two linked disacharide tetrapeptide and tripeptide murein units (uncrosslinked, middle of chain)	1	1	0
murein4p4p[c]	Two linked disacharide tetrapeptide murein units (uncrosslinked, middle of chain)	1	1	0
murein4px4p[c]	Two disacharide linked murein units, tetrapeptide corsslinked tetrapeptide (A2pm->D-ala) (middle of chain)	1	1	0
murein4px4p4p[c]	Three disacharide linked murein units (tetrapeptide crosslinked tetrapeptide (A2pm->D-ala), one uncrosslinked tetrapaptide) (middle of chain)	1	1	0
murein4px4px4p[c]	Three disacharide linked murein units (tetrapeptide crosslinked tetrapeptide (A2pm->D-ala) & tetrapeptide corsslinked tetrapeptide (A2pm->D-ala)) (middle of chain)	1	1	0
murein5p4p[c]	Two linked disacharide pentapeptide and tetrapeptide murein units (uncrosslinked, middle of chain)	1	1	0
murein5p5p[c]	Two linked disacharide pentapeptide murein units (uncrosslinked, middle of chain)	4	4	0
murein5p5p5p[c]	Three linked disacharide pentapeptide murein units (uncrosslinked, middle of chain)	2	2	0
murein5px3p[c]	Two disacharide linked murein units, pentapeptide corsslinked tripeptide (A2pm->A2pm) (middle of chain)	1	1	0
murein5px4p[c]	Two disacharide linked murein units, pentapeptide crosslinked tetrapeptide (A2pm->D-ala) (middle of chain)	2	2	0
murein5px4px4p[c]	Three disacharide linked murein units (pentapeptide crosslinked tetrapeptide (A2pm->D-ala) tetrapeptide corsslinked tetrapeptide (A2pm->D-ala)) (middle of chain)	1	1	0
myrsACP[c]	Myristoyl-ACP (n-C14:0ACP)	2	2	0
n2o[c]	Nitrous oxide	0	0	0
n2o[e]	Nitrous oxide	1	1	0
na1[c]	Sodium	10	10	0
na1[e]	Sodium	11	11	0
nac[c]	Nicotinate	3	3	0
nac[e]	Nicotinate	2	2	0
nad[c]	Nicotinamide adenine dinucleotide	77	73	4
nadh[c]	Nicotinamide adenine dinucleotide - reduced	71	67	4
nadp[c]	Nicotinamide adenine dinucleotide phosphate	65	67	-2
nadph[c]	Nicotinamide adenine dinucleotide phosphate - reduced	63	65	-2
ncam[c]	Nicotinamide	1	1	0
nh4[c]	Ammonium	42	40	2
nh4[e]	Ammonium	2	2	0
ni2[c]	Nickel	4	4	0
ni2[e]	Nickel	4	4	0
nicrnt[c]	Nicotinate D-ribonucleotide	5	5	0
nmn[c]	NMN	4	4	0
nmn[e]	NMN	2	2	0
no[c]	Nitric oxide	0	0	0
no[e]	Nitric oxide	1	1	0
no2[c]	Nitrite	3	3	0
no2[e]	Nitrite	3	3	0
no3[c]	Nitrate	0	0	0
no3[e]	Nitrate	1	1	0
o2[c]	O2	20	22	-2
o2[e]	O2	2	2	0
o2s[c]	Superoxide anion	1	1	0
oaa[c]	Oxaloacetate	9	9	0
oc2coa[c]	Trans-Oct-2-enoyl-CoA	2	2	0
ocACP[c]	Octanoyl-ACP (n-C8:0ACP)	3	3	0
occoa[c]	Octanoyl-CoA (n-C8:0CoA)	4	4	0
ocdca[c]	Octadecanoate (n-C18:0)	4	4	0
ocdca[e]	Octadecanoate (n-C18:0)	2	2	0
ocdcea[c]	Octadecenoate (n-C18:1)	2	2	0
octa[c]	Octanoate (n-C8:0)	4	4	0
octa[e]	Octanoate (n-C8:0)	2	2	0
octapb[c]	Octanoate (protein bound)	3	3	0
octdp[c]	All-trans-Octaprenyl diphosphate	1	1	0
od2coa[c]	Trans-Octadec-2-enoyl-CoA	2	2	0
odecoa[c]	Octadecenoyl-CoA (n-C18:1CoA)	2	2	0
ogmeACP[c]	3-Oxo-glutaryl-[acyl-carrier protein] methyl ester	1	1	0
ohpb[c]	2-Oxo-3-hydroxy-4-phosphobutanoate	1	1	0
opmeACP[c]	3-Oxo-pimeloyl-[acyl-carrier protein] methyl ester	2	2	0
orn[c]	Ornithine	7	7	0
orn[e]	Ornithine	3	3	0
orot[c]	Orotate	3	3	0
orot[e]	Orotate	2	2	0
orot5p[c]	Orotidine 5'-phosphate	2	2	0
oxa[c]	Oxalate	2	2	0
oxa[e]	Oxalate	2	2	0
oxadpcoa[c]	3-Oxoadipyl-CoA	2	3	-1
oxptn[c]	5-Oxopentanoate	1	1	0
pa160[c]	1,2-dihexadecanoyl-sn-glycerol 3-phosphate	3	2	1
pa161[c]	1,2-dihexadec-9-enoyl-sn-glycerol 3-phosphate	2	2	0
pac[c]	Phenylacetic acid	4	3	1
pac[e]	Phenylacetic acid	2	2	0
pacald[c]	Phenylacetaldehyde	3	1	2
pacald[e]	Phenylacetaldehyde	2	2	0
palmACP[c]	Palmitoyl-ACP (n-C16:0ACP)	4	4	0
pan4p[c]	Pantetheine 4'-phosphate	3	3	0
pant__R[c]	(R)-Pantoate	2	2	0
pap[c]	Adenosine 3',5'-bisphosphate	1	3	-2
paps[c]	3'-Phosphoadenylyl sulfate	0	2	-2
pdx5p[c]	Pyridoxine 5'-phosphate	2	2	0
pe160[c]	Phosphatidylethanolamine (dihexadecanoyl, n-C16:0)	2	2	0
pe161[c]	Phosphatidylethanolamine (dihexadec-9enoyl, n-C16:1)	2	2	0
peamn[c]	Phenethylamine	2	1	1
peamn[e]	Phenethylamine	2	2	0
pendp[c]	All trans Pentaprenyl diphosphate C25H41O7P2	2	2	0
pep[c]	Phosphoenolpyruvate	14	14	0
peptido_EC[c]	Peptidoglycan subunit of Escherichia coli	2	2	0
phaccoa[c]	Phenylacetyl-CoA	3	3	0
phe__L[c]	L-Phenylalanine	4	4	0
phe__L[e]	L-Phenylalanine	2	2	0
pheme[c]	Protoheme	2	2	0
phetrna[c]	L-Phenylalanyl-tRNA(Phe)	1	1	0
phom[c]	O-Phospho-L-homoserine	2	2	0
phpyr[c]	Phenylpyruvate	2	2	0
phthr[c]	O-Phospho-4-hydroxy-L-threonine	1	1	0
pi[c]	Phosphate	138	135	3
pi[e]	Phosphate	15	15	0
pmhexc[c]	Penta-methyl hexacosanoate	0	0	0
pmocta[c]	Penta-methyl octacosanoate	0	0	0
pmtcoa[c]	Palmitoyl-CoA (n-C16:0CoA)	4	4	0
pnto__R[c]	(R)-Pantothenate	3	3	0
pnto__R[e]	(R)-Pantothenate	2	2	0
ppa[c]	Propionate (n-C3:0)	4	4	0
ppa[e]	Propionate (n-C3:0)	3	3	0
ppap[c]	Propanoyl phosphate	2	2	0
ppbng[c]	Porphobilinogen	2	2	0
ppcoa[c]	Propanoyl-CoA	7	7	0
ppgpp[c]	Guanosine 3',5'-bis(diphosphate)	4	4	0
pphn[c]	Prephenate	3	3	0
ppi[c]	Diphosphate	111	112	-1
ppp9[c]	Protoporphyrin	2	2	0
pppg9[c]	Protoporphyrinogen IX	3	3	0
pppi[c]	Inorganic triphosphate	4	4	0
pram[c]	5-Phospho-beta-D-ribosylamine	2	2	0
pran[c]	N-(5-Phospho-D-ribosyl)anthranilate	2	2	0
prbamp[c]	1-(5-Phosphoribosyl)-AMP	2	2	0
prbatp[c]	1-(5-Phosphoribosyl)-ATP	2	2	0
prephthACP[c]	Phthiocerol precursor bound ACP	1	0	1
prfp[c]	1-(5-Phosphoribosyl)-5-[(5-phosphoribosylamino)methylideneamino]imidazole-4-carboxamide	2	2	0
prlp[c]	5-[(5-phospho-1-deoxyribulos-1-ylamino)methylideneamino]-1-(5-phosphoribosyl)imidazole-4-carboxamide	2	2	0
pro__L[c]	L-Proline	7	7	0
pro__L[e]	L-Proline	4	4	0
protrna[c]	L-Prolyl-tRNA(Pro)	1	1	0
prpp[c]	5-Phospho-alpha-D-ribose 1-diphosphate	11	11	0
ps160[c]	Phosphatidylserine (dihexadecanoyl, n-C16:0)	2	2	0
ps161[c]	Phosphatidylserine (dihexadec-9-enoyl, n-C16:1)	2	2	0
pser__L[c]	O-Phospho-L-serine	2	2	0
ptrc[c]	Putrescine	4	3	1
ptrc[e]	Putrescine	3	3	0
pyam5p[c]	Pyridoxamine 5'-phosphate	4	4	0
pydam[c]	Pyridoxamine	3	3	0
pydam[e]	Pyridoxamine	2	2	0
pydx[c]	Pyridoxal	4	4	0
pydx[e]	Pyridoxal	2	2	0
pydx5p[c]	Pyridoxal 5'-phosphate	7	7	0
pydxn[c]	Pyridoxine	3	3	0
pydxn[e]	Pyridoxine	2	2	0
pyr[c]	Pyruvate	31	31	0
pyr[e]	Pyruvate	2	2	0
q[c]	Ubiquinone	2	2	0
qh2[c]	Ubiquinol	2	2	0
quln[c]	Quinolinate	2	2	0
r1p[c]	Alpha-D-Ribose 1-phosphate	5	5	0
r5p[c]	Alpha-D-Ribose 5-phosphate	6	6	0
raffin[c]	Raffinose C18H32O16	2	2	0
raffin[e]	Raffinose C18H32O16	2	2	0
rephaccoa[c]	Ring 1,2-epoxyphenylacetyl-CoA	2	2	0
rib__D[c]	D-Ribose	2	2	0
rib__D[e]	D-Ribose	2	2	0
ribflv[c]	Riboflavin	3	3	0
rml[c]	L-Rhamnulose	2	2	0
rml1p[c]	L-Rhamnulose 1-phosphate	2	2	0
rmn[c]	L-Rhamnose	2	2	0
rmn[e]	L-Rhamnose	2	2	0
ru5p__D[c]	D-Ribulose 5-phosphate	7	6	1
s17bp[c]	Sedoheptulose 1,7-bisphosphate	1	1	0
s7p[c]	Sedoheptulose 7-phosphate	3	3	0
sbt__D[c]	D-Sorbitol	3	3	0
sbt__D[e]	D-Sorbitol	2	2	0
sbzcoa[c]	O-Succinylbenzoyl-CoA	2	2	0
scl[c]	Sirohydrochlorin	2	2	0
scl2[c]	Sirohydrochlorin 2	0	0	0
ser__D[c]	D-Serine	2	2	0
ser__D[e]	D-Serine	2	2	0
ser__L[c]	L-Serine	12	12	0
ser__L[e]	L-Serine	3	3	0
sertrna[c]	L-Seryl-tRNA(Ser)	1	1	0
sheme[c]	Siroheme	2	2	0
skm[c]	Shikimate	3	3	0
skm[e]	Shikimate	2	2	0
skm5p[c]	Shikimate 5-phosphate	2	2	0
sl26da[c]	N-Succinyl-LL-2,6-diaminoheptanedioate	2	2	0
sl2a6o[c]	N-Succinyl-2-L-amino-6-oxoheptanedioate	2	2	0
so3[c]	Sulfite	1	3	-2
so4[c]	Sulfate	3	5	-2
so4[e]	Sulfate	3	3	0
spmd[c]	Spermidine	2	2	0
spmd[e]	Spermidine	3	3	0
ssaltpp[c]	Succinate semialdehyde-thiamin diphosphate anion	2	2	0
stcoa[c]	Stearoyl-CoA (n-C18:0CoA)	3	3	0
sucbz[c]	O-Succinylbenzoate	2	2	0
succ[c]	Succinate	13	14	-1
succ[e]	Succinate	3	3	0
succoa[c]	Succinyl-CoA	5	6	-1
suchms[c]	O-Succinyl-L-homoserine	3	3	0
sucr[c]	Sucrose	4	4	0
sucr[e]	Sucrose	2	2	0
sucsal[c]	Succinic semialdehyde	4	4	0
sufbcd[c]	SufBCD scaffold complex	4	4	0
sufbcd_2fe2s[c]	SufBCD with bound [2Fe-2S] cluster	4	4	0
sufbcd_2fe2s2[c]	SufBCD with two bound [2Fe-2S] clusters	2	2	0
sufbcd_4fe4s[c]	SufBCD with bound [4Fe-4S] cluster	2	2	0
sufse[c]	SufSE sulfur acceptor complex	4	4	0
sufsesh[c]	SufSE with bound sulfur	4	4	0
t3c5ddeceACP[c]	Trans-3-cis-5-dodecenoyl-[acyl-carrier protein]	2	2	0
t3c7mrseACP[c]	Trans-3-cis-7-myristoleoyl-[acyl-carrier protein]	2	2	0
t3c9palmeACP[c]	Trans-3-cis-9-palmitoleoyl-[acyl-carrier protein]	2	2	0
tamhexc[c]	Tetra-methyl hexacosanoate	0	0	0
tamlgnc[c]	Tri-methyl lignoceric acid	0	0	0
tcynt[c]	Thiocyanate	1	1	0
td2coa[c]	Trans-Tetradec-2-enoyl-CoA	2	2	0
tdcoa[c]	Tetradecanoyl-CoA (n-C14:0CoA)	4	4	0
tddec2eACP[c]	Trans-Dodec-2-enoyl-[acyl-carrier protein]	2	2	0
tdeACP[c]	Cis-tetradec-7-enoyl-[acyl-carrier protein] (n-C14:1)	2	2	0
tdec2eACP[c]	Trans-Dec-2-enoyl-[acyl-carrier protein]	3	3	0
tdecoa[c]	Tetradecenoyl-CoA (n-C14:1CoA)	2	2	0
thdp[c]	2,3,4,5-Tetrahydrodipicolinate	2	2	0
thex2eACP[c]	Trans-Hex-2-enoyl-[acyl-carrier protein]	2	2	0
thf[c]	5,6,7,8-Tetrahydrofolate	12	12	0
thfglu[c]	Tetrahydrofolyl Glu 2 C24H27N8O9	1	1	0
thmmp[c]	Thiamin monophosphate	2	2	0
thmpp[c]	Thiamine diphosphate	4	4	0
thr__L[c]	L-Threonine	8	8	0
thr__L[e]	L-Threonine	4	4	0
thrtrna[c]	L-Threonyl-tRNA(Thr)	1	1	0
thym[c]	Thymine	2	2	0
thym[e]	Thymine	2	2	0
thymd[c]	Thymidine	3	3	0
thymd[e]	Thymidine	3	3	0
tmbhn[c]	Tri-methyl behenic acid	0	0	0
tmlgnc[c]	Tri-methyl lignoceric acid	0	0	0
tmrs2eACP[c]	Trans-Tetradec-2-enoyl-[acyl-carrier protein]	2	2	0
toct2eACP[c]	Trans-Oct-2-enoyl-[acyl-carrier protein]	2	2	0
tpalm2eACP[c]	Trans-Hexadec-2-enoyl-[acyl-carrier protein]	2	2	0
trdox[c]	Oxidized thioredoxin	7	8	-1
trdrd[c]	Reduced thioredoxin	7	8	-1
tre[c]	Trehalose	7	7	0
tre[e]	Trehalose	3	3	0
tre6p[c]	Alpha,alpha'-Trehalose 6-phosphate	2	2	0
trnaala[c]	TRNA(Ala)	1	1	0
trnaarg[c]	TRNA(Arg)	1	1	0
trnaasn[c]	TRNA(Asn)	1	1	0
trnaasp[c]	TRNA(Asp)	1	1	0
trnacys[c]	TRNA(Cys)	1	1	0
trnaglu[c]	TRNA (Glu)	2	2	0
trnagly[c]	TRNA(Gly)	1	1	0
trnahis[c]	TRNA(His)	1	1	0
trnaile[c]	TRNA(Ile)	1	1	0
trnaleu[c]	TRNA(Leu)	1	1	0
trnalys[c]	TRNA(Lys)	1	0	1
trnamet[c]	TRNA(Met)	1	1	0
trnaphe[c]	TRNA(Phe)	1	1	0
trnapro[c]	TRNA(Pro)	1	1	0
trnaser[c]	TRNA(Ser)	1	1	0
trnathr[c]	TRNA(Thr)	1	1	0
trnatrp[c]	TRNA(Trp)	1	1	0
trnatyr[c]	TRNA(Tyr)	1	1	0
trnaval[c]	TRNA(Val)	1	1	0
trp__L[c]	L-Tryptophan	6	6	0
trp__L[e]	L-Tryptophan	2	2	0
trptrna[c]	L-Tryptophanyl-tRNA(Trp)	1	1	0
tsul[c]	Thiosulfate	2	2	0
tsul[e]	Thiosulfate	2	2	0
ttdca[c]	Tetradecanoate (n-C14:0)	3	4	-1
ttdca[e]	Tetradecanoate (n-C14:0)	2	2	0
ttdcea[c]	Tetradecenoate (n-C14:1)	2	2	0
tyr__L[c]	L-Tyrosine	5	5	0
tyr__L[e]	L-Tyrosine	2	2	0
tyrtrna[c]	L-Tyrosyl-tRNA(Tyr)	1	1	0
uaagmda[c]	Undecaprenyl-diphospho-N-acetylmuramoyl-(N-acetylglucosamine)-L-ala-D-glu-meso-2,6-diaminopimeloyl-D-ala-D-ala	4	4	0
uaccg[c]	UDP-N-acetyl-3-O-(1-carboxyvinyl)-D-glucosamine	2	2	0
uacgam[c]	UDP-N-acetyl-D-glucosamine	4	4	0
uagmda[c]	Undecaprenyl-diphospho-N-acetylmuramoyl-L-alanyl-D-glutamyl-meso-2,6-diaminopimeloyl-D-alanyl-D-alanine	2	2	0
uama[c]	UDP-N-acetylmuramoyl-L-alanine	2	2	0
uamag[c]	UDP-N-acetylmuramoyl-L-alanyl-D-glutamate	2	2	0
uamr[c]	UDP-N-acetylmuramate	2	2	0
udcpdp[c]	Undecaprenyl diphosphate	7	7	0
udcpp[c]	Undecaprenyl phosphate	2	2	0
udp[c]	UDP	8	8	0
udpg[c]	UDPglucose	7	7	0
udpgal[c]	UDPgalactose	4	4	0
udpgalfur[c]	UDP-D-galacto-1,4-furanose	2	2	0
udpglcur[c]	UDP-D-glucuronate	2	2	0
ugmd[c]	UDP-N-acetylmuramoyl-L-alanyl-D-gamma-glutamyl-meso-2,6-diaminopimelate	2	2	0
ugmda[c]	UDP-N-acetylmuramoyl-L-alanyl-D-glutamyl-meso-2,6-diaminopimeloyl-D-alanyl-D-alanine	2	2	0
ump[c]	UMP	5	6	-1
ump[e]	UMP	2	2	0
uppg1[c]	Uroporphyrinogen I	1	0	1
uppg3[c]	Uroporphyrinogen III	3	3	0
ura[c]	Uracil	4	4	0
ura[e]	Uracil	2	2	0
urcan[c]	Urocanate	2	2	0
urea[c]	Urea	4	4	0
urea[e]	Urea	2	2	0
uri[c]	Uridine	2	3	-1
uri[e]	Uridine	3	3	0
utp[c]	UTP	9	9	0
val__L[c]	L-Valine	4	4	0
val__L[e]	L-Valine	2	2	0
valtrna[c]	L-Valyl-tRNA(Val)	1	1	0
vanlt[c]	vanillate	1	2	-1
vanlt[e]	vanillate	2	2	0
xan[c]	Xanthine	2	2	0
xan[e]	Xanthine	2	2	0
xmp[c]	Xanthosine 5'-phosphate	3	3	0
xmp[e]	Xanthosine 5'-phosphate	2	2	0
xtp[c]	XTP	1	1	0
xtsn[c]	Xanthosine	2	2	0
xtsn[e]	Xanthosine	3	3	0
xu5p__D[c]	D-Xylulose 5-phosphate	4	4	0
xyl__D[c]	D-Xylose	2	2	0
xyl__D[e]	D-Xylose	2	2	0
xylt[c]	Xylitol C5H12O5	2	2	0
xylt[e]	Xylitol C5H12O5	2	2	0
xylu__D[c]	D-Xylulose	3	3	0
zn2[c]	Zinc	3	3	0
zn2[e]	Zinc	3	3	0
salcn[e]	Salicin	1	1	0
salcn6p[c]	Salicin 6-phosphate	1	2	-1
2hymeph[c]	2-(Hydroxymethyl)phenol	0	1	-1
5doglrn[c]	5-deoxy-D-glucuronic acid	0	2	-2
4hbz[e]	4-Hydroxybenzoate	2	2	0
4hbz[c]	4-Hydroxybenzoate	1	2	-1
34dhbz[e]	3,4-Dihydroxybenzoate	2	2	0
gcarote[c]	gamma-carotene	2	2	0
caro[c]	beta-carotene	2	2	0
caro[e]	beta-carotene	2	2	0
lycop[c]	lycopene	2	2	0
phyto[c]	phytoene	2	2	0
